# Supplementary material for: Linking carbonatites, rare earth ores, and subduction-fertilized mantle lithosphere
Source: Sci Adv. 2026 Apr 8;12(15):eaeb2942. doi: 10.1126/sciadv.aeb2942 (PMC13060588; doi:10.1126/sciadv.aeb2942)
Supplement: Supplementary file 2 — Tables S1 and S2 [file sciadv.aeb2942_tables_s1_and_s2.zip]

Archive with 2 entries (2 files):
- aeb2942_table_s1.xlsx
- aeb2942_table_s2.xlsx
