# Supplementary material for: Linking carbonatites, rare earth ores, and subduction-fertilized mantle lithosphere
Source: Sci Adv. 2026 Apr 8;12(15):eaeb2942. doi: 10.1126/sciadv.aeb2942 (PMC13060588; doi:10.1126/sciadv.aeb2942)
Supplement: Supplementary file 2 — Tables S1 and S2 [file sciadv.aeb2942_tables_s1_and_s2.zip › aeb2942_table_s1.xlsx]

## Sheet: carbonatites
Supplementary Table S1. Carbonatite and REE ore deposit datasets, and model results. (a). Carbonatite dataset. Age and location data from (2,11,28).
Country	Name	Age (ma)	Latitude	Longitude
Tanzania	Oldoinyo Lengai	0.1	-2.77	35.917
Uganda	Fort Portal and Kasekere	0.1	0.6833	30.25
Germany	Laacher See	0.1	50.4	7.183
Italy	Roman province	0.3	42.6	12.85
Germany	Auf Dickel	0.5	50.25	6.67
Afghanistan	Khanneshin	0.6	30.45	63.57
Tanzania	Hanang and Balangida	1	-4.433	35.4
Tanzania	Basotu	1	-4.37	35.083
Tanzania	Kwahera	1	-4.2167	35.817
Tanzania	Kerimasi	1	-2.87	35.95
Tanzania	Mosonik	1	-2.57	35.85
Italy	Monticchio	1	40.967	15.633
Kenya/ Tanzania	Shombole	2	-2.15	36.1
Syria	Jebel El Arab	2	32.7	36.8
Spain	Cabezo Negro de Tallante	2	37.6	-1.15
Uganda	Katwe-Kikorongo	3	0.1	29.883
Brazil	Mato Preto	6	-24.75	-49.2
India	Kala Doongar	6	24	70.167
Kenya	Homa Mountain	7	-0.3833	34.5
Kenya	North and South Ruri	8	-0.55	34.367
Spain	Calatrava	8	38.9	-3.933
France	Chabrieres	9	44.9	4.233
Tajikistan	Dunkeldik (Dunkeldykskii)	11	38.1	74.7
Brazil	Itanhaem	13	-24.183	-46.783
Angola	Tchivira	13	-14.317	13.883
Kenya	Tinderet and Londiani	13	-0.07	35.33
China	Lixian	13	33.917	104.87
Kenya	Wasaki Peninsula	16	-0.4833	34.383
Uganda	Toror	16	2.833	34.2
Mongolia	Ulgii	16	44.27	104.683
Germany	Kaiserstuhl	16	48.067	7.683
Russia	Mald’Zhangarskii	17	69.383	113.17
Kenya	Nyamaji	18	-0.4833	34.4
France	Limagne	19	45.7	3.2
Kenya	Buru Hill	22	-0.1833	35.167
Uganda	Napak	22	2.15	34.283
New Zealand	Haast River	24	-44.1	169.35
Turkey	Kizilcairen district	24	39.617	31.367
Uganda	Bukusu	25	0.867	34.283
Pakistan	Jawar	25	34.567	71.7
USA	Laughlin Peak-Chico Hills	25	36.63	-104.185
Kenya	Kisingiri and Rangwa	28	-0.567	34.15
Vietnam	Phong Tho	28	22.517	103.43
Afghanistan	Khyber	30	34.25	71.183
Pakistan	Silai Patti	30	34.55	71.7
Pakistan	Loe Shilman	31	34.33	71.133
Czech Republic	Roztoky	31	50.683	14.183
Uganda	Tororo	32	0.683	34.183
China	Maoniuping	34	28.833	102
Namibia	Chamais	37	-27.933	15.717
Uganda	Sukulu	40	0.65	34.15
Morocco	Tamazert	44	32.567	-4.65
Morocco	Taourirt area	47	34.417	-3.1
Namibia	Dicker Willem	48	-26.467	16.017
Greenland	Gardiner	50	68.617	-33.15
USA	Bear Lodge Mountains	52	44.471	-104.45
USA	Rocky Boy Stock	53	48.17	-109.73
South Africa	Sandkopsdrif	55	-30.883	17.95
India	Mundwara	56	24.833	72.517
Sudan	Jebel Dumbeir	57	12.483	30.8
Gabon	Mabounie	60	-0.75	10.583
South Africa	Melkfontein	63	-30.5	29.083
Brazil	Lages	63	-27.7	-50.25
India	Murud Janjira	65	18.3	72.967
India	Amba Dongar	65	21.984	74.067
India	Siriwasan-Dughda	65	22.05	74.017
India	Bakhatgarh-Phulmahal	65	22.1	74.2
India	Panwad-Kawant	65	22.15	74.017
Turkey	Sofular area	65	38.967	37.633
India	Sarnu-Dandali	69	25.733	71.867
Brazil	Tapira	70	-19.883	-46.83
Germany	Delitzsch	72	51.517	12.2
South Africa	Saltpetrekop	75	-32.483	20.85
Namibia	Gross Brukkaros	77	-25.867	17.833
Brazil	Sao Gotardo	78	-19.35	-46.1
Brazil	Pocos de Caldas	79	-22	-46.5
Brazil	Salitre	81	-19.05	-46.783
Brazil	Serra Negra	82	-18.917	-46.83
Brazil	Catalao I	85	-18.13	-47.83
Brazil	Catalao II	85	-18.03	-47.87
Brazil	Santo Antonio da Barra	85	-17.5	-50.7
Zambia	Chasweta	85	-15.35	30.283
Mauritania	Richat Dome	85	21.067	-11.367
South Africa	Benfontein	86	-28.85	24.833
Brazil	Caiapo	86	-16	-51.75
Brazil	Morro Do Engenho	86	-15.533	-51.7
Brazil	Araxa	87	-19.7	-46.95
Brazil	Morro Preto	90	-16.1	-51.8
Angola	Catanda	92	-11.683	14.43
USA	Ravalli and Lemhi Counties	95	45.5	-113.3
Paraguay	Cerro Sarambi	98	-22.75	-56.25
USA	Magnet Cove	99	34.44	-92.86
Turkey	Karaçayir	99	40.73	31.6
Bolivia	Ayopaya	100	-17	-66.6
Tanzania	Songwe	100	-8.85	33.267
USA	Potash Sulphur Springs	100	34.5	-93.167
New Zealand	Tapuaenuku Complex	103	-42	173.7
U.A.E.	Uyaynah area	103	25.533	56.3
Western Sahara	Twihinate	104	22.5	-16
Brazil	Itapirapua	105	-24.5	-49.2
India	Jasra	105	26.017	92.517
India	Samchampi	105	26.2	93.4
Zambia	Kaluwe	107	-15.183	30.017
India	Swangkre	107	25.5	90.833
China	Weishan	110	34.75	117.2
Canada	Oka	111	45.5	-74
Brazil	Anitapolis	113	-27.9	-49.15
Tanzania	Panda Hill	113	-8.99373	33.25
Brazil	Barra do Itapirapua	115	-24.683	-49.217
Tanzania	Mbalizi	116	-8.917	33.367
Russia	Tuva	118	51	92.14
Russia	Arschan	118	51.65	107.13
Russia	Khalyuta	118	51.85	107.17
Russia	Oshurkovo	118	51.917	107.483
Angola	Monte Verde	119	-12.183	15.03
Mozambique	Xiluvo	120	-19.24	34.08
Antarctica	Prince Charles Mountains	122	-71.52	7.8
Brazil	Piedade	122	-23.7	-47.5
Russia	Yuzhnoe	122	51.933	107.07
Malawi	Kangankunde	123	-15.127	34.911
Zimbabwe	Chishanya	127	-19.75	32.3
China	Central Shandong Province	127	36.5	117.83
Greenland	Frederikshabs Isblink	127	62.7	-50
Brazil	Ipanema	128	-23.43	-47.6
Paraguay	Chiriguelo	128	-22.65	-55.95
Paraguay	Sapukai	129	-25.7	-57
Malawi	Chilwa Island	130	-15.33	35.6
Brazil	Jacupiranga	131	-24.7	-48.13
Namibia	Okorusu	132	-20.033	16.767
Egypt	Mansouri	132	22.05	3.617
Malawi	Mauze and Songwe	133	-15.7	35.8
Malawi	Tundulu	133	-15.533	35.8
Russia	Malomurunskii	134	58.4	119.07
Angola	Bonga	135	-14.27	13.97
China	Zijinshan	135	38.33	110.83
Oman	Asseel	138	21.95	59.65
Russia	Koksharovskii	139	44.5	134.083
Mongolia	Mushgai Khudag	140	44.37	104.16
Brazil	Juquia	143	-24.383	-47.817
India	Sung Valley	149	25.567	92.117
U.A.E.	Masfut	160	25.317	56.4
Greenland	Tikiusaaq	160	64	-49.76
Greenland	Ilulilarssuk	162	61.9	-49.5
Australia	Walloway	173	-32.6	138.583
Greenland	Qaqarssuk	173	65.36	-51.7
Tanzania	Wigu Hill	180	-7.41	37.56
Italy	Ivrea	187	45.5	7.88
Canada	Francon Quarry	190	45.567	-73.617
Korea, South	Yonghwa	193	37.8	128
China	Huayangchuan	200	34.1	111.87
China	Huanglongpu	206	34.36	110
Zimbabwe	Shawa	209	-19.2	31.717
China	Caotan	220	34.464	109.94
Kyrgyzstan	Zardalek	220	39.9	71.15
Russia	Bor-Uryakh	220	70	102.117
Mongolia	Luugiin gol	222	42.983	105.53
Kyrgyzstan	Matcha	226	39.8	70.75
Korea, South	Hongcheon area	227	37.85	128.017
China	Fanshan	228	40.367	115.217
China	Datong	229	40	113
China	Saima	230	40.95	124.25
Russia	Kugda	238	70.717	103.47
Russia	Magan	239	70.25	105.417
Namibia	Kalkfeld	242	-20.8	16.117
Russia	Taimyr	247	74	95
Russia	Guli	250	70.95	101.43
Russia	Odikhincha	250	70.967	103.17
Russia	Chadobetskaya	257	59.33	99.283
Mali	Adrar Tadhak	262	20.5	0
Russia	Dalbykha	265	70.317	102.017
China	Wajiltag	266	39.5	79
Namibia	Ondurakorume	275	-20.767	16.25
China	Keqikeguole	279	42.217	82.417
China	Yilanlik	280	42.33	82.95
Pakistan	Koga area	284	34.367	72.517
Russia	Ozernyi	290	59.933	136.883
Ireland	Cahermore / White Ball Head	297	51.6	-10
China	Shaxiongdong	305	31.833	110.33
Kirgystan	Kaichinskii	322	41.65	78.683
Russia	Tomtor	323	71	116.583
Canada	Verity	325	52.4	-119.15
Canada	Mud Lake	328	52.133	-119.183
Russia	Saizhenskii	329	54.117	112.45
Canada	Vergil	340	55.717	-124.417
Canada	Aley	344	56.45	-123.75
Poland	Tajno	348	53.767	22.75
Canada	Paradise Lake	351	52.4	-119.1
Canada	Howard Creek	357	52.383	-118.883
Canada	Ice River	360	51.2	-116.5
Canada	Mount Grace	360	51.45	-118.8
Russia	Lovozero	362	67.8	34.73
Canada	Lonnie	365	55.7	-124.5
Russia	Khibiny	370	67.63	33.875
Russia	Afrikanda	380	67.42	32.75
Finland	Sokli	380	67.8	29.35
Oman	Sal	387	22.1	59.6
United Kingdom	Borralan	394	57.967	-5.033
China	Miaoya	411	32.5	109.83
USA	Beemerville	430	41.23	-74.7
Russia	Ilmenogorskii	446	55.067	60.233
USA	Lemitar Mountains	449	34.17	-106.98
Pakistan	Jambil	450	34.683	72.417
China	Pinghe	462	32.45	106.717
Russia	Edel'veis	474	50.2	87.5
Russia	Vishnevogorskii	478	55.983	60.567
USA	Elk Creek	480	40.3	-96.2
Norway	Seiland	483	70.367	23.167
Namibia	Garub	491	-27.55	18.833
Russia	Kharly	499	50.567	96.533
Norway	Sørøy	501	70.583	22.9
USA	Democrat Creek	511	38.27	-105.37
Russia	Rumyanichnyi	517	67.7	47.8
USA	Lobo Hill	518	34.8	-105.5
Namibia	Marinkas	522	-28.167	17.417
Norway	Lillebukt	523	70.283	22.7
Burundi	Upper Ruvubu	526	-2.87	29.55
USA	McClure Mountain	528	38.35	-105.47
Antarctica	South Victoria Land	531	-78.25	162.683
Kazakhstan	Krasnomaiskii	531	53.167	68.833
Namibia	Otjisazu	536	-21.917	17.1
Sweden	Avike Bay	542	62.467	17.767
Namibia	Eureka	550	-21.967	15.317
Namibia	Weltevrede	550	-27.7	18.683
Namibia	Mickberg	550	-27.583	18.517
USA	Gem Park	551	38.27	-105.55
Canada	Wekusko Lake	560	54.8	-99.9
Canada	Arvida	564	48.8	-71.233
Norway	Fen	564	59.3	9.2833
Canada	Callander Bay	568	46.25	-79.33
Canada	Manitou Islands	570	46.25	-79.583
Canada	St-Honore	570	48.53	-71.14
Canada	Aillik Bay	570	55.25	-59.25
Canada	Torngat Mountains	572	59.23	-64.983
USA	Iron Hill	579	38.25	-107.05
Sweden	Alno	590	62.5	17.5
Greenland	Sarfartoq	601	66.5	-51.25
Brazil	Picada dos Tocos	603	-30.5	-53.45
Egypt	Tarr	605	28.2	34.33
Russia	Kiiskii	605	59.233	91.5
Russia	Chetlasskii	612	64.217	50.5
Russia	Pogranichnoe/ Veseloe	624	56.5	115.083
Russia	Bolshetaagninskii	628	53.633	100.47
Tanzania	Nachendezwaya	655	-9.5	33.2
Russia	Ingili	657	58.75	135.83
Zambia	Nkombwa	680	-10.17	32.85
Russia	Zhidoy	680	52.05	103.03
India	Pakkanadu & Mulakkadu	685	11.717	77.8
Russia	Arbarastakh	700	56.75	131
Tanzania	Sangu-Ikola	720	-6.8	30.517
Russia	Nizhnesayanskii	720	53.517	100.517
Russia	Verkhnesayanskii	725	53.45	100.417
Australia	Mud Tank	732	-23.017	134.27
India	Purulia	748	23.3	86.4
Namibia	Swartbooisdrif	749	-17.33	13.817
Namibia	Oas and Lofdal	756	-20.35	14.75
India	Samalpatti	759	12.467	78.45
India	Sevattur	772	12.417	78.533
Australia	West Aileron	800	-22.2	128.28
Congo	Kirumba	803	-1.083	29.3
China	Yuli	810	41.33	86.167
Canada	Perry River	813	51.25	-118.7
India	Salem-Attur	818	11.683	78.25
Congo	Lueshe	822	-0.983	29.15
Yemen	Um Sallamiah	840	13.8	45.93
China	Shuimo	865	32.45	106.57
Canada	Crevier	879	49.5	-73
Canada	Meach Lake	930	45.583	-75.867
Canada	Megiscane Lake	973	48.617	-75.533
South Africa	Glenover	1000	-23.867	27.167
Australia	Cummins Range	1000	-19.283	127.17
Canada	Nemegosenda Lake	1015	48	-83.083
Russia	Western Baikal	1017	53.75	107.8
Canada	Chipman Lake	1022	49.967	-86.2
Tanzania	Ngualla	1040	-7.7	32.833
Canada	Clay-Howells	1056	49.82	-82.083
Canada	Schryburt Lake	1083	52.617	-89.6
Canada	Lackner Lake and Portage	1090	47.78	-83.12
Canada	Big Beaver House	1093	52.917	-89.917
Canada	Seabrook Lake	1103	46.983	-83.317
Brazil	Tres Estradas	1110	-30.9	-54.2
Canada	Valentine Township	1115	50	-81.5
South Africa	Bull's Run	1138	-28.75	31.433
Sweden	Kalix area	1142	65.7	22.7
Canada	Firesand River	1143	48	-84.7
Canada	Prairie Lake	1160	49.033	-86.717
Greenland	Narsarssuaq	1170	61.183	-45.417
Namibia	Epembe	1180	-17.55	13.5
South Africa	Goudini	1190	-25.133	26.2
Canada	Nemag Lake	1196	46.367	-81.233
Greenland	Igaliko	1238	61.133	-45.167
India	Elchuru	1242	16.067	79.933
South Africa	Kruidfontein	1243	-25.117	27.5
India	Chintalacheruvu	1300	15.95	79.617
China	Bayan Obo	1300	41.79	110
Greenland	Qagssiarssuk	1310	61.15	-45.583
Greenland	Gronnedal-Ika	1327	61.233	-48.05
South Africa	Spitskop	1341	-24.967	29.817
South Africa	Stukpan	1360	-28.4	26.883
Australia	Gifford Creek	1380	-23.9	116
USA	Mountain Pass	1400	35.48	-115.53
Canada	Argor	1769	50.75	-81.017
Finland	Halpanen	1792	61.767	27.433
Finland	Naantali	1796	60.45	22.25

## Sheet: REE ore deposits
Supplementary Table S1. Carbonatite and REE ore deposit datasets, and model results. (b). Magma-related REE ore deposit dataset. Age and location data from (10,11,16,28,45,60-68).
Deposit name	Country	Deposit type	Age (ma)	latitude	longitude
Khanneshin	Afghanistan	Carbonatite	0.6	30.45	63.57
Ruri Complex	Kenya	Carbonatite	5	-0.53	34.3344
Dalucao	China	Carbonatite	12	27.3663	101.867
Ambohimirahavavy	Madagascar	Alkaline	24	-13.8073	48.2055
Kizilcaoren	Turkey	Carbonatite	24	39.6172	31.3696
northern Mianning-Dechang	China	Carbonatite	27	28.4	101.8
Mau Xe North	Vietnam	Carbonatite	31	22.4833	103.5
Round Top	USA	Volcanic	40	31.2775	-105.475
Twyfelskupje	Namibia	Carbonatite	49	-26.8662	15.7703
Bear Lodge	USA	Carbonatite	52	44.4716	-104.449
Dong Pao	Vietnam	Carbonatite	53	22.2832	103.567
Zandkopsdrift (Sandkopsdrif)	South Africa	Carbonatite	55	-30.864	17.9681
Amma Dongar(Ambadungar)	India	Carbonatite	65	21.9847	74.0676
Storkwitz	Germany	Carbonatite	72	51.5347	12.2907
Mrima Hill	Kenya	Carbonatite	80	-4.4827	39.2587
Serra Negra	Brazil	Carbonatite	84	-18.9086	-46.8503
Catalão I	Brazil	Carbonatite	85	-18.1334	-47.8317
Araxá	Brazil	Carbonatite	87	-19.6662	-46.9404
Tapira	Brazil	Carbonatite	87	-19.875	-46.8497
Magnet Cove	USA	Carbonatite	99	34.4358	-92.8553
Panda Hill	Tanzania	Carbonatite	113	-8.99373	33.25
Xiluvo	Mozambique	Carbonatite	120	-19.24	34.08
Hujiazhuang/Badoushan	China	Carbonatite	120	36.7706	118.323
Baerzhe	China	Alkaline	122	45.5037	119.636
Kangankunde	Malawi	Carbonatite	123	-15.1266	34.9113
Weishan	China	Carbonatite	129	34.7954	117.207
Brandberg	Nambia	Alkaline	130	-21.1906	14.4752
Chilwa	Malawi	Carbonatite	130	-15.3344	35.6156
Longbaoshan	China	Alkaline	130	35.0157	117.461
Oka	Canada	Carbonatite	131	45.5043	-74.0417
Okorusu	Namibia	Carbonatite	132	-20.033	16.767
Songwe Hill	Malawi	Carbonatite	133	-15.6893	35.8141
Tundulu	Malawi	Carbonatite	133	-15.5396	35.8069
Mushgai Khudag	Mongolia	Carbonatite	140	44.3762	104.163
Tudiling	China	Volcanic/trachyte	157	32.4895	109.931
Tikiusaaq	Greenland	Carbonatite	160	63.988	-49.7615
Rodeo de Los Molles	Argentina	Carbonatite	172	-32.3995	-65.7575
Qaqarssuk	Greenland	Carbonatite	173	65.3603	-51.7079
Bokan Mountain	USA	Alkaline	177	54.9174	-132.162
Wigu Hill	Tanzania	Carbonatite	180	-7.41	37.56
Toongi	Australia	Volcanic/trachyte	185	-32.4628	148.623
Huangshuian	China	Carbonatite	200	34.1833	111.867
Huanglongpu	China	Carbonatite	206	34.3657	110.031
Chuktukonskoye	Russia	Carbonatite	230	59.4857	99.2874
Ditrau	Romania	Alkaline	230	46.8081	25.5711
Saima	China	Alkaline	230	40.9907	124.253
Miaoya	China	Carbonatite	233	32.2489	110.201
Kutessay II	Kyrgyzstan	Alkaline	260	42.8535	76.1107
Hicks Dome	USA	Carbonatite	270	37.5306	-88.368
Wajilitag	China	Carbonatite	272	39.5652	78.9406
Boziguoer	China	Carbonatite	275	42.225	81.9082
Verkhnee Espe	Kazakhstan	Alkaline	283	47.8099	82.4139
Kodal	Norway	Alkaline	290	59.234	10.0565
Sæteråsen	Norway	Alkaline	290	59.2957	9.99335
Wicheeda	Canada	Carbonatite	350	54.5114	-122.023
Lemhi Pass	USA	Carbonatite	355	44.966	-113.48
Lovozero	Russia	Alkaline	362	67.8164	34.7272
Khibiny	Russia	Alkaline	370	67.6291	33.8752
Afrikanda	Russia	Alkaline	380	67.417	32.7491
Kovdor	Russia	Alkaline	380	67.5587	30.4248
Sokli	Finland	Carbonatite	380	67.8041	29.3496
Khaldzan-Buregtey	Mongolia	Alkaline	386	48.4079	91.9518
Jasimampa	Argentina	Carbonatite	390	-29.3784	-63.6852
Taipingzhen	China	Carbonatite	426	33.6333	111.733
Tianbao	China	Volcanic/trachyte	430	32.1091	109.906
Shaxiongdong	China	Carbonatite	433	32.1516	110.331
Misværdalen	Norway	Alkaline	440	67.0933	15.0058
Pennington Mountain	USA	Volcanic/trachyte	465	46.991	-68.4595
Galineiro	Spain	Alkaline	482	42.175	-8.70334
Wet Mountains	USA	Carbonatite	520	38.2645	-105.345
Jabal Hamra	Saudi Arabia	Alkaline	538	26.1025	38.6159
Elk Creek	USA	Carbonatite	544	40.268	-96.1657
Eureka	Namibia	Carbonatite	550	-21.97	15.317
Sarfartoq ST-1 Zone	Greenland	Carbonatite	565	66.5084	-51.1519
Iron Hill	USA	Carbonatite	570	38.228	-106.704
Saint-Honoré Complex	Canada	Carbonatite	570	48.5344	-71.1453
Fen	Norway	Carbonatite	580	59.2735	9.2916
Alnö	Sweden	Carbonatite	585	62.4562	17.469
Garaka (aka Karonge)	Burundi	Carbonatite	600	-3.5027	29.4491
Mabounie	Gabon	Carbonatite	660	-0.699479	11.6998
Tomtor	Russia	Carbonatite	660	71.1038	116.102
Nkombwa Hill	Zambia	Carbonatite	680	-10.1539	32.8493
Matongo	Burundi	Carbonatite	705	-3.08612	29.6064
Lofdal	Namibia	Carbonatite	765	-20.3248	14.7254
West Aileron	Australia	Carbonatite	800	-22.2	128.28
Cummins Range	Australia	Carbonatite	1000	-19.2821	127.165
Glenover	South Africa	Carbonatite	1000	-23.8685	27.1625
Steenkampskraal	South Africa	Alkaline	1030	-30.9754	18.6291
Ngualla	Tanzania	Carbonatite	1040	-7.70938	32.8395
Clay - Howells	Canada	Carbonatite	1056	49.8156	-82.0556
Lackner Lake	Canada	Carbonatite	1090	47.7834	-83.1213
Kringlerne	Greenland	Alkaline	1160	60.87	-45.85
Kvanefjeld	Greenland	Alkaline	1160	60.9747	-46.005
Praire Lake	Canada	Carbonatite	1160	49.0364	-86.7159
Pajarito Mountains	USA	Alkaline	1180	33.2402	-105.431
Pilanesberg	South Africa	Alkaline	1200	-25.2425	27.0826
Strange Lake	Canada	Alkaline	1240	56.3227	-64.1703
Motzfeldt (Aries)	Greenland	Alkaline	1273	61.195	-44.9526
Bayan Obo	China	Carbonatite	1300	41.7854	109.937
Foxtrot	Canada	Alkaline	1300	52.3929	-55.8157
Morro dos Seis Lagos	Brazil	Carbonatite	1330	0.279977	-66.6609
Two Tom	Canada	Alkaline	1330	54.2212	-62.1355
Yangibana/Yin	Australia	Carbonatite	1380	-23.9	116
Kipawa (Zeus)	Canada	Alkaline	1390	46.7941	-78.4988
Mountain Pass	USA	Carbonatite	1400	35.4778	-115.533
Misery Syenite	Canada	Alkaline	1410	55.3353	-63.8422
Norra Kärr	Sweden	Alkaline	1489	58.102	14.5632
Nolans Bore	Australia	Carbonatite	1525	-22.5936	133.238

## Sheet: model results
Supplementary Table S1. Carbonatite and REE ore deposit datasets, and model results. (c). Model results.
FML polygons			Carbonatites
no. of polygons	43		no. of carbonatites in total	304
total present day area of polygons (km2)	74910324		no. of carbonatites in polygons	203
total area of continental crust (km2)	212044148		% of carbonatites in polygons	67
% of continental crust covered by polygons	35.3		% of carbonatites in polygons (with 100 km buffer)	73
REE ore deposits			random control data
no. of REE deposits	108		no. of control points	304
no. of REE deposits in polygons	78		no. of points in polygons	101
% of REE deposits in polygons	72		% of points in polygons	33
% of REE deposits in polygons (with 100 km buffer)	77
