# Supplementary material for: Linking carbonatites, rare earth ores, and subduction-fertilized mantle lithosphere
Source: Sci Adv. 2026 Apr 8;12(15):eaeb2942. doi: 10.1126/sciadv.aeb2942 (PMC13060588; doi:10.1126/sciadv.aeb2942)
Supplement: Supplementary file 2 — Tables S1 and S2 [file sciadv.aeb2942_tables_s1_and_s2.zip › aeb2942_table_s2.xlsx]

## Sheet: polygon data
Supplementary Table S2. Details of the age, size and location of FML polygons and their contained carbonatite and REE ore deposits.
polygon label	polygon name	starting age (Ma)	finishing age (Ma)	duration (m.y.)	area (km2)	relative area (%)	carbonatites	REE ore deposits
phanero_polygon_0-900_km_201b	S_America_250	250	0	250	6437662	7.18976	-	Rodeo de Los Molles
phanero_polygon_0-900_km_154	N_America_388	388	30	358	6294838	7.03025	Vergil, Paradise Lake, Verity, Mud Lake, Mount Grace, Aley, Howard Creek	Bokan Mountain, Wicheeda, Round Top
phanero_polygon_0-900_km_401	N_China_358	358	132	226	2305309	2.57463	Saizhenskii, Ingili, Arbarastakh, Malomurunskii, Oshurkovo, Khalyuta, Arschan, Yuzhnoe, Magan	-
phanero_polygon_0-900_km_601	China_489	489	360	129	2335553	2.60841	Datong, Fanshan, Zijinshan, Saima, Hongcheon area, Yonghwa, Central Shandong Province	Saima, Hujiazhuang/Badoushan
neopro_polygon_0-900_km_501	India_848	848	730	118	2689808	3.00405	Salem-Attur, Pakkanadu & Mulakkadu, Sevattur, Samalpatti, Murud Janjira, Siriwasan-Dughda, Panwad-Kawant, Bakhatgarh-Phulmahal, Mundwara, Kala Doongar	Amma Dongar
neopro_polygon_0-900_km_401	N_Russia_999	999	700	299	2556325	2.85497	Taimyr, Guli, Odikhincha, Kugda, Dalbykha, Bor-Uryakh, Tomtor	Tomtor
neopro_polygon_0-900_km_101	Greenland_999	999	800	199	2003567	2.23764	Gardiner	-
mesopro_polygon_0-900_km_4010	N_China_1739	1739	1601	138	329706	0.368225	-	-
mesopro_polygon_0-900_km_601	China_1800	1800	1237	563	1568947	1.75224	Zijinshan, Huayangchuan, Caotan, Huanglongpu, Miaoya, Shaxiongdong, Weishan, Central Shandong Province	Huanglongpu, Huangshuian, Taipingzhen, Tudiling, Tianbao, Miaoya, Shaxiongdong, Weishan, Longbaoshan, Hujiazhuang/Badoushan
mesopro_polygon_0-900_km_602	S_China_1800	1800	1300	500	1544140	1.72454	-	-
mesopro_polygon_0-900_km_580	C_Asia_1739	1739	1601	138	1813782	2.02568	Matcha, Zardalek, Yuli, Keqikeguole, Yilanlik, Wajilitag, Kaichinskii, Dunkeldik, Jambil, Koga area, Silai Patti, Loe Shilman, Khyber, Zardalek	Wajilitag, Boziguoer
mesopro_polygon_0-900_km_30202	Scand_1700	1700	1270	430	2689020	3.00317	Avike Bay, Alno, Fen, Delitzsch, Lillebukt, Seiland, Soroy, Tajno	Norra Karr, Alno, Misvordalen, Kodal, Sortersen, Fen, Storkwitz
mesopro_polygon_0-900_km_102	S_Greenland_1800	1800	1080	720	978730	1.09307	Ilulilarssuk, Gronnedal-Ika, Qagssiarssuk, Narssarssuaq, Igaliko	Kvanefjeld, Kringlerne, Motzfeldt
mesopro_polygon_0-900_km_714	N_Africa_1800	1800	1500	300	1399519	1.56302	Taourirt area, Tamazert
mesopro_polygon_0-900_km_10105	N_America_1499	1499	1130	369	4627879	5.16854	Callander Bay, Foxtrot, St-Honore, Arvida, Crevier, Megiscane Lake, Meach Lake, Francon Quarry, Oka, Beemerville, Manitou Islands, Nemag Lake, Potash Sulphur Springs, Magnet Cove, Lobo Hill, Lemitar Mountains	Pennington Mountain, St-Honore, Kipawa, Oka, Hicks Dome, Magnet Cove, Round Top, Pajarito Mountains
mesopro_polygon_0-900_km_101	N_America_1800	1800	1650	150	3394693	3.79129	Callander Bay, Manitou Islands, Nemag Lake, Seabrook Lake, Lackner Lake, Firesand River, Prairie Lake, Nemegosenda Lake, Chipman Lake, Valentine Township, Argor, Meach Lake, Megiscane Lake, Crevier, Aillik Bay, Arvida, St-Honore	Clay - Howells, Kipawa, Oka, St-Honore, Strange Lake, Misery Syenite, Two Tom, Foxtrot
mesopro_polygon_0-900_km_10104	N_America_1668	1668	1465	203	2739376	3.05941	Lobo Hill, Lemitar Mountains, Laughlin Peak-Chico Hills, Gem Park, McClure Mountain, Iron Hill, Callander Bay, Manitou Islands, Nemag Lake, Seabrook Lake, Lackner Lake, Firesand River, Prairie Lake	Elk Creek, Wet Mountains, Iron Hill, Round Top, Pajarito Mountains, Hicks Dome, Lackner Lake
mesopro_polygon_0-900_km_10103	N_America_1749	1749	1630	119	1970480	2.20069	Lobo Hill, Lemitar Mountains, Laughlin Peak-Chico Hills, Gem Park, McClure Mountain, Iron Hill	Mountain Pass, Elk Creek, Wet Mountains, Iron Hill
mesopro_polygon_0-900_km_803	Antartica_1600	1600	1260	340	2068620	2.31029	-	-
mesopro_polygon_0-900_km_802	Antartica_1800	1800	1200	600	1799518	2.00975	-	-
mesopro_polygon_0-900_km_802	Antartica_1740	1740	1600	140	3575185	3.99286	-	-
mesopro_polygon_0-900_km_8011	N_Australia_1739	1739	1600	139	2207107	2.46496	-	-
mesopro_polygon_0-900_km_80103	C Australia_1749	1749	1380	369	1889830	2.11061	Mud Tank, West Aileron, Cummins Range	Cummins Range, Nolans Bore, West Aileron
mesopro_polygon_0-900_km_80101	W_Australia_1800	1800	1200	600	2236990	2.49833	Gifford Creek	Yangibana/Yin
mesopro_polygon_0-900_km_201	N_S_America_1800	1800	1500	300	707842	0.790537	-	-
mesopro_polygon_0-900_km_20101	S_America_1800	1800	1280	520	2906140	3.24566	Morro Do Engenho, Caiapo, Morro Preto	Morro dos Seis Lagos
mesopro_polygon_0-900_km_206	S_America_1108	1108	850	258	1949435	2.17718	Morro Do Engenho, Caiapo, Morro Preto, Catalao II, Ipanema, Pocos de Caldas, Catalao I, Serra Negra, Sao Gotardo, Araxa, Tapira, Piedade	Catalao I, Serra Negra, Araxa, Tapira
mesopro_polygon_0-900_km_77030	S_Africa_1198	1198	1070	128	2449441	2.7356	Otjisazu, Eureka, Gross Brukkaros, Dicker Willem, Chamais, Marinkas, Mickberg, Weltevrede, Garub, Benfontein, Melkfontein, Bull's Run, Saltpetrekop, Chamais	Twyfelskupje, Steenkampskraal, Eureka
mesopro_polygon_0-900_km_701	S_Africa_649	649	549	100	2349386	2.62386	Kangankunde, Chasweta, Kaluwe, Okorusu, Ondurakorume, Kalkfeld, Otjisazu, Bonga, Tchivira	Kangankunde, Brandberg, Okorusu
Li_polygon_0-900_3022	E_Europe_2000	2000	1880	120	1225857	1.36907	-	Ditrau
Li_polygon_0-900_49101	Russia_2000	2000	1820	180	2244537	2.50676	Kiiskii, Chadobetskaya, Kharly, Zhidoy, Verkhnesayanskii, Nizhnesayanskii, Bolshetaagninskii, Guli, Dalbykha, Bor-Uryakh	Chuktukonskoye
Li_polygon_0-900_60192	S_China_2000B	2000	1800	200	342054	0.382015	Zijinshan	-
Li_polygon_0-900_60191	S_China_2000	2000	1800	200	801206	0.894809	Saima, Central Shandong Province, Weishan	Saima, Hujiazhuang/Badoushan, Longbaoshan, Weishan
Li_polygon_0-900_7260	S_Africa_2000	2000	1800	200	941900	1.05194	Glenover, Spitskop, Kruidfontein, Pilanesberg, Goudini, Stukpan, Benfontein	-
Li_polygon_0-900_293	S_America_1900	1900	1230	670	293323	0.327591	-	-
Li_polygon_0-900_717	C_Africa_2000	2000	1880	120	2721380	3.03931	Mabounie	Mabounie
Li_polygon_0-900_717E	C_Africa_2000E	2000	1900	100	1817424	2.02975	Lueshe, Kirumba, Katwe-Kikorongo, Fort Portal and Kasekere	-
Li_polygon_0-900_201	S_America_1875	1875	1600	275	2356184	2.63145	Morro dos Seis Lagos	-
Li_polygon_0-900_71707	E_Africa_2000	2000	1900	100	1535595	1.71499	Toror, Napak, Bukusu, Fort Portal and Kasekere, Tororo, Sukulu, Tinderet and Londiani, Buru Hill, Homa Mountain, Nyamaji, Wasaki Peninsula, North and South Ruri, Kisingiri and Rangwa, Upper Ruvubu, Sangu-Ikola, Ngualla, Shombole, Mosonik, Oldoinyo Lengai, Kerimasi, Kwahera, Hanang and Balangida, Basotu, Wigu Hill	Ruri Complex, Matongo, Garaka, Panda Hill, Wigu Hill
Li_polygon_0-900_501	India_2000	2000	1800	200	1369509	1.5295	Elchuru, Chintalacheruvu, Salem-Attur, Pakkanadu & Mulakkadu, Murud Janjira, Sevattur, Samalpatti, Murud Janjira, Amba Dongar, Bakhatgarh-Phulmahal, Siriwasan-Dughda, Panwad-Kawant	-
Li_polygon_For_Cao_Model_100-900_km	N_Australia_2000	2000	1800	200	1035153	1.15609	Cummins Range	Cummins Range
Li_polygon_0-900_102	S_Greenland_2000	2000	1600	400	581057	0.64894	Tikiusaaq, Frederikshabs Isblink, Ilulilarssuk	-
Li_polygon_0-900_101	S_Greenland_2000B	2000	1600	400	455360	0.508558	Tikiusaaq, Frederikshabs Isblink, Gronnedal-Ika, Qaqarssuk, Sarfartoq, Qagssiarssuk, Narssarssuaq, Igaliko	Tikiusaaq, Qaqarssuk, Sarfartoq, Kvanefjeld, Kringlerne, Motzfeldt
