# Supplementary material for: Linking carbonatites, rare earth ores, and subduction-fertilized mantle lithosphere
Source: Sci Adv. 2026 Apr 8;12(15):eaeb2942. doi: 10.1126/sciadv.aeb2942 (PMC13060588; doi:10.1126/sciadv.aeb2942)
Supplement: Supplementary file 3 — Data S1 [file sciadv.aeb2942_data_s1.zip]

Archive with 113 entries (102 files):
- Extended Dataset 2/
- Extended Dataset 2/3_REE_analysis_plot.ipynb
- __MACOSX/Extended Dataset 2/._3_REE_analysis_plot.ipynb
- Extended Dataset 2/.DS_Store
- __MACOSX/Extended Dataset 2/._.DS_Store
- Extended Dataset 2/1_reconstruct_data_Cao23.ipynb
- __MACOSX/Extended Dataset 2/._1_reconstruct_data_Cao23.ipynb
- Extended Dataset 2/2b_REE_analysis_random_points .ipynb
- __MACOSX/Extended Dataset 2/._2b_REE_analysis_random_points .ipynb
- Extended Dataset 2/results/
- __MACOSX/Extended Dataset 2/._results
- Extended Dataset 2/plate-model-repo/
- __MACOSX/Extended Dataset 2/._plate-model-repo
- Extended Dataset 2/2c_REE_analysis_deposit_table.ipynb
- __MACOSX/Extended Dataset 2/._2c_REE_analysis_deposit_table.ipynb
- Extended Dataset 2/2a_REE_analysis_stats_analysis.ipynb
- __MACOSX/Extended Dataset 2/._2a_REE_analysis_stats_analysis.ipynb
- Extended Dataset 2/data/
- __MACOSX/Extended Dataset 2/._data
- Extended Dataset 2/results/.DS_Store
- __MACOSX/Extended Dataset 2/results/._.DS_Store
- Extended Dataset 2/results/filtered_carb_deposits.csv
- __MACOSX/Extended Dataset 2/results/._filtered_carb_deposits.csv
- Extended Dataset 2/results/filtered_ree_deposits.csv
- __MACOSX/Extended Dataset 2/results/._filtered_ree_deposits.csv
- Extended Dataset 2/plate-model-repo/cao2024/
- __MACOSX/Extended Dataset 2/plate-model-repo/._cao2024
- Extended Dataset 2/plate-model-repo/.DS_Store
- __MACOSX/Extended Dataset 2/plate-model-repo/._.DS_Store
- Extended Dataset 2/data/Cao_ree_rev6.dbf
- __MACOSX/Extended Dataset 2/data/._Cao_ree_rev6.dbf
- Extended Dataset 2/data/.DS_Store
- __MACOSX/Extended Dataset 2/data/._.DS_Store
- Extended Dataset 2/data/Cao_carbonatites_rev6.prj
- __MACOSX/Extended Dataset 2/data/._Cao_carbonatites_rev6.prj
- Extended Dataset 2/data/Cao_ree_rev6.shx
- __MACOSX/Extended Dataset 2/data/._Cao_ree_rev6.shx
- Extended Dataset 2/data/Cao_ree_rev6.shp
- __MACOSX/Extended Dataset 2/data/._Cao_ree_rev6.shp
- Extended Dataset 2/data/Cao_carbonatites_rev6.shx
- __MACOSX/Extended Dataset 2/data/._Cao_carbonatites_rev6.shx
- Extended Dataset 2/data/Cao_carbonatites_rev6.shp
- __MACOSX/Extended Dataset 2/data/._Cao_carbonatites_rev6.shp
- Extended Dataset 2/data/Cao_carbonatites_rev6.dbf
- __MACOSX/Extended Dataset 2/data/._Cao_carbonatites_rev6.dbf
- Extended Dataset 2/data/Cao_ree_rev6.shp.gplates.xml
- __MACOSX/Extended Dataset 2/data/._Cao_ree_rev6.shp.gplates.xml
- Extended Dataset 2/data/Cao_carbonatites_rev6.shp.gplates.xml
- __MACOSX/Extended Dataset 2/data/._Cao_carbonatites_rev6.shp.gplates.xml
- Extended Dataset 2/data/Cao_ree_rev6.prj
- __MACOSX/Extended Dataset 2/data/._Cao_ree_rev6.prj
- Extended Dataset 2/data/mantle_fertilisation_polygons/
- __MACOSX/Extended Dataset 2/data/._mantle_fertilisation_polygons
- Extended Dataset 2/plate-model-repo/cao2024/.DS_Store
- __MACOSX/Extended Dataset 2/plate-model-repo/cao2024/._.DS_Store
- Extended Dataset 2/plate-model-repo/cao2024/Rotations/
- __MACOSX/Extended Dataset 2/plate-model-repo/cao2024/._Rotations
- Extended Dataset 2/plate-model-repo/cao2024/COBs/
- __MACOSX/Extended Dataset 2/plate-model-repo/cao2024/._COBs
- Extended Dataset 2/plate-model-repo/cao2024/Coastlines/
- __MACOSX/Extended Dataset 2/plate-model-repo/cao2024/._Coastlines
- Extended Dataset 2/plate-model-repo/cao2024/StaticPolygons/
- __MACOSX/Extended Dataset 2/plate-model-repo/cao2024/._StaticPolygons
- Extended Dataset 2/plate-model-repo/cao2024/ContinentalPolygons/
- __MACOSX/Extended Dataset 2/plate-model-repo/cao2024/._ContinentalPolygons
- Extended Dataset 2/plate-model-repo/cao2024/.metadata.json
- __MACOSX/Extended Dataset 2/plate-model-repo/cao2024/._.metadata.json
- Extended Dataset 2/data/mantle_fertilisation_polygons/phanero_polygons_0-500_km.gpml
- __MACOSX/Extended Dataset 2/data/mantle_fertilisation_polygons/._phanero_polygons_0-500_km.gpml
- Extended Dataset 2/data/mantle_fertilisation_polygons/Li_Polygons_0-900_km.gpml
- __MACOSX/Extended Dataset 2/data/mantle_fertilisation_polygons/._Li_Polygons_0-900_km.gpml
- Extended Dataset 2/data/mantle_fertilisation_polygons/Li_Polygons_on_Cao_0-900_km.gpml
- __MACOSX/Extended Dataset 2/data/mantle_fertilisation_polygons/._Li_Polygons_on_Cao_0-900_km.gpml
- Extended Dataset 2/data/mantle_fertilisation_polygons/Li_polygons_for_Cao_model_100-900_km.gpml
- __MACOSX/Extended Dataset 2/data/mantle_fertilisation_polygons/._Li_polygons_for_Cao_model_100-900_km.gpml
- Extended Dataset 2/data/mantle_fertilisation_polygons/phanero_polygons_0-900_km.gpml
- __MACOSX/Extended Dataset 2/data/mantle_fertilisation_polygons/._phanero_polygons_0-900_km.gpml
- Extended Dataset 2/data/mantle_fertilisation_polygons/mesopro_polygons_0-900_km.gpml
- __MACOSX/Extended Dataset 2/data/mantle_fertilisation_polygons/._mesopro_polygons_0-900_km.gpml
- Extended Dataset 2/data/mantle_fertilisation_polygons/neopro_polygons_0-900_km.gpml
- __MACOSX/Extended Dataset 2/data/mantle_fertilisation_polygons/._neopro_polygons_0-900_km.gpml
- Extended Dataset 2/data/mantle_fertilisation_polygons/phanero_polygons_100-500_km.gpml
- __MACOSX/Extended Dataset 2/data/mantle_fertilisation_polygons/._phanero_polygons_100-500_km.gpml
- Extended Dataset 2/data/mantle_fertilisation_polygons/mesopro_polygons_100-900_km.gpml
- __MACOSX/Extended Dataset 2/data/mantle_fertilisation_polygons/._mesopro_polygons_100-900_km.gpml
- Extended Dataset 2/data/mantle_fertilisation_polygons/readme.txt
- __MACOSX/Extended Dataset 2/data/mantle_fertilisation_polygons/._readme.txt
- Extended Dataset 2/data/mantle_fertilisation_polygons/neopro_polygons_100-900_km.gpml
- __MACOSX/Extended Dataset 2/data/mantle_fertilisation_polygons/._neopro_polygons_100-900_km.gpml
- Extended Dataset 2/data/mantle_fertilisation_polygons/phanero_polygons_100-900_km.gpml
- __MACOSX/Extended Dataset 2/data/mantle_fertilisation_polygons/._phanero_polygons_100-900_km.gpml
- Extended Dataset 2/plate-model-repo/cao2024/Rotations/1000_0_rotfile.rot
- __MACOSX/Extended Dataset 2/plate-model-repo/cao2024/Rotations/._1000_0_rotfile.rot
- Extended Dataset 2/plate-model-repo/cao2024/Rotations/1800_1000_rotfile.rot
- __MACOSX/Extended Dataset 2/plate-model-repo/cao2024/Rotations/._1800_1000_rotfile.rot
- Extended Dataset 2/plate-model-repo/cao2024/Rotations/.metadata.json
- __MACOSX/Extended Dataset 2/plate-model-repo/cao2024/Rotations/._.metadata.json
- Extended Dataset 2/plate-model-repo/cao2024/COBs/COBfile_1800_0.gpml
- __MACOSX/Extended Dataset 2/plate-model-repo/cao2024/COBs/._COBfile_1800_0.gpml
- Extended Dataset 2/plate-model-repo/cao2024/COBs/.metadata.json
- __MACOSX/Extended Dataset 2/plate-model-repo/cao2024/COBs/._.metadata.json
- Extended Dataset 2/plate-model-repo/cao2024/Coastlines/shapes_coasts.gpmlz
- __MACOSX/Extended Dataset 2/plate-model-repo/cao2024/Coastlines/._shapes_coasts.gpmlz
- Extended Dataset 2/plate-model-repo/cao2024/Coastlines/.metadata.json
- __MACOSX/Extended Dataset 2/plate-model-repo/cao2024/Coastlines/._.metadata.json
- Extended Dataset 2/plate-model-repo/cao2024/StaticPolygons/static_polygons.gpmlz
- __MACOSX/Extended Dataset 2/plate-model-repo/cao2024/StaticPolygons/._static_polygons.gpmlz
- Extended Dataset 2/plate-model-repo/cao2024/StaticPolygons/.metadata.json
- __MACOSX/Extended Dataset 2/plate-model-repo/cao2024/StaticPolygons/._.metadata.json
- Extended Dataset 2/plate-model-repo/cao2024/ContinentalPolygons/shapes_continents.gpmlz
- __MACOSX/Extended Dataset 2/plate-model-repo/cao2024/ContinentalPolygons/._shapes_continents.gpmlz
- Extended Dataset 2/plate-model-repo/cao2024/ContinentalPolygons/.metadata.json
- __MACOSX/Extended Dataset 2/plate-model-repo/cao2024/ContinentalPolygons/._.metadata.json
