# Supplementary material for: Linking carbonatites, rare earth ores, and subduction-fertilized mantle lithosphere
Source: Sci Adv. 2026 Apr 8;12(15):eaeb2942. doi: 10.1126/sciadv.aeb2942 (PMC13060588; doi:10.1126/sciadv.aeb2942)
Supplement: Supplementary file 3 — Data S1 [file sciadv.aeb2942_data_s1.zip › Extended Dataset 2/1_reconstruct_data_Cao23.ipynb]

# %% [code]
import gplately
from plate_model_manager import PlateModelManager
import pandas as pd
from warnings import simplefilter
simplefilter(action="ignore", category=pd.errors.PerformanceWarning)


# %% [code]
pm_manager = PlateModelManager()
cao2024_model = pm_manager.get_model("Cao2024", data_dir="plate-model-repo")

rotation_model = cao2024_model.get_rotation_model()
topology_features = cao2024_model.get_topologies()
static_polygons = cao2024_model.get_static_polygons()

coastlines = cao2024_model.get_layer('Coastlines')
continents = cao2024_model.get_layer('ContinentalPolygons')
COBs =  cao2024_model.get_layer('COBs')

model = gplately.PlateReconstruction(rotation_model, topology_features, static_polygons)
gplot = gplately.PlotTopologies(model, coastlines=coastlines, continents=continents, COBs=COBs)

# %% [code]

# load data# REE
ree_df = pd.read_csv(f'./data/Global_REE_deposits_Magmatic_rev6.csv',encoding='latin-1') 

# carbonatites
carb_df = pd.read_csv(f'./data/carbonatites_for_Gplates_not_oceanic_rev6.csv', encoding='latin-1')

# make gplately models
ree_gpts = gplately.Points(model, ree_df['longitude'], ree_df['lattitude'])
carb_gpts = gplately.Points(model, carb_df['Longitude'], carb_df['Latitude'])


# %% [code]
# carbonatites
birth_age_locs = carb_gpts.reconstruct_to_birth_age(carb_df['Age'])
for ind, gpt in enumerate(carb_gpts.features):
     # output to gplates
    gpt.set_name(carb_df['Name'].iloc[ind])
    gpt.set_valid_time(carb_df['Age'].iloc[ind], 0)

#carb_gpts.FeatureCollection.write(f'./data/Cao_carbonatites_rev6.shp')

# %% [code]
# REE
birth_age_locs = ree_gpts.reconstruct_to_birth_age(ree_df['age (Ma)'])
for ind, gpt in enumerate(ree_gpts.features):
     # output to gplates
    gpt.set_name(ree_df['Deposit name'].iloc[ind])
    gpt.set_valid_time(ree_df['age (Ma)'].iloc[ind], 0)

#ree_gpts.FeatureCollection.write(f'./data/Cao_ree_rev6.shp')

# %% [code]
