# Supplementary material for: Linking carbonatites, rare earth ores, and subduction-fertilized mantle lithosphere
Source: Sci Adv. 2026 Apr 8;12(15):eaeb2942. doi: 10.1126/sciadv.aeb2942 (PMC13060588; doi:10.1126/sciadv.aeb2942)
Supplement: Supplementary file 3 — Data S1 [file sciadv.aeb2942_data_s1.zip › Extended Dataset 2/2b_REE_analysis_random_points .ipynb]

# %% [code]
import pygplates
import numpy as np
from shapely.ops import unary_union
import shapely
import gplately
from plate_model_manager import PlateModelManager
import gprm.utils.paleogeography as pg
from cmcrameri import cm
from sklearn.utils import resample
import matplotlib as mpl
import matplotlib.pyplot as plt
import cartopy.crs as ccrs

# %% [code]
def force_polygon_geometries(input_features):
# given any pygplates feature collection, creates an output feature collection
# where all geometries are polygons based on the input geometries
# intended for use in forcing features that are strictly polylines to close

    polygons = []
    for feature in input_features: 
        for geom in feature.get_all_geometries():
            polygon = pygplates.Feature(feature.get_feature_type())
            polygon.set_geometry(pygplates.PolygonOnSphere(geom))
            polygon.set_reconstruction_plate_id(feature.get_reconstruction_plate_id())
            # some features in COBTerranes had invalid time ranges - these with throw an error if 
            # we try to create a new feature with same times
            if feature.get_valid_time()[0]>=feature.get_valid_time()[1]:
                polygon.set_valid_time(feature.get_valid_time()[0],feature.get_valid_time()[1])
                polygons.append(polygon)
    polygon_features = pygplates.FeatureCollection(polygons)

    return polygon_features

# %% [code]
poly_dir = './data/mantle_fertilisation_polygons'
    
metasomatic_polygon_files = [f'{poly_dir}/Li_Polygons_on_Cao_0-900_km.gpml',
                 f'{poly_dir}/mesopro_polygons_0-900_km.gpml',
                 f'{poly_dir}/neopro_polygons_0-900_km.gpml',
                 f'{poly_dir}/phanero_polygons_0-900_km.gpml']

continents_file = './plate-model-repo/cao2024/ContinentalPolygons/shapes_continents.gpmlz'
coastlines_file = './plate-model-repo/cao2024/Coastlines/shapes_coasts.gpmlz'
cobs = './plate-model-repo/cao2024/COBs/COBfile_1800_0.gpml'
rotation_model = pygplates.RotationModel(['./plate-model-repo/cao2024/Rotations/1000_0_rotfile.rot',
                                         './plate-model-repo/cao2024/Rotations/1800_1000_rotfile.rot'])

metasomatic_polys = []
for ind, i in enumerate(metasomatic_polygon_files):
    tmp = pygplates.FeatureCollection(metasomatic_polygon_files[ind])
    for tmp_feature in tmp:
        metasomatic_polys.append(tmp_feature)
        
continents = pygplates.FeatureCollection(continents_file)
coastlines = pygplates.FeatureCollection(coastlines_file)

ree_points = pygplates.FeatureCollection(f'./data/Cao_ree_rev6.shp')
carb_points = pygplates.FeatureCollection(f'./data/Cao_carbonatites_rev6.shp')


# %% [code]
healpix_sampling = 32
land_points = pg.rasterise_paleogeography(cobs, rotation_model, time=0,  sampling=healpix_sampling, 
                                       meshtype='healpix', masking='Outside')
rand_point_lons = []
rand_point_lats = []
rand_points = []
for i in land_points:
    for j in i.get_geometry().to_lat_lon_array():
        rand_point_lons.append(j[1])
        rand_point_lats.append(j[0])
        rand_points.append(pygplates.PointOnSphere(j))
rand_points = np.asarray(rand_points)

# %% [code]
#mantle metasomatic polys
date_line_wrapper = pygplates.DateLineWrapper(360)
metasomatic_wrapped_polys = []
metasomatic_ages = []
for metasomatic_poly in metasomatic_polys:
    #print(poly)
    #if (poly.get_reconstruction_plate_id() == 802) or (poly.get_reconstruction_plate_id() == 102):
    #    continue
    wrapped_metasomatic_poly = date_line_wrapper.wrap(metasomatic_poly.get_geometry())
    for tmp_wrapped_metasomatic_poly in wrapped_metasomatic_poly:
        wrapped_metasomatic_point_lat_lons = []
        for wrapped_metasomatic_point in tmp_wrapped_metasomatic_poly.get_points():
            wrapped_metasomatic_point_lat_lons.append((wrapped_metasomatic_point.get_latitude(), wrapped_metasomatic_point.get_longitude()))
        pygplates.PolygonOnSphere(wrapped_metasomatic_point_lat_lons)
        metasomatic_wrapped_polys.append(
            pygplates.PolygonOnSphere(wrapped_metasomatic_point_lat_lons))
        tmp_age = metasomatic_poly.get_valid_time()[0]
        if np.isinf(tmp_age):
            tmp_age = 2000
        metasomatic_ages.append(tmp_age)
# convert to shapely for merging
metasomatic__polys = gplately.geometry.pygplates_to_shapely(
    metasomatic_wrapped_polys)

# merge polygons
unioned_metasomatic_polygons = unary_union(unary_union(
        [geom if geom.is_valid else geom.buffer(0) for geom in metasomatic__polys]))
# back to pygplates
merged_metasomatic_polys = gplately.geometry.shapely_to_pygplates(unioned_metasomatic_polygons)

# get area
metasomatic_poly_areas = [] 
for i in merged_metasomatic_polys:
    #print(i.get_area()*pygplates.Earth.mean_radius_in_kms**2)
    metasomatic_poly_areas.append(i.get_area()*pygplates.Earth.mean_radius_in_kms**2)

# %% [code]
def check_random_points(n_sample, buffer_dist_kms):


    rand_sample_points = resample(rand_points, n_samples=n_sample)

    count = 0
    for rand_point_ind, rand_point in enumerate(rand_sample_points):
        for merged_metasomatic_poly_ind, merged_metasomatic_poly in enumerate(merged_metasomatic_polys):
            #print(merged_REE_poly, ree_point)
            if pygplates.GeometryOnSphere.distance(rand_point, merged_metasomatic_poly, distance_threshold_radians=buffer_dist_kms/6371, geometry2_is_solid=True) is not None:
                count += 1

    return count

# %% [code]
attempts = np.arange(2000)
rand_point_in_metasomatic_poly = []
for attemp in attempts:
    rand_point_in_metasomatic_poly.append(check_random_points(316, 0))

# %% [code]
np.mean(rand_point_in_metasomatic_poly,)

# %% [code]
np.std(rand_point_in_metasomatic_poly)
