# Supplementary material for: Linking carbonatites, rare earth ores, and subduction-fertilized mantle lithosphere
Source: Sci Adv. 2026 Apr 8;12(15):eaeb2942. doi: 10.1126/sciadv.aeb2942 (PMC13060588; doi:10.1126/sciadv.aeb2942)
Supplement: Supplementary file 3 — Data S1 [file sciadv.aeb2942_data_s1.zip › Extended Dataset 2/2c_REE_analysis_deposit_table.ipynb]

# %% [code]
import pygplates
import numpy as np
import pandas as pd
from shapely.ops import unary_union
import gplately

# %% [code]
poly_dir = './data/mantle_fertilisation_polygons'
    
metasomatic_polygon_files = [f'{poly_dir}/Li_Polygons_on_Cao_0-900_km.gpml',
                 f'{poly_dir}/mesopro_polygons_0-900_km.gpml',
                 f'{poly_dir}/neopro_polygons_0-900_km.gpml',
                 f'{poly_dir}/phanero_polygons_0-900_km.gpml']

continents_file = './plate-model-repo/cao2024/ContinentalPolygons/shapes_continents.gpmlz'
coastlines_file = './plate-model-repo/cao2024/Coastlines/shapes_coasts.gpmlz'

metasomatic_polys = []
for ind, i in enumerate(metasomatic_polygon_files):
    tmp = pygplates.FeatureCollection(metasomatic_polygon_files[ind])
    for tmp_feature in tmp:
        metasomatic_polys.append(tmp_feature)
        
continents = pygplates.FeatureCollection(continents_file)
coastlines = pygplates.FeatureCollection(coastlines_file)

ree_points = pygplates.FeatureCollection(f'./data/Cao_ree_rev6.shp')
carb_points = pygplates.FeatureCollection(f'./data/Cao_carbonatites_rev6.shp')


# %% [code]
#mantle metasomatic polys
date_line_wrapper = pygplates.DateLineWrapper(360)
metasomatic_wrapped_polys = []
metasomatic_ages = []
for metasomatic_poly in metasomatic_polys:
    #print(poly)
    #if (poly.get_reconstruction_plate_id() == 802) or (poly.get_reconstruction_plate_id() == 102):
    #    continue
    wrapped_metasomatic_poly = date_line_wrapper.wrap(metasomatic_poly.get_geometry())
    for tmp_wrapped_metasomatic_poly in wrapped_metasomatic_poly:
        wrapped_metasomatic_point_lat_lons = []
        for wrapped_metasomatic_point in tmp_wrapped_metasomatic_poly.get_points():
            wrapped_metasomatic_point_lat_lons.append((wrapped_metasomatic_point.get_latitude(), wrapped_metasomatic_point.get_longitude()))
        pygplates.PolygonOnSphere(wrapped_metasomatic_point_lat_lons)
        metasomatic_wrapped_polys.append(
            pygplates.PolygonOnSphere(wrapped_metasomatic_point_lat_lons))
        tmp_age = metasomatic_poly.get_valid_time()[0]
        if np.isinf(tmp_age):
            tmp_age = 2000
        metasomatic_ages.append(tmp_age)
# convert to shapely for merging
metasomatic__polys = gplately.geometry.pygplates_to_shapely(
    metasomatic_wrapped_polys)

# merge polygons
unioned_metasomatic_polygons = unary_union(unary_union(
        [geom if geom.is_valid else geom.buffer(0) for geom in metasomatic__polys]))
# back to pygplates
merged_metasomatic_polys = gplately.geometry.shapely_to_pygplates(unioned_metasomatic_polygons)

# get area
metasomatic_poly_areas = [] 
for i in merged_metasomatic_polys:
    #print(i.get_area()*pygplates.Earth.mean_radius_in_kms**2)
    metasomatic_poly_areas.append(i.get_area()*pygplates.Earth.mean_radius_in_kms**2)

# %% [code]
# filter out carbonatite deposits older than the polygon they are in
buffer_dist_kms = 0
no_carb_depos = 316
metasomatic_poly_ages = np.empty((no_carb_depos,1), dtype=object) 
carb_ages = np.zeros((no_carb_depos,)) 
for carb_point_ind, carb_point in enumerate(carb_points):
    # get age of the deposit
    tmp_carb_age = carb_point.get_valid_time()[0]
    carb_ages[carb_point_ind] = tmp_carb_age
    tmp_metasomatic_poly = []
    for wrapped_metasomatic_poly_ind, wrapped_metasomatic_poly in enumerate(metasomatic_wrapped_polys):
        #print(wrapped_REE_poly_ind)
        #print(merged_REE_poly, ree_point)
        if pygplates.GeometryOnSphere.distance(carb_point.get_geometry(), 
                                               wrapped_metasomatic_poly, 
                                               distance_threshold_radians=buffer_dist_kms/6371, geometry2_is_solid=True) is not None:
            #print(carb_point_ind, 'here')
            tmp_metasomatic_poly.append(metasomatic_ages[wrapped_metasomatic_poly_ind])

        # check counts of overlapping polygons
        #if len(tmp_metasomatic_poly) > 1:
        #    a= tmp_metasomatic_poly
        #    print('here', tmp_metasomatic_poly)

    # have try and except, because this way we skip ones that dont fall into a polygon
    try:
        # use oldest polygon/first metasomatic event?
        max_tmp_metasomatic_poly = np.max(tmp_metasomatic_poly)
        metasomatic_poly_ages[carb_point_ind] =  max_tmp_metasomatic_poly
    except:
        continue

metasomatic_poly_ages = metasomatic_poly_ages.ravel().astype(float)

cab_lag_time = metasomatic_poly_ages - carb_ages
carb_dropped_inds = np.argwhere(cab_lag_time < 0)
# get indices where our deposits are older than our polygons
# i think we dont need this anymore
#
#filtered_lag_time = np.delete(lag_time, dropped_inds)
#filtered_carb_ages = np.delete(carb_ages, dropped_inds)
#filter these out from the original dataset, have to loop through
#filtered_carb_points = []
#for carb_point_ind, carb_point in enumerate(carb_points):
    #print(ind, i)
#    if carb_point_ind in dropped_inds.ravel():
#        continue
#    else:
#        filtered_carb_points.append(carb_point)

#plt.hist(lag_time, bins=40)
#plt.xlabel('lag time')
#plt.ylabel('count')

# %% [code]
# filter out REE deposits older than the polygon they are in
buffer_dist_kms = 0
no_ree_depos = 104
metasomatic_poly_ages = np.empty((no_ree_depos,1), dtype=object) # 113 is the number of carbonatite deposits
ree_ages = np.zeros((no_ree_depos,)) # 113 is the number or carbonatite deposits
for ree_point_ind, ree_point in enumerate(ree_points):
    # get age of the deposit
    tmp_ree_age = ree_point.get_valid_time()[0]
    ree_ages[ree_point_ind] = tmp_ree_age
    tmp_metasomatic_poly = []
    for wrapped_metasomatic_poly_ind, wrapped_metasomatic_poly in enumerate(metasomatic_wrapped_polys):
        #print(wrapped_REE_poly_ind)
        #print(merged_REE_poly, ree_point)
        if pygplates.GeometryOnSphere.distance(ree_point.get_geometry(), wrapped_metasomatic_poly, distance_threshold_radians=buffer_dist_kms/6371, geometry2_is_solid=True) is not None:
            #print(carb_point_ind, 'here')
            tmp_metasomatic_poly.append(metasomatic_ages[wrapped_metasomatic_poly_ind])

        # check counts of overlapping polygons
        #if len(tmp_metasomatic_poly) > 1:
        #    a= tmp_metasomatic_poly
        #    print('here', tmp_metasomatic_poly)

    # have try and except, because this way we skip ones that dont fall into a polygon
    try:
        # use oldest polygon/first metasomatic event?
        max_tmp_metasomatic_poly = np.max(tmp_metasomatic_poly)
        metasomatic_poly_ages[ree_point_ind] =  max_tmp_metasomatic_poly
    except:
        continue

metasomatic_poly_ages = metasomatic_poly_ages.ravel().astype(float)

ree_lag_time = metasomatic_poly_ages - ree_ages
# get indices where our deposits are older than our polygons
ree_dropped_inds = np.argwhere(ree_lag_time < 0)

#filtered_lag_time = np.delete(lag_time, dropped_inds)
#filtered_ree_ages = np.delete(ree_ages, dropped_inds)
##filter these out from the original dataset, have to loop through
#filtered_ree_points = []
#for ree_point_ind, ree_point in enumerate(ree_points):
#    #print(ind, i)
#    if ree_point_ind in dropped_inds.ravel():
#        continue
#    else:
#        filtered_ree_points.append(ree_point)

#plt.hist(lag_time, bins=40)
#plt.xlabel('lag time')
#plt.ylabel('count')

# %% [code]


# %% [code]
deposit_ind = []
deposit_name = []
deposit_age = []
poly_name = []
poly_age = []
note = []
for carb_point_ind, carb_point in enumerate(carb_points):
    in_poly = False
    if carb_point_ind in carb_dropped_inds.ravel():
        deposit_ind.append(carb_point_ind)
        deposit_name.append(carb_point.get_name())
        deposit_age.append(carb_point.get_valid_time()[0])
        poly_name.append(np.nan)
        poly_age.append(np.nan)
        note.append('deposit predates poly')
    else: 
        for poly_ind, poly in enumerate(metasomatic_polys):
            poly_geom = poly.get_geometry()
            if poly_geom.is_point_in_polygon(carb_point.get_geometry()):
                #print(carb_point_ind, poly_ind)
                deposit_ind.append(carb_point_ind)
                deposit_name.append(carb_point.get_name())
                deposit_age.append(carb_point.get_valid_time()[0])
                poly_name.append(poly.get_name())
                poly_age.append(poly.get_valid_time()[0])
                note.append('in poly')
                in_poly = True
        if in_poly == False:
            deposit_ind.append(carb_point_ind)
            deposit_name.append(carb_point.get_name())
            deposit_age.append(carb_point.get_valid_time()[0])
            poly_name.append(np.nan)
            poly_age.append(np.nan)
            note.append('not in poly')


data = [deposit_ind, deposit_name, deposit_age, poly_name, poly_age, note]
data = np.asarray(data)
cols = ['deposit_ind', 'deposit_name', 'deposit_age', 'poly_name', 'poly_age', 'note']

df_carb_results = pd.DataFrame(data.T, columns=cols)
df_carb_results['poly_age'] = df_carb_results['poly_age'].replace('inf', 2000)

df_carb_results.to_csv('./results/filtered_carb_deposits_6.csv')

# %% [code]
deposit_ind = []
deposit_name = []
deposit_age = []
poly_name = []
poly_age = []
note =  []
for ree_point_ind, ree_point in enumerate(ree_points):
    in_poly = False
    if ree_point_ind in ree_dropped_inds.ravel():
        deposit_ind.append(ree_point_ind)
        deposit_name.append(ree_point.get_name())
        deposit_age.append(ree_point.get_valid_time()[0])
        poly_name.append(np.nan)
        poly_age.append(np.nan)
        note.append('deposit predates poly')
    else: 
        for poly_ind, poly in enumerate(metasomatic_polys):
            poly_geom = poly.get_geometry()
            if poly_geom.is_point_in_polygon(ree_point.get_geometry()):
                #print(carb_point_ind, poly_ind)
                deposit_ind.append(ree_point_ind)
                deposit_name.append(ree_point.get_name())
                deposit_age.append(ree_point.get_valid_time()[0])
                poly_name.append(poly.get_name())
                poly_age.append(poly.get_valid_time()[0])
                note.append('in poly')
                in_poly = True
        if in_poly == False:
            deposit_ind.append(ree_point_ind)
            deposit_name.append(ree_point.get_name())
            deposit_age.append(ree_point.get_valid_time()[0])
            poly_name.append(np.nan)
            poly_age.append(np.nan)
            note.append('not in poly')

data = [deposit_ind, deposit_name, deposit_age, poly_name, poly_age, note]
data = np.asarray(data)
cols = ['deposit_ind', 'deposit_name', 'deposit_age', 'poly_name', 'poly_age', 'note']

df_ree_results = pd.DataFrame(data.T, columns=cols)
df_ree_results['poly_age'] = df_ree_results['poly_age'].replace('inf', 2000)
df_ree_results.to_csv('./results/filtered_ree_deposits_rev6.csv')

# %% [code]
