# Supplementary material for: Linking carbonatites, rare earth ores, and subduction-fertilized mantle lithosphere
Source: Sci Adv. 2026 Apr 8;12(15):eaeb2942. doi: 10.1126/sciadv.aeb2942 (PMC13060588; doi:10.1126/sciadv.aeb2942)
Supplement: Supplementary file 3 — Data S1 [file sciadv.aeb2942_data_s1.zip › Extended Dataset 2/2a_REE_analysis_stats_analysis.ipynb]

# %% [code]
import pygplates
import numpy as np
from shapely.ops import unary_union
import shapely
import gplately
from cmcrameri import cm

# %% [code]
def force_polygon_geometries(input_features):
# given any pygplates feature collection, creates an output feature collection
# where all geometries are polygons based on the input geometries
# intended for use in forcing features that are strictly polylines to close

    polygons = []
    for feature in input_features: 
        for geom in feature.get_all_geometries():
            polygon = pygplates.Feature(feature.get_feature_type())
            polygon.set_geometry(pygplates.PolygonOnSphere(geom))
            polygon.set_reconstruction_plate_id(feature.get_reconstruction_plate_id())
            # some features in COBTerranes had invalid time ranges - these with throw an error if 
            # we try to create a new feature with same times
            if feature.get_valid_time()[0]>=feature.get_valid_time()[1]:
                polygon.set_valid_time(feature.get_valid_time()[0],feature.get_valid_time()[1])
                polygons.append(polygon)
    polygon_features = pygplates.FeatureCollection(polygons)

    return polygon_features

# %% [code]
poly_dir = './data/mantle_fertilisation_polygons'
    
metasomatic_polygon_files = [f'{poly_dir}/Li_Polygons_on_Cao_0-900_km.gpml',
                 f'{poly_dir}/mesopro_polygons_0-900_km.gpml',
                 f'{poly_dir}/neopro_polygons_0-900_km.gpml',
                 f'{poly_dir}/phanero_polygons_0-900_km.gpml']

continents_file = './plate-model-repo/cao2024/ContinentalPolygons/shapes_continents.gpmlz'
coastlines_file = './plate-model-repo/cao2024/Coastlines/shapes_coasts.gpmlz'

metasomatic_polys = []
for ind, i in enumerate(metasomatic_polygon_files):
    tmp = pygplates.FeatureCollection(metasomatic_polygon_files[ind])
    for tmp_feature in tmp:
        metasomatic_polys.append(tmp_feature)
        
continents = pygplates.FeatureCollection(continents_file)
coastlines = pygplates.FeatureCollection(coastlines_file)

ree_points = pygplates.FeatureCollection(f'./data/Cao_ree_rev6.shp')
carb_points = pygplates.FeatureCollection(f'./data/Cao_carbonatites_rev6.shp')


# %% [markdown]
organise polygons

# %% [code]
#mantle metasomatic polys
date_line_wrapper = pygplates.DateLineWrapper(360)
metasomatic_wrapped_polys = []
metasomatic_ages = []
for metasomatic_poly in metasomatic_polys:
    #print(poly)
    # skipping antarctica and greenland?
    #if (metasomatic_poly.get_reconstruction_plate_id() == 802) or (metasomatic_poly.get_reconstruction_plate_id() == 102):
    #    continue
    wrapped_metasomatic_poly = date_line_wrapper.wrap(metasomatic_poly.get_geometry())
    for tmp_wrapped_metasomatic_poly in wrapped_metasomatic_poly:
        wrapped_metasomatic_point_lat_lons = []
        for wrapped_metasomatic_point in tmp_wrapped_metasomatic_poly.get_points():
            wrapped_metasomatic_point_lat_lons.append((wrapped_metasomatic_point.get_latitude(), wrapped_metasomatic_point.get_longitude()))
        pygplates.PolygonOnSphere(wrapped_metasomatic_point_lat_lons)
        metasomatic_wrapped_polys.append(
            pygplates.PolygonOnSphere(wrapped_metasomatic_point_lat_lons))
        tmp_age = metasomatic_poly.get_valid_time()[0]
        if np.isinf(tmp_age):
            tmp_age = 2000
        metasomatic_ages.append(tmp_age)
# convert to shapely for merging
metasomatic__polys = gplately.geometry.pygplates_to_shapely(
    metasomatic_wrapped_polys)

# merge polygons
unioned_metasomatic_polygons = unary_union(unary_union(
        [geom if geom.is_valid else geom.buffer(0) for geom in metasomatic__polys]))
# back to pygplates
merged_metasomatic_polys = gplately.geometry.shapely_to_pygplates(unioned_metasomatic_polygons)

# get area
metasomatic_poly_areas = [] 
for i in merged_metasomatic_polys:
    #print(i.get_area()*pygplates.Earth.mean_radius_in_kms**2)
    metasomatic_poly_areas.append(i.get_area()*pygplates.Earth.mean_radius_in_kms**2)

# %% [code]
sum(metasomatic_poly_areas)

# %% [code]
##COB polys

polygons_COB = []
for feature in continents: 
    for geom in feature.get_all_geometries():
        polygon = pygplates.Feature(feature.get_feature_type())
        polygon.set_geometry(pygplates.PolygonOnSphere(geom))
        polygon.set_reconstruction_plate_id(feature.get_reconstruction_plate_id())
        # some features in COBTerranes had invalid time ranges - these with throw an error if 
        # we try to create a new feature with same times
        if feature.get_valid_time()[0]>=feature.get_valid_time()[1]:
            polygon.set_valid_time(feature.get_valid_time()[0],feature.get_valid_time()[1])
            polygons_COB.append(polygon)
COB_features = pygplates.FeatureCollection(polygons_COB)

polygon_COB_geoms = []
for i in COB_features:
    polygon_COB_geoms.append(i.get_geometry())

# convert to shapely for merging
polygons_COB = gplately.geometry.pygplates_to_shapely(
    polygon_COB_geoms)

# merge polygons
unioned_COB_polygons = unary_union(unary_union(
        [geom if geom.is_valid else geom.buffer(0) for geom in polygons_COB]))
# back to pygplates
merged_COB_polys = gplately.geometry.shapely_to_pygplates(unioned_COB_polygons)

# get area
poly_COB_areas = []
for i in merged_COB_polys:
    #print(i.get_area()*pygplates.Earth.mean_radius_in_kms**2)
    poly_COB_areas.append(i.get_area()*pygplates.Earth.mean_radius_in_kms**2)

# %% [code]
#coastline polys

polygons_coast = []
for feature in coastlines: 
    for geom in feature.get_all_geometries():
        polygon = pygplates.Feature(feature.get_feature_type())
        polygon.set_geometry(pygplates.PolygonOnSphere(geom))
        polygon.set_reconstruction_plate_id(feature.get_reconstruction_plate_id())
        # some features in COBTerranes had invalid time ranges - these with throw an error if 
        # we try to create a new feature with same times
        if feature.get_valid_time()[0]>=feature.get_valid_time()[1]:
            polygon.set_valid_time(feature.get_valid_time()[0],feature.get_valid_time()[1])
            polygons_coast.append(polygon)
coast_features = pygplates.FeatureCollection(polygons_coast)

polygon_coast_geoms = []
for i in coast_features:
    polygon_coast_geoms.append(i.get_geometry())

# convert to shapely for merging
polygons_coast = gplately.geometry.pygplates_to_shapely(
    polygon_coast_geoms)

# merge polygons
unioned_coast_polygons = unary_union(unary_union(
        [geom if geom.is_valid else geom.buffer(0) for geom in polygons_coast]))
# back to pygplates
merged_coast_polys = gplately.geometry.shapely_to_pygplates(unioned_coast_polygons)

# get area
poly_coast_areas = []
for i in merged_coast_polys:
    #print(i.get_area()*pygplates.Earth.mean_radius_in_kms**2)
    poly_coast_areas.append(i.get_area()*pygplates.Earth.mean_radius_in_kms**2)

# %% [markdown]
filter out deposits that predate the metasomatic polygons

# %% [code]
# filter out carbonatite deposits older than the polygon they are in
buffer_dist_kms = 0
no_carb_depos = 316
metasomatic_poly_ages = np.empty((no_carb_depos,1), dtype=object) 
carb_ages = np.zeros((no_carb_depos,)) 
for carb_point_ind, carb_point in enumerate(carb_points):
    # get age of the deposit
    tmp_carb_age = carb_point.get_valid_time()[0]
    carb_ages[carb_point_ind] = tmp_carb_age
    tmp_metasomatic_poly = []
    for wrapped_metasomatic_poly_ind, wrapped_metasomatic_poly in enumerate(metasomatic_wrapped_polys):
        #print(wrapped_REE_poly_ind)
        #print(merged_REE_poly, ree_point)
        if pygplates.GeometryOnSphere.distance(carb_point.get_geometry(), 
                                               wrapped_metasomatic_poly, 
                                               distance_threshold_radians=buffer_dist_kms/6371, geometry2_is_solid=True) is not None:
            #print(carb_point_ind, 'here')
            tmp_metasomatic_poly.append(metasomatic_ages[wrapped_metasomatic_poly_ind])

        # check counts of overlapping polygons
        #if len(tmp_metasomatic_poly) > 1:
        #    a= tmp_metasomatic_poly
        #    print('here', tmp_metasomatic_poly)

    # have try and except, because this way we skip ones that dont fall into a polygon
    try:
        # use oldest polygon/first metasomatic event?
        max_tmp_metasomatic_poly = np.max(tmp_metasomatic_poly)
        metasomatic_poly_ages[carb_point_ind] =  max_tmp_metasomatic_poly
    except:
        continue

metasomatic_poly_ages = metasomatic_poly_ages.ravel().astype(float)

cab_lag_time = metasomatic_poly_ages - carb_ages
carb_dropped_inds = np.argwhere(cab_lag_time < 0)
# get indices where our deposits are older than our polygons
# i think we dont need this anymore
#
#filtered_lag_time = np.delete(lag_time, dropped_inds)
#filtered_carb_ages = np.delete(carb_ages, dropped_inds)
#filter these out from the original dataset, have to loop through
#filtered_carb_points = []
#for carb_point_ind, carb_point in enumerate(carb_points):
    #print(ind, i)
#    if carb_point_ind in dropped_inds.ravel():
#        continue
#    else:
#        filtered_carb_points.append(carb_point)

#plt.hist(lag_time, bins=40)
#plt.xlabel('lag time')
#plt.ylabel('count')

# %% [code]
for ree_point_ind, ree_point in enumerate(ree_points):
    print(ree_point_ind)

# %% [code]


# %% [code]
# filter out REE deposits older than the polygon they are in
buffer_dist_kms = 0
no_ree_depos = 104
metasomatic_poly_ages = np.empty((no_ree_depos,1), dtype=object) # 113 is the number of carbonatite deposits
ree_ages = np.zeros((no_ree_depos,)) # 113 is the number or carbonatite deposits
for ree_point_ind, ree_point in enumerate(ree_points):
    # get age of the deposit
    tmp_ree_age = ree_point.get_valid_time()[0]
    ree_ages[ree_point_ind] = tmp_ree_age
    tmp_metasomatic_poly = []
    for wrapped_metasomatic_poly_ind, wrapped_metasomatic_poly in enumerate(metasomatic_wrapped_polys):
        #print(wrapped_REE_poly_ind)
        #print(merged_REE_poly, ree_point)
        if pygplates.GeometryOnSphere.distance(ree_point.get_geometry(), wrapped_metasomatic_poly, distance_threshold_radians=buffer_dist_kms/6371, geometry2_is_solid=True) is not None:
            #print(carb_point_ind, 'here')
            tmp_metasomatic_poly.append(metasomatic_ages[wrapped_metasomatic_poly_ind])

        # check counts of overlapping polygons
        #if len(tmp_metasomatic_poly) > 1:
        #    a= tmp_metasomatic_poly
        #    print('here', tmp_metasomatic_poly)

    # have try and except, because this way we skip ones that dont fall into a polygon
    try:
        # use oldest polygon/first metasomatic event?
        max_tmp_metasomatic_poly = np.max(tmp_metasomatic_poly)
        metasomatic_poly_ages[ree_point_ind] =  max_tmp_metasomatic_poly
    except:
        continue

metasomatic_poly_ages = metasomatic_poly_ages.ravel().astype(float)

ree_lag_time = metasomatic_poly_ages - ree_ages
# get indices where our deposits are older than our polygons
ree_dropped_inds = np.argwhere(ree_lag_time < 0)

#filtered_lag_time = np.delete(lag_time, dropped_inds)
#filtered_ree_ages = np.delete(ree_ages, dropped_inds)
##filter these out from the original dataset, have to loop through
#filtered_ree_points = []
#for ree_point_ind, ree_point in enumerate(ree_points):
#    #print(ind, i)
#    if ree_point_ind in dropped_inds.ravel():
#        continue
#    else:
#        filtered_ree_points.append(ree_point)

#plt.hist(lag_time, bins=40)
#plt.xlabel('lag time')
#plt.ylabel('count')

# %% [markdown]
get counts

# %% [code]
# loop through REEs
count = 0
predate_poly_count = 0
for ree_point_ind, ree_point in enumerate(ree_points):
    for merged_metasomatic_poly_ind, merged_metasomatic_poly in enumerate(merged_metasomatic_polys):
        #print(merged_REE_poly, ree_point)
        if ree_point_ind in ree_dropped_inds.ravel():
            predate_poly_count += 1
            break
        if merged_metasomatic_poly.is_point_in_polygon(ree_point.get_geometry()):
            count += 1
            #print(ree_point_ind, merged_metasomatic_poly_ind)
            continue
print(count, len(ree_points), predate_poly_count)

# %% [code]
# loop through carbs
count = 0
predate_poly_count = 0
for carb_point_ind, carb_point in enumerate(carb_points):
    for merged_metasomatic_poly_ind, merged_metasomatic_poly in enumerate(merged_metasomatic_polys):
        if carb_point_ind in carb_dropped_inds.ravel():
            predate_poly_count += 1
            break
        if merged_metasomatic_poly.is_point_in_polygon(carb_point.get_geometry()):
            count += 1
            #print(carb_point_ind, merged_metasomatic_poly_ind)
            continue
print(count, len(carb_points), predate_poly_count)

# %% [markdown]
add buffer distance of 100 km

# %% [code]
#ree points
buffer_dist_kms = 100
count = 0
predate_poly_count = 0
for ree_point_ind, ree_point in enumerate(ree_points):
    for merged_metasomatic_poly_ind, merged_metasomatic_poly in enumerate(merged_metasomatic_polys):
        #print(merged_REE_poly, ree_point)
                #print(merged_REE_poly, ree_point)
        if ree_point_ind in ree_dropped_inds.ravel():
            predate_poly_count += 1
            break
        if pygplates.GeometryOnSphere.distance(ree_point.get_geometry(), merged_metasomatic_poly, distance_threshold_radians=buffer_dist_kms/6371, geometry2_is_solid=True) is not None:
            count += 1
            continue
print(count, len(ree_points), predate_poly_count)

# %% [code]
#carbonatite points
buffer_dist_kms = 100
count = 0
predate_poly_count = 0
for carb_point_ind, carb_point in enumerate(carb_points):
    for merged_metasomatic_poly_ind, merged_metasomatic_poly in enumerate(merged_metasomatic_polys):
        if carb_point_ind in carb_dropped_inds.ravel():
            predate_poly_count += 1
            break
        #print(merged_REE_poly, ree_point)
        if pygplates.GeometryOnSphere.distance(carb_point.get_geometry(), merged_metasomatic_poly, distance_threshold_radians=buffer_dist_kms/6371, geometry2_is_solid=True) is not None:
            count += 1
            continue

print(count, len(carb_points), predate_poly_count)

# %% [code]


# %% [markdown]
some plots

# %% [code]
import matplotlib as mpl
import matplotlib.pyplot as plt
import cartopy.crs as ccrs
cmap = cm.batlow
colors_batlow = cmap(np.linspace(0, 1, 2001))
fig, ax = plt.subplots(nrows=1, ncols=1, figsize=(12, 6), subplot_kw={'projection': ccrs.Mollweide()})

for i in merged_COB_polys:
    #masked_topo = np.copy(topo_class.masked_topography[time_grid,:, :])
    #print(i.get_area())
    if i.get_area() < 0.005:
        continue
    ax.plot(i.get_points().to_lat_lon_array()[:,1],
            i.get_points().to_lat_lon_array()[:,0],
             transform=ccrs.PlateCarree(), c='blue')
ax.set_global()    
for i in merged_coast_polys:
    if i.get_area() < 0.0005:
        continue
    ax.plot(i.get_points().to_lat_lon_array()[:,1],
            i.get_points().to_lat_lon_array()[:,0],
             transform=ccrs.PlateCarree(), c='k')
    

for i in merged_metasomatic_polys:
    if i.get_area() < 0.005:
        continue
    ax.fill(i.get_points().to_lat_lon_array()[:,1],
            i.get_points().to_lat_lon_array()[:,0],
             transform=ccrs.PlateCarree(), c='orange', alpha=0.4)

for ind, i in enumerate(metasomatic_wrapped_polys):
    if i.get_area() < 0.005:
        continue
    poly_age = metasomatic_ages[ind]
    #print(poly_age, colors_batlow[int(poly_age)])
    ax.fill(i.get_points().to_lat_lon_array()[:,1],
            i.get_points().to_lat_lon_array()[:,0],
             transform=ccrs.PlateCarree(), c=colors_batlow[int(poly_age)], alpha=0.8)
norm = mpl.colors.Normalize(vmin=0, vmax=2000)    
fig.colorbar(mpl.cm.ScalarMappable(norm=norm, cmap=cm.batlow), ax=ax, orientation='horizontal', label='mantle fertilisation age',
             fraction=0.046, pad=0.04)
ax.set_global()

#fig.colorbar(sc)
#fig.savefig('./present-day-map.pdf')  
#fig.savefig('./present-day-map.png')  


# %% [code]
plt.hist(metasomatic_ages)
plt.xlabel('polygon age')
plt.ylabel('count')
