# Supplementary material for: Linking carbonatites, rare earth ores, and subduction-fertilized mantle lithosphere
Source: Sci Adv. 2026 Apr 8;12(15):eaeb2942. doi: 10.1126/sciadv.aeb2942 (PMC13060588; doi:10.1126/sciadv.aeb2942)
Supplement: Supplementary file 3 — Data S1 [file sciadv.aeb2942_data_s1.zip › Extended Dataset 2/results/filtered_carb_deposits.csv]

	deposit_ind	deposit_name	deposit_age	poly_name	poly_age	note
0	0	Laacher See	0.1	nan	nan	not in poly
1	1	Igwisi Hills	0.1	Li_Polygon_0-900_71707	2000	in poly
2	2	Oldoinyo Lengai	0.1	Li_Polygon_0-900_71707	2000	in poly
3	3	Fort Portal and Kasekere	0.1	Li_Polygon_0-900_71707	2000	in poly
4	3	Fort Portal and Kasekere	0.1	Li_Polygon_0-900_717E	2000	in poly
5	4	Roman province	0.3	nan	nan	not in poly
6	5	Auf Dickel	0.5	nan	nan	not in poly
7	6	Khanneshin	0.6	nan	nan	not in poly
8	7	Monticchio	1.0	nan	nan	not in poly
9	8	Mosonik	1.0	Li_Polygon_0-900_71707	2000	in poly
10	9	Kwahera	1.0	Li_Polygon_0-900_71707	2000	in poly
11	10	Hanang and Balangida	1.0	Li_Polygon_0-900_71707	2000	in poly
12	11	Kerimasi	1.0	Li_Polygon_0-900_71707	2000	in poly
13	12	Basotu	1.0	Li_Polygon_0-900_71707	2000	in poly
14	13	Shombole	2.0	Li_Polygon_0-900_71707	2000	in poly
15	14	Cabezo Negro de Tallante	2.0	nan	nan	not in poly
16	15	Jebel El Arab	2.0	nan	nan	not in poly
17	16	Katwe-Kikorongo	3.0	Li_Polygon_0-900_717E	2000	in poly
18	17	Sadiman	4.0	Li_Polygon_0-900_71707	2000	in poly
19	18	Namjagbarwa	5.0	nan	nan	not in poly
20	19	Mato Preto	6.0	nan	nan	not in poly
21	20	Kala Doongar	6.0	neopro_polygon_0-900_km_501	848.0	in poly
22	21	Homa Mountain	7.0	Li_Polygon_0-900_71707	2000	in poly
23	22	North and South Ruri	8.0	Li_Polygon_0-900_71707	2000	in poly
24	23	Calatrava	8.0	nan	nan	not in poly
25	24	Chabrieres	9.0	nan	nan	not in poly
26	25	Dunkeldik (Dunkeldykskii)	11.0	mesopro_polygon_0-900_km_580	1739.0	in poly
27	26	Hegau	12.0	nan	nan	not in poly
28	27	Tchivira	13.0	mesopro_polygon_0-900_km_701	649.0	in poly
29	28	Itanhaem	13.0	nan	nan	not in poly
30	29	Lixian	13.0	nan	nan	not in poly
31	30	Tinderet and Londiani	13.0	Li_Polygon_0-900_71707	2000	in poly
32	31	Kaiserstuhl	16.0	nan	nan	not in poly
33	32	Wasaki Peninsula	16.0	Li_Polygon_0-900_71707	2000	in poly
34	33	Ulgii	16.0	nan	nan	not in poly
35	34	Toror	16.0	Li_Polygon_0-900_71707	2000	in poly
36	35	MaldÕZhangarskii	17.0	nan	nan	not in poly
37	36	Nyamaji	18.0	Li_Polygon_0-900_71707	2000	in poly
38	37	Limagne	19.0	nan	nan	not in poly
39	38	Buru Hill	22.0	Li_Polygon_0-900_71707	2000	in poly
40	39	Napak	22.0	Li_Polygon_0-900_71707	2000	in poly
41	40	Haast River	24.0	nan	nan	not in poly
42	41	Kizilcairen district	24.0	nan	nan	not in poly
43	42	Jawar	25.0	mesopro_polygon_0-900_km_580	1739.0	in poly
44	43	Bukusu	25.0	Li_Polygon_0-900_71707	2000	in poly
45	44	Laughlin Peak-Chico Hills	25.0	mesopro_polygon_0-900_km_10104	1668.0	in poly
46	44	Laughlin Peak-Chico Hills	25.0	mesopro_polygon_0-900_km_10103	1749.0	in poly
47	45	Kisingiri and Rangwa	28.0	Li_Polygon_0-900_71707	2000	in poly
48	46	Phong Tho	28.0	nan	nan	not in poly
49	47	Silai Patti	30.0	mesopro_polygon_0-900_km_580	1739.0	in poly
50	48	Khyber	30.0	mesopro_polygon_0-900_km_580	1739.0	in poly
51	49	Roztoky	31.0	mesopro_polygon_0-900_km_30202	1700.0	in poly
52	50	Loe Shilman	31.0	mesopro_polygon_0-900_km_580	1739.0	in poly
53	51	Tororo	32.0	Li_Polygon_0-900_71707	2000	in poly
54	52	Maoniuping	34.0	nan	nan	not in poly
55	53	Chamais	37.0	mesopro_polygon_0-900_km_77030_wraparound	1198.0	in poly
56	54	Sukulu	40.0	Li_Polygon_0-900_71707	2000	in poly
57	55	Tamazert	44.0	mesopro_polygon_0-900_km_714	1800.0	in poly
58	56	Taourirt area	47.0	mesopro_polygon_0-900_km_714	1800.0	in poly
59	57	Dicker Willem	48.0	mesopro_polygon_0-900_km_77030_wraparound	1198.0	in poly
60	58	Gardiner	50.0	neopro_polygon_0-900_km_101	999.0	in poly
61	59	Bear Lodge Mountains	52.0	mesopro_polygon_0-900_km_101	1800.0	in poly
62	60	Rocky Boy Stock	53.0	nan	nan	not in poly
63	61	Sandkopsdrif	55.0	mesopro_polygon_0-900_km_77030_wraparound	1198.0	in poly
64	62	Baie-Des-Moutons	56.0	mesopro_polygon_0-900_km_10105	1499.0	in poly
65	62	Baie-Des-Moutons	56.0	mesopro_polygon_0-900_km_101	1800.0	in poly
66	63	Mundwara	56.0	neopro_polygon_0-900_km_501	848.0	in poly
67	64	Jebel Dumbeir	57.0	nan	nan	not in poly
68	65	Mabounie	60.0	Li_Polygon_0-900_717	2000	in poly
69	66	Lages/Lages	63.0	nan	nan	not in poly
70	67	Melkfontein	63.0	mesopro_polygon_0-900_km_77030_initial	1198.0	in poly
71	67	Melkfontein	63.0	mesopro_polygon_0-900_km_77030_advance	1198.0	in poly
72	68	Bakhatgarh-Phulmahal	65.0	Li_Polygon_0-900_501	2000	in poly
73	68	Bakhatgarh-Phulmahal	65.0	neopro_polygon_0-900_km_501	848.0	in poly
74	69	Panwad-Kawant	65.0	Li_Polygon_0-900_501	2000	in poly
75	69	Panwad-Kawant	65.0	neopro_polygon_0-900_km_501	848.0	in poly
76	70	Amba Dongar	65.0	Li_Polygon_0-900_501	2000	in poly
77	70	Amba Dongar	65.0	neopro_polygon_0-900_km_501	848.0	in poly
78	71	Murud Janjira	65.0	Li_Polygon_0-900_501	2000	in poly
79	71	Murud Janjira	65.0	neopro_polygon_0-900_km_501	848.0	in poly
80	72	Siriwasan-Dughda	65.0	Li_Polygon_0-900_501	2000	in poly
81	72	Siriwasan-Dughda	65.0	neopro_polygon_0-900_km_501	848.0	in poly
82	73	Sofular area	65.0	nan	nan	not in poly
83	74	Sarnu-Dandali	69.0	neopro_polygon_0-900_km_501	848.0	in poly
84	75	Tapira	70.0	mesopro_polygon_0-900_km_206	1108.0	in poly
85	76	Mbuji Mayi	70.0	Li_Polygon_0-900_717E	2000	in poly
86	77	Delitzsch	72.0	mesopro_polygon_0-900_km_30202	1700.0	in poly
87	78	Saltpetrekop	75.0	mesopro_polygon_0-900_km_77030_advance	1198.0	in poly
88	79	Gross Brukkaros	77.0	mesopro_polygon_0-900_km_77030_wraparound	1198.0	in poly
89	80	Sao Gotardo	78.0	mesopro_polygon_0-900_km_206	1108.0	in poly
90	81	Pocos de Caldas	79.0	mesopro_polygon_0-900_km_206	1108.0	in poly
91	82	Salitre	81.0	mesopro_polygon_0-900_km_206	1108.0	in poly
92	83	Serra Negra	82.0	mesopro_polygon_0-900_km_206	1108.0	in poly
93	84	Catalao I	85.0	mesopro_polygon_0-900_km_206	1108.0	in poly
94	85	Santo Antonio da Barra	85.0	mesopro_polygon_0-900_km_206	1108.0	in poly
95	86	Catalao II	85.0	mesopro_polygon_0-900_km_206	1108.0	in poly
96	87	Richat Dome	85.0	nan	nan	not in poly
97	88	Chasweta	85.0	mesopro_polygon_0-900_km_701	649.0	in poly
98	89	Caiapo	86.0	mesopro_polygon_0-900_km_206	1108.0	in poly
99	89	Caiapo	86.0	mesopro_polygon_0-900_km_20101	1800.0	in poly
100	90	Morro Do Engenho	86.0	mesopro_polygon_0-900_km_206	1108.0	in poly
101	90	Morro Do Engenho	86.0	mesopro_polygon_0-900_km_20101	1800.0	in poly
102	91	Benfontein	86.0	Li_Polygon_0-900_7260	2000	in poly
103	91	Benfontein	86.0	mesopro_polygon_0-900_km_77030_wraparound	1198.0	in poly
104	92	Araxa	87.0	mesopro_polygon_0-900_km_206	1108.0	in poly
105	93	El Kahfa	87.0	nan	nan	not in poly
106	94	Morro Preto	90.0	mesopro_polygon_0-900_km_206	1108.0	in poly
107	94	Morro Preto	90.0	mesopro_polygon_0-900_km_20101	1800.0	in poly
108	95	Catanda	92.0	nan	nan	not in poly
109	96	Ravalli and Lemhi Counties	95.0	nan	nan	not in poly
110	97	Cerro Sarambi	98.0	nan	nan	not in poly
111	98	Karaayir	99.0	nan	nan	not in poly
112	99	Magnet Cove	99.0	mesopro_polygon_0-900_km_10105	1499.0	in poly
113	100	Ayopaya	100.0	phanero_polygon_0-900_km_201b	250.0	in poly
114	101	Songwe	100.0	Li_Polygon_0-900_71707	2000	in poly
115	102	Potash Sulphur Springs	100.0	mesopro_polygon_0-900_km_10105	1499.0	in poly
116	103	Tapuaenuku Complex	103.0	nan	nan	not in poly
117	104	Uyaynah area	103.0	nan	nan	not in poly
118	105	Twihinate	104.0	nan	nan	not in poly
119	106	Itapirapua	105.0	nan	nan	not in poly
120	107	Jasra	105.0	nan	nan	not in poly
121	108	Samchampi	105.0	nan	nan	not in poly
122	109	Swangkre	107.0	nan	nan	not in poly
123	110	Kaluwe	107.0	mesopro_polygon_0-900_km_701	649.0	in poly
124	111	Weishan	110.0	Li_Polygon_0-900_60191	2000	in poly
125	111	Weishan	110.0	mesopro_polygon_0-900_km_601	1800.0	in poly
126	112	Oka	111.0	mesopro_polygon_0-900_km_10105	1499.0	in poly
127	113	Anitapolis	113.0	nan	nan	not in poly
128	114	Panda Hill	113.0	Li_Polygon_0-900_71707	2000	in poly
129	115	Barra do Itapirapua	115.0	nan	nan	not in poly
130	116	Mbalizi	116.0	Li_Polygon_0-900_71707	2000	in poly
131	117	Arschan	118.0	phanero_polygon_0-900_km_401	358.0	in poly
132	118	Khalyuta	118.0	phanero_polygon_0-900_km_401	358.0	in poly
133	119	Tuva	118.0	nan	nan	not in poly
134	120	Oshurkovo	118.0	phanero_polygon_0-900_km_401	358.0	in poly
135	121	Monte Verde	119.0	nan	nan	not in poly
136	122	Prince Charles Mountains	122.0	nan	nan	not in poly
137	123	Piedade	122.0	mesopro_polygon_0-900_km_206	1108.0	in poly
138	124	Yuzhnoe	122.0	phanero_polygon_0-900_km_401	358.0	in poly
139	125	Kangankunde	123.0	mesopro_polygon_0-900_km_701	649.0	in poly
140	126	Central Shandong Province	127.0	Li_Polygon_0-900_60191	2000	in poly
141	126	Central Shandong Province	127.0	mesopro_polygon_0-900_km_601	1800.0	in poly
142	126	Central Shandong Province	127.0	phanero_polygon_0-900_km_601	489.0	in poly
143	127	Frederikshabs Isblink	127.0	Li_Polygon_0-900_102pre1800ma	2000	in poly
144	127	Frederikshabs Isblink	127.0	Li_Polygon_0-900_102	1800.0	in poly
145	128	Chishanya	127.0	nan	nan	not in poly
146	129	Ipanema	128.0	mesopro_polygon_0-900_km_206	1108.0	in poly
147	130	Chiriguelo	128.0	nan	nan	not in poly
148	131	Sapukai	129.0	nan	nan	not in poly
149	132	Chilwa Island	130.0	nan	nan	not in poly
150	133	Jacupiranga	131.0	nan	nan	not in poly
151	134	Mansouri	132.0	nan	nan	not in poly
152	135	Okorusu	132.0	mesopro_polygon_0-900_km_701	649.0	in poly
153	136	Messum/ Goboboseb	132.0	nan	nan	not in poly
154	137	Tundulu	133.0	nan	nan	not in poly
155	138	Mauze and Songwe	133.0	nan	nan	not in poly
156	139	Malomurunskii	134.0	phanero_polygon_0-900_km_401	358.0	in poly
157	140	Bonga	135.0	mesopro_polygon_0-900_km_701	649.0	in poly
158	141	Zijinshan	135.0	Li_Polygon_0-900_60192	2000	in poly
159	141	Zijinshan	135.0	mesopro_polygon_0-900_km_601	1800.0	in poly
160	141	Zijinshan	135.0	phanero_polygon_0-900_km_601	489.0	in poly
161	142	Asseel	138.0	nan	nan	not in poly
162	143	Koksharovskii	139.0	nan	nan	not in poly
163	144	Mushgai Khudag	140.0	nan	nan	not in poly
164	145	Nigrub el Fogani	142.0	nan	nan	not in poly
165	146	Juquia	143.0	nan	nan	not in poly
166	147	El Naga	146.0	nan	nan	not in poly
167	148	Sung Valley	149.0	nan	nan	not in poly
168	149	Masfut	160.0	nan	nan	not in poly
169	150	Ilulilarssuk	162.0	Li_Polygon_0-900_102pre1800ma	2000	in poly
170	150	Ilulilarssuk	162.0	mesopro_polygon_0-900_km_102	1800.0	in poly
171	151	Tikiusaaq	160.0	Li_Polygon_0-900_102pre1800ma	2000	in poly
172	151	Tikiusaaq	160.0	Li_Polygon_0-900_102	1800.0	in poly
173	152	Qaqarssuk	173.0	Li_Polygon_0-900_102pre1800ma	2000	in poly
174	152	Qaqarssuk	173.0	Li_Polygon_0-900_102	1800.0	in poly
175	153	Walloway	173.0	nan	nan	not in poly
176	154	Ivrea	187.0	nan	nan	not in poly
177	155	Francon Quarry	190.0	mesopro_polygon_0-900_km_10105	1499.0	in poly
178	156	Yonghwa	193.0	phanero_polygon_0-900_km_601	489.0	in poly
179	157	Huayangchuan	200.0	mesopro_polygon_0-900_km_601	1800.0	in poly
180	158	Huanglongpu	206.0	mesopro_polygon_0-900_km_601	1800.0	in poly
181	159	Shawa	209.0	nan	nan	not in poly
182	160	Caotan	220.0	mesopro_polygon_0-900_km_601	1800.0	in poly
183	161	Zardalek	220.0	mesopro_polygon_0-900_km_580	1739.0	in poly
184	162	Bor-Uryakh	220.0	Li_Polygon_0-900_49101	2000	in poly
185	162	Bor-Uryakh	220.0	neopro_polygon_0-900_km_401	999.0	in poly
186	163	Luugiin gol	222.0	nan	nan	not in poly
187	164	Matcha	226.0	mesopro_polygon_0-900_km_580	1739.0	in poly
188	165	Hongcheon area	227.0	phanero_polygon_0-900_km_601	489.0	in poly
189	166	Fanshan	228.0	phanero_polygon_0-900_km_601	489.0	in poly
190	167	Datong	229.0	phanero_polygon_0-900_km_601	489.0	in poly
191	168	Saima	230.0	Li_Polygon_0-900_60191	2000	in poly
192	168	Saima	230.0	phanero_polygon_0-900_km_601	489.0	in poly
193	169	Kugda	238.0	neopro_polygon_0-900_km_401	999.0	in poly
194	170	Magan	239.0	neopro_polygon_0-900_km_401	999.0	in poly
195	171	Kalkfeld	242.0	mesopro_polygon_0-900_km_701	649.0	in poly
196	172	Taimyr	247.0	neopro_polygon_0-900_km_401	999.0	in poly
197	173	Guli	250.0	Li_Polygon_0-900_49101	2000	in poly
198	173	Guli	250.0	neopro_polygon_0-900_km_401	999.0	in poly
199	174	Odikhincha	250.0	neopro_polygon_0-900_km_401	999.0	in poly
200	175	Springpole Lake	256.0	nan	nan	not in poly
201	176	Chadobetskaya	257.0	Li_Polygon_0-900_49101	2000	in poly
202	177	Jijie	260.0	nan	nan	not in poly
203	178	Adrar Tadhak	262.0	nan	nan	not in poly
204	179	Dalbykha	265.0	Li_Polygon_0-900_49101	2000	in poly
205	179	Dalbykha	265.0	neopro_polygon_0-900_km_401	999.0	in poly
206	180	Wajiltag	266.0	mesopro_polygon_0-900_km_580	1739.0	in poly
207	181	Ondurakorume	275.0	mesopro_polygon_0-900_km_701	649.0	in poly
208	182	Keqikeguole	279.0	mesopro_polygon_0-900_km_580	1739.0	in poly
209	183	Yilanlik	280.0	mesopro_polygon_0-900_km_580	1739.0	in poly
210	184	Koga area	284.0	mesopro_polygon_0-900_km_580	1739.0	in poly
211	185	Ozernyi	290.0	nan	nan	not in poly
212	186	Cahermore / White Ball Head	297.0	nan	nan	not in poly
213	187	Shaxiongdong	305.0	mesopro_polygon_0-900_km_601	1800.0	in poly
214	188	Kaichinskii	322.0	mesopro_polygon_0-900_km_580	1739.0	in poly
215	189	Tomtor	323.0	neopro_polygon_0-900_km_401	999.0	in poly
216	190	Verity	325.0	phanero_polygon_0-900_km_154	388.0	in poly
217	191	Mud Lake	328.0	phanero_polygon_0-900_km_154	388.0	in poly
218	192	Saizhenskii	329.0	phanero_polygon_0-900_km_401	358.0	in poly
219	193	Svidnya	340.0	nan	nan	not in poly
220	194	Vergil	340.0	phanero_polygon_0-900_km_154	388.0	in poly
221	195	Aley	344.0	phanero_polygon_0-900_km_154	388.0	in poly
222	196	Tajno	348.0	mesopro_polygon_0-900_km_30202	1700.0	in poly
223	197	Paradise Lake	351.0	phanero_polygon_0-900_km_154	388.0	in poly
224	198	Howard Creek	357.0	phanero_polygon_0-900_km_154	388.0	in poly
225	199	Ice River	360.0	nan	nan	not in poly
226	200	Mount Grace	360.0	phanero_polygon_0-900_km_154	388.0	in poly
227	201	Lonnie	365.0	phanero_polygon_0-900_km_154	388.0	in poly
228	202	Lovozero	362.0	nan	nan	not in poly
229	203	Khibiny	370.0	nan	nan	not in poly
230	204	Afrikanda	380.0	nan	nan	not in poly
231	205	Sokli	380.0	nan	nan	not in poly
232	206	Sal	387.0	nan	nan	not in poly
233	207	Borralan	394.0	nan	nan	not in poly
234	208	Miaoya	411.0	mesopro_polygon_0-900_km_601	1800.0	in poly
235	209	Beemerville	430.0	mesopro_polygon_0-900_km_10105	1499.0	in poly
236	210	Ilmenogorskii	446.0	nan	nan	not in poly
237	211	Lemitar Mountains	449.0	mesopro_polygon_0-900_km_10105	1499.0	in poly
238	211	Lemitar Mountains	449.0	mesopro_polygon_0-900_km_10104	1668.0	in poly
239	211	Lemitar Mountains	449.0	mesopro_polygon_0-900_km_10103	1749.0	in poly
240	211	Lemitar Mountains	449.0	phanero_polygon_0-900_km_154	388.0	in poly
241	212	Jambil	450.0	mesopro_polygon_0-900_km_580	1739.0	in poly
242	213	Pinghe	462.0	nan	nan	not in poly
243	214	Edel'veis	474.0	nan	nan	not in poly
244	215	Vishnevogorskii	478.0	nan	nan	not in poly
245	216	Elk Creek	480.0	mesopro_polygon_0-900_km_10104	1668.0	in poly
246	216	Elk Creek	480.0	mesopro_polygon_0-900_km_10103	1749.0	in poly
247	217	Seiland	483.0	mesopro_polygon_0-900_km_30202	1700.0	in poly
248	218	Garub	491.0	mesopro_polygon_0-900_km_77030_wraparound	1198.0	in poly
249	219	Kharly	499.0	Li_Polygon_0-900_49101	2000	in poly
250	220	Eureka	500.0	mesopro_polygon_0-900_km_77030_wraparound	1198.0	in poly
251	221	S¿r¿y	501.0	mesopro_polygon_0-900_km_30202	1700.0	in poly
252	222	Democrat Creek	511.0	mesopro_polygon_0-900_km_10104	1668.0	in poly
253	222	Democrat Creek	511.0	mesopro_polygon_0-900_km_10103	1749.0	in poly
254	223	Rumyanichnyi	517.0	nan	nan	not in poly
255	224	Lobo Hill	518.0	mesopro_polygon_0-900_km_10105	1499.0	in poly
256	224	Lobo Hill	518.0	mesopro_polygon_0-900_km_10104	1668.0	in poly
257	224	Lobo Hill	518.0	mesopro_polygon_0-900_km_10103	1749.0	in poly
258	224	Lobo Hill	518.0	phanero_polygon_0-900_km_154	388.0	in poly
259	225	Marinkas	522.0	mesopro_polygon_0-900_km_77030_wraparound	1198.0	in poly
260	226	Lillebukt	523.0	mesopro_polygon_0-900_km_30202	1700.0	in poly
261	227	Upper Ruvubu	526.0	Li_Polygon_0-900_71707	2000	in poly
262	228	McClure Mountain	528.0	mesopro_polygon_0-900_km_10104	1668.0	in poly
263	228	McClure Mountain	528.0	mesopro_polygon_0-900_km_10103	1749.0	in poly
264	229	South Victoria Land	531.0	nan	nan	not in poly
265	230	Krasnomaiskii Complex	531.0	nan	nan	not in poly
266	231	Otjisazu	536.0	mesopro_polygon_0-900_km_77030_wraparound	1198.0	in poly
267	231	Otjisazu	536.0	mesopro_polygon_0-900_km_701	649.0	in poly
268	232	Avike Bay	542.0	mesopro_polygon_0-900_km_30202	1700.0	in poly
269	233	Weltevrede	550.0	mesopro_polygon_0-900_km_77030_wraparound	1198.0	in poly
270	234	Mickberg	550.0	mesopro_polygon_0-900_km_77030_wraparound	1198.0	in poly
271	235	Gem Park	551.0	mesopro_polygon_0-900_km_10104	1668.0	in poly
272	235	Gem Park	551.0	mesopro_polygon_0-900_km_10103	1749.0	in poly
273	236	Wekusko Lake	560.0	nan	nan	not in poly
274	237	Arvida	564.0	mesopro_polygon_0-900_km_10105	1499.0	in poly
275	237	Arvida	564.0	mesopro_polygon_0-900_km_101	1800.0	in poly
276	238	Fen	564.0	mesopro_polygon_0-900_km_30202	1700.0	in poly
277	239	Callander Bay	568.0	mesopro_polygon_0-900_km_10105	1499.0	in poly
278	239	Callander Bay	568.0	mesopro_polygon_0-900_km_10104	1668.0	in poly
279	239	Callander Bay	568.0	mesopro_polygon_0-900_km_101	1800.0	in poly
280	240	Aillik Bay	570.0	Li_on_Cao_Model_0-900_Km_101	2000	in poly
281	240	Aillik Bay	570.0	mesopro_polygon_0-900_km_101	1800.0	in poly
282	241	Manitou Islands	570.0	mesopro_polygon_0-900_km_10105	1499.0	in poly
283	241	Manitou Islands	570.0	mesopro_polygon_0-900_km_10104	1668.0	in poly
284	241	Manitou Islands	570.0	mesopro_polygon_0-900_km_101	1800.0	in poly
285	242	St-Honore	570.0	mesopro_polygon_0-900_km_10105	1499.0	in poly
286	242	St-Honore	570.0	mesopro_polygon_0-900_km_101	1800.0	in poly
287	243	Torngat Mountains	572.0	Li_on_Cao_Model_0-900_Km_101	2000	in poly
288	244	Iron Hill	579.0	mesopro_polygon_0-900_km_10104	1668.0	in poly
289	244	Iron Hill	579.0	mesopro_polygon_0-900_km_10103	1749.0	in poly
290	245	Alno	590.0	mesopro_polygon_0-900_km_30202	1700.0	in poly
291	246	Quigussaq	600.0	nan	nan	not in poly
292	247	Sarfartoq	601.0	Li_Polygon_0-900_102pre1800ma	2000	in poly
293	247	Sarfartoq	601.0	Li_Polygon_0-900_102	1800.0	in poly
294	248	Picada dos Tocos	603.0	nan	nan	not in poly
295	249	Tarr complex	605.0	nan	nan	not in poly
296	250	Kiiskii	605.0	Li_Polygon_0-900_49101	2000	in poly
297	251	Chetlasskii	612.0	nan	nan	not in poly
298	252	Pogranichnoe/ Veseloe	624.0	nan	nan	deposit predates poly
299	253	Bolshetaagninskii	628.0	Li_Polygon_0-900_49101	2000	in poly
300	254	Nachendezwaya	655.0	Li_Polygon_0-900_71707	2000	in poly
301	255	Ingili	657.0	nan	nan	deposit predates poly
302	256	Nkombwa	680.0	nan	nan	deposit predates poly
303	257	Zhidoy	680.0	Li_Polygon_0-900_49101	2000	in poly
304	257	Zhidoy	680.0	phanero_polygon_0-900_km_401	358.0	in poly
305	258	Pakkanadu & Mulakkadu	685.0	Li_Polygon_0-900_501	2000	in poly
306	258	Pakkanadu & Mulakkadu	685.0	neopro_polygon_0-900_km_501	848.0	in poly
307	259	Arbarastakh	700.0	nan	nan	deposit predates poly
308	260	Nizhnesayanskii	720.0	Li_Polygon_0-900_49101	2000	in poly
309	261	Sangu-Ikola	720.0	Li_Polygon_0-900_71707	2000	in poly
310	262	Verkhnesayanskii	725.0	Li_Polygon_0-900_49101	2000	in poly
311	263	Mud Tank	732.0	mesopro_polygon_0-900_km_80103	1749.0	in poly
312	264	Purulia	748.0	nan	nan	not in poly
313	265	Swartbooisdrif	749.0	nan	nan	deposit predates poly
314	266	Oas and Lofdal	756.0	nan	nan	deposit predates poly
315	267	Samalpatti	759.0	Li_Polygon_0-900_501	2000	in poly
316	267	Samalpatti	759.0	neopro_polygon_0-900_km_501	848.0	in poly
317	268	Sevattur	772.0	Li_Polygon_0-900_501	2000	in poly
318	268	Sevattur	772.0	neopro_polygon_0-900_km_501	848.0	in poly
319	269	Kirumba	803.0	Li_Polygon_0-900_717E	2000	in poly
320	270	West Aileron	800.0	mesopro_polygon_0-900_km_80103	1749.0	in poly
321	271	Yuli	810.0	mesopro_polygon_0-900_km_580	1739.0	in poly
322	272	Perry River	813.0	nan	nan	deposit predates poly
323	273	Salem-Attur	818.0	Li_Polygon_0-900_501	2000	in poly
324	273	Salem-Attur	818.0	neopro_polygon_0-900_km_501	848.0	in poly
325	274	Lueshe	822.0	Li_Polygon_0-900_717E	2000	in poly
326	275	Um Sallamiah	840.0	nan	nan	not in poly
327	276	Shuimo	865.0	nan	nan	not in poly
328	277	Crevier	879.0	mesopro_polygon_0-900_km_10105	1499.0	in poly
329	277	Crevier	879.0	mesopro_polygon_0-900_km_101	1800.0	in poly
330	278	Meach Lake	930.0	mesopro_polygon_0-900_km_10105	1499.0	in poly
331	278	Meach Lake	930.0	mesopro_polygon_0-900_km_101	1800.0	in poly
332	279	Megiscane Lake	973.0	mesopro_polygon_0-900_km_10105	1499.0	in poly
333	279	Megiscane Lake	973.0	mesopro_polygon_0-900_km_101	1800.0	in poly
334	280	Cummins Range	1000.0	Li_Polygons_For_Cao_Model_100-900_km	2000	in poly
335	280	Cummins Range	1000.0	mesopro_polygon_0-900_km_80103	1749.0	in poly
336	281	Glenover	1000.0	Li_Polygon_0-900_7260	2000	in poly
337	282	Nemegosenda Lake	1015.0	mesopro_polygon_0-900_km_101	1800.0	in poly
338	283	Western Baikal	1017.0	nan	nan	deposit predates poly
339	284	Chipman Lake	1022.0	mesopro_polygon_0-900_km_101	1800.0	in poly
340	285	Ngualla	1040.0	Li_Polygon_0-900_71707	2000	in poly
341	286	Clay-Howells	1056.0	mesopro_polygon_0-900_km_101	1800.0	in poly
342	287	Schryburt Lake	1083.0	nan	nan	not in poly
343	288	Lackner Lake and Portage	1090.0	mesopro_polygon_0-900_km_10104	1668.0	in poly
344	288	Lackner Lake and Portage	1090.0	mesopro_polygon_0-900_km_101	1800.0	in poly
345	289	Big Beaver House	1093.0	nan	nan	not in poly
346	290	Seabrook Lake	1103.0	mesopro_polygon_0-900_km_10104	1668.0	in poly
347	290	Seabrook Lake	1103.0	mesopro_polygon_0-900_km_101	1800.0	in poly
348	291	Tres Estradas	1110.0	nan	nan	not in poly
349	292	Valentine Township	1115.0	mesopro_polygon_0-900_km_101	1800.0	in poly
350	293	Bull's Run	1138.0	mesopro_polygon_0-900_km_77030_initial	1198.0	in poly
351	293	Bull's Run	1138.0	mesopro_polygon_0-900_km_77030_advance	1198.0	in poly
352	294	Kalix area	1142.0	nan	nan	not in poly
353	295	Firesand River	1143.0	mesopro_polygon_0-900_km_10104	1668.0	in poly
354	295	Firesand River	1143.0	mesopro_polygon_0-900_km_101	1800.0	in poly
355	296	Prairie Lake	1160.0	mesopro_polygon_0-900_km_10104	1668.0	in poly
356	296	Prairie Lake	1160.0	mesopro_polygon_0-900_km_101	1800.0	in poly
357	297	Narssarssuaq	1170.0	Li_Polygon_0-900_102pre1800ma	2000	in poly
358	297	Narssarssuaq	1170.0	Li_Polygon_0-900_102	1800.0	in poly
359	297	Narssarssuaq	1170.0	mesopro_polygon_0-900_km_102	1800.0	in poly
360	298	Epembe	1180.0	nan	nan	deposit predates poly
361	299	Goudini	1190.0	Li_Polygon_0-900_7260	2000	in poly
362	300	Nemag Lake	1196.0	mesopro_polygon_0-900_km_10105	1499.0	in poly
363	300	Nemag Lake	1196.0	mesopro_polygon_0-900_km_10104	1668.0	in poly
364	300	Nemag Lake	1196.0	mesopro_polygon_0-900_km_101	1800.0	in poly
365	301	Premier Mine	1200.0	Li_Polygon_0-900_7260	2000	in poly
366	302	Igaliko	1238.0	Li_Polygon_0-900_102pre1800ma	2000	in poly
367	302	Igaliko	1238.0	Li_Polygon_0-900_102	1800.0	in poly
368	302	Igaliko	1238.0	mesopro_polygon_0-900_km_102	1800.0	in poly
369	303	Elchuru	1242.0	Li_Polygon_0-900_501	2000	in poly
370	303	Elchuru	1242.0	neopro_polygon_0-900_km_501	848.0	in poly
371	304	Kruidfontein	1243.0	Li_Polygon_0-900_7260	2000	in poly
372	305	Bayan Obo	1300.0	nan	nan	deposit predates poly
373	306	Chintalacheruvu	1300.0	Li_Polygon_0-900_501	2000	in poly
374	306	Chintalacheruvu	1300.0	neopro_polygon_0-900_km_501	848.0	in poly
375	307	Qagssiarssuk	1310.0	Li_Polygon_0-900_102pre1800ma	2000	in poly
376	307	Qagssiarssuk	1310.0	Li_Polygon_0-900_102	1800.0	in poly
377	307	Qagssiarssuk	1310.0	mesopro_polygon_0-900_km_102	1800.0	in poly
378	308	Gronnedal-Ika	1327.0	Li_Polygon_0-900_102pre1800ma	2000	in poly
379	308	Gronnedal-Ika	1327.0	Li_Polygon_0-900_102	1800.0	in poly
380	308	Gronnedal-Ika	1327.0	mesopro_polygon_0-900_km_102	1800.0	in poly
381	309	Spitskop	1341.0	Li_Polygon_0-900_7260	2000	in poly
382	310	Stukpan	1360.0	Li_Polygon_0-900_7260	2000	in poly
383	310	Stukpan	1360.0	mesopro_polygon_0-900_km_77030_advance	1198.0	in poly
384	311	Gifford Creek	1380.0	mesopro_polygon_0-900_km_80101	2000	in poly
385	312	Mountain Pass	1400.0	mesopro_polygon_0-900_km_10103	1749.0	in poly
386	312	Mountain Pass	1400.0	phanero_polygon_0-900_km_154	388.0	in poly
387	313	Argor	1769.0	mesopro_polygon_0-900_km_101	1800.0	in poly
388	314	Halpanen	1792.0	nan	nan	not in poly
389	315	Naantali	1796.0	nan	nan	not in poly
