# Supplementary material for: Linking carbonatites, rare earth ores, and subduction-fertilized mantle lithosphere
Source: Sci Adv. 2026 Apr 8;12(15):eaeb2942. doi: 10.1126/sciadv.aeb2942 (PMC13060588; doi:10.1126/sciadv.aeb2942)
Supplement: Supplementary file 3 — Data S1 [file sciadv.aeb2942_data_s1.zip › Extended Dataset 2/results/filtered_ree_deposits.csv]

	deposit_ind	deposit_name	deposit_age	poly_name	poly_age	note
0	0	Khanneshin	0.6	nan	nan	not in poly
1	1	Ruri Complex	5.0	Li_Polygon_0-900_71707	2000	in poly
2	2	Dalucao	12.0	nan	nan	not in poly
3	3	Ambohimirahavavy	24.0	nan	nan	not in poly
4	4	Kizilcaoren	24.0	nan	nan	not in poly
5	5	northern Mianning-Dechang	27.0	nan	nan	not in poly
6	6	Mau Xe North	31.0	nan	nan	not in poly
7	7	Round Top	40.0	mesopro_polygon_0-900_km_10105	1499.0	in poly
8	7	Round Top	40.0	mesopro_polygon_0-900_km_10104	1668.0	in poly
9	7	Round Top	40.0	phanero_polygon_0-900_km_154	388.0	in poly
10	8	Twyfelskupje	49.0	mesopro_polygon_0-900_km_77030_wraparound	1198.0	in poly
11	9	Bear Lodge	52.0	mesopro_polygon_0-900_km_101	1800.0	in poly
12	10	Dong Pao	53.0	nan	nan	not in poly
13	11	Zandkopsdrift (Sandkopsdrif)	55.0	mesopro_polygon_0-900_km_77030_wraparound	1198.0	in poly
14	12	Amma Dongar(Ambadungar)	65.0	Li_Polygon_0-900_501	2000	in poly
15	12	Amma Dongar(Ambadungar)	65.0	neopro_polygon_0-900_km_501	848.0	in poly
16	13	Storkwitz	72.0	mesopro_polygon_0-900_km_30202	1700.0	in poly
17	14	Mrima Hill	80.0	nan	nan	not in poly
18	15	Serra Negra	84.0	mesopro_polygon_0-900_km_206	1108.0	in poly
19	16	Catalo I	85.0	mesopro_polygon_0-900_km_206	1108.0	in poly
20	17	Tapira	87.0	mesopro_polygon_0-900_km_206	1108.0	in poly
21	18	Arax	87.0	mesopro_polygon_0-900_km_206	1108.0	in poly
22	19	Magnet Cove	99.0	mesopro_polygon_0-900_km_10105	1499.0	in poly
23	20	Panda Hill	113.0	Li_Polygon_0-900_71707	2000	in poly
24	21	Hujiazhuang/Badoushan (General location)	120.0	Li_Polygon_0-900_60191	2000	in poly
25	21	Hujiazhuang/Badoushan (General location)	120.0	mesopro_polygon_0-900_km_601	1800.0	in poly
26	21	Hujiazhuang/Badoushan (General location)	120.0	phanero_polygon_0-900_km_601	489.0	in poly
27	22	Baerzhe	122.0	nan	nan	not in poly
28	23	Kangankunde	123.0	mesopro_polygon_0-900_km_701	649.0	in poly
29	24	Weishan	129.0	Li_Polygon_0-900_60191	2000	in poly
30	24	Weishan	129.0	mesopro_polygon_0-900_km_601	1800.0	in poly
31	25	Brandberg	130.0	mesopro_polygon_0-900_km_701	649.0	in poly
32	26	Chilwa Island	130.0	nan	nan	not in poly
33	27	Longbaoshan	130.0	Li_Polygon_0-900_60191	2000	in poly
34	27	Longbaoshan	130.0	mesopro_polygon_0-900_km_601	1800.0	in poly
35	28	Oka	131.0	mesopro_polygon_0-900_km_10105	1499.0	in poly
36	28	Oka	131.0	mesopro_polygon_0-900_km_101	1800.0	in poly
37	29	Songwe Hill	133.0	nan	nan	not in poly
38	30	Tundulu	133.0	nan	nan	not in poly
39	31	Mushgai Khudag	140.0	nan	nan	not in poly
40	32	Tudiling	157.0	mesopro_polygon_0-900_km_601	1800.0	in poly
41	33	Tikiusaaq	160.0	Li_Polygon_0-900_102pre1800ma	2000	in poly
42	33	Tikiusaaq	160.0	Li_Polygon_0-900_102	1800.0	in poly
43	34	Rodeo de Los Molles	172.0	phanero_polygon_0-900_km_201b	250.0	in poly
44	35	Qaqarssuk	173.0	Li_Polygon_0-900_102pre1800ma	2000	in poly
45	35	Qaqarssuk	173.0	Li_Polygon_0-900_102	1800.0	in poly
46	36	Bokan Mountain	177.0	phanero_polygon_0-900_km_154	388.0	in poly
47	37	Toongi	185.0	nan	nan	not in poly
48	38	Huangshuian	200.0	mesopro_polygon_0-900_km_601	1800.0	in poly
49	39	Huanglongpu	206.0	mesopro_polygon_0-900_km_601	1800.0	in poly
50	40	Chuktukonskoye	230.0	Li_Polygon_0-900_49101	2000	in poly
51	41	Ditrau	230.0	Li_Polygon_0-900_3022	2000	in poly
52	42	Saima	230.0	Li_Polygon_0-900_60191	2000	in poly
53	42	Saima	230.0	phanero_polygon_0-900_km_601	489.0	in poly
54	43	Miaoya	233.0	mesopro_polygon_0-900_km_601	1800.0	in poly
55	44	Kutessay II	260.0	nan	nan	not in poly
56	45	Hicks Dome	270.0	mesopro_polygon_0-900_km_10105	1499.0	in poly
57	45	Hicks Dome	270.0	mesopro_polygon_0-900_km_10104	1668.0	in poly
58	46	Wajilitag	272.0	mesopro_polygon_0-900_km_580	1739.0	in poly
59	47	Boziguoer	275.0	mesopro_polygon_0-900_km_580	1739.0	in poly
60	48	Verkhnee Espe (General Location)	283.0	nan	nan	not in poly
61	49	Kodal	290.0	mesopro_polygon_0-900_km_30202	1700.0	in poly
62	50	S¾tersen	290.0	mesopro_polygon_0-900_km_30202	1700.0	in poly
63	51	Wicheeda	350.0	phanero_polygon_0-900_km_154	388.0	in poly
64	52	Lemhi Pass	355.0	nan	nan	not in poly
65	53	Lovozero	362.0	nan	nan	not in poly
66	54	Khibiny	370.0	nan	nan	not in poly
67	55	Afrikanda	380.0	nan	nan	not in poly
68	56	Kovdor	380.0	nan	nan	not in poly
69	57	Sokli	380.0	nan	nan	not in poly
70	58	Khaldzan-Buregtey	386.0	nan	nan	not in poly
71	59	Jasimampa	390.0	nan	nan	deposit predates poly
72	60	Taipingzhen	426.0	mesopro_polygon_0-900_km_601	1800.0	in poly
73	61	Tianbao (General location)	430.0	mesopro_polygon_0-900_km_601	1800.0	in poly
74	62	Shaxiongdong	433.0	mesopro_polygon_0-900_km_601	1800.0	in poly
75	63	Misv¾rdalen	440.0	mesopro_polygon_0-900_km_30202	1700.0	in poly
76	64	Pennington Mountain	465.0	mesopro_polygon_0-900_km_10105	1499.0	in poly
77	65	Galineiro	482.0	nan	nan	not in poly
78	66	Wet Mountains	520.0	mesopro_polygon_0-900_km_10104	1668.0	in poly
79	66	Wet Mountains	520.0	mesopro_polygon_0-900_km_10103	1749.0	in poly
80	67	Jabal Hamra	538.0	nan	nan	not in poly
81	68	Elk Creek	544.0	mesopro_polygon_0-900_km_10104	1668.0	in poly
82	68	Elk Creek	544.0	mesopro_polygon_0-900_km_10103	1749.0	in poly
83	69	Sarfartoq ST-1 Zone	565.0	Li_Polygon_0-900_102pre1800ma	2000	in poly
84	69	Sarfartoq ST-1 Zone	565.0	Li_Polygon_0-900_102	1800.0	in poly
85	70	Iron Hill	570.0	mesopro_polygon_0-900_km_10104	1668.0	in poly
86	70	Iron Hill	570.0	mesopro_polygon_0-900_km_10103	1749.0	in poly
87	71	Saint-Honor Complex	570.0	mesopro_polygon_0-900_km_10105	1499.0	in poly
88	71	Saint-Honor Complex	570.0	mesopro_polygon_0-900_km_101	1800.0	in poly
89	72	Fen	580.0	mesopro_polygon_0-900_km_30202	1700.0	in poly
90	73	Aln	585.0	mesopro_polygon_0-900_km_30202	1700.0	in poly
91	74	Garaka (aka Karonge)	600.0	Li_Polygon_0-900_71707	2000	in poly
92	75	Mabounie	660.0	Li_Polygon_0-900_717	2000	in poly
93	76	Tomtor	660.0	neopro_polygon_0-900_km_401	999.0	in poly
94	77	Nkombwa Hill	680.0	nan	nan	deposit predates poly
95	78	Matongo	705.0	Li_Polygon_0-900_71707	2000	in poly
96	79	Lofdal	765.0	nan	nan	deposit predates poly
97	80	West Aileron	800.0	mesopro_polygon_0-900_km_80103	1749.0	in poly
98	81	Glenover	1000.0	Li_Polygon_0-900_7260	2000	in poly
99	82	Cummins Range	1000.0	Li_Polygons_For_Cao_Model_100-900_km	2000	in poly
100	82	Cummins Range	1000.0	mesopro_polygon_0-900_km_80103	1749.0	in poly
101	83	Steenkampskraal	1030.0	mesopro_polygon_0-900_km_77030_wraparound	1198.0	in poly
102	84	Ngualla	1040.0	Li_Polygon_0-900_71707	2000	in poly
103	85	Clay - Howells	1056.0	mesopro_polygon_0-900_km_101	1800.0	in poly
104	86	Lackner Lake	1090.0	mesopro_polygon_0-900_km_10104	1668.0	in poly
105	86	Lackner Lake	1090.0	mesopro_polygon_0-900_km_101	1800.0	in poly
106	87	Kringlerne	1160.0	Li_Polygon_0-900_102pre1800ma	2000	in poly
107	87	Kringlerne	1160.0	Li_Polygon_0-900_102	1800.0	in poly
108	87	Kringlerne	1160.0	mesopro_polygon_0-900_km_102	1800.0	in poly
109	88	Kvanefjeld	1160.0	Li_Polygon_0-900_102pre1800ma	2000	in poly
110	88	Kvanefjeld	1160.0	Li_Polygon_0-900_102	1800.0	in poly
111	88	Kvanefjeld	1160.0	mesopro_polygon_0-900_km_102	1800.0	in poly
112	89	Praire Lake	1160.0	mesopro_polygon_0-900_km_10104	1668.0	in poly
113	89	Praire Lake	1160.0	mesopro_polygon_0-900_km_101	1800.0	in poly
114	90	Pajarito Mountains	1180.0	mesopro_polygon_0-900_km_10105	1499.0	in poly
115	90	Pajarito Mountains	1180.0	mesopro_polygon_0-900_km_10104	1668.0	in poly
116	90	Pajarito Mountains	1180.0	phanero_polygon_0-900_km_154	388.0	in poly
117	91	Pilanesberg	1200.0	Li_Polygon_0-900_7260	2000	in poly
118	92	Strange Lake	1240.0	mesopro_polygon_0-900_km_101	1800.0	in poly
119	93	Motzfeldt (Aries)	1273.0	Li_Polygon_0-900_102pre1800ma	2000	in poly
120	93	Motzfeldt (Aries)	1273.0	Li_Polygon_0-900_102	1800.0	in poly
121	93	Motzfeldt (Aries)	1273.0	mesopro_polygon_0-900_km_102	1800.0	in poly
122	94	Bayan Obo	1300.0	nan	nan	deposit predates poly
123	95	Foxtrot	1300.0	mesopro_polygon_0-900_km_10105	1499.0	in poly
124	95	Foxtrot	1300.0	mesopro_polygon_0-900_km_101	1800.0	in poly
125	96	Morro dos Seis Lagos	1330.0	Li_Polygon_0-900_201	2000	in poly
126	96	Morro dos Seis Lagos	1330.0	mesopro_polygon_0-900_km_20101	1800.0	in poly
127	97	Two Tom	1330.0	mesopro_polygon_0-900_km_101	1800.0	in poly
128	98	Yangibana/Yin	1380.0	mesopro_polygon_0-900_km_80101	2000	in poly
129	99	Mountain Pass	1400.0	mesopro_polygon_0-900_km_10103	1749.0	in poly
130	99	Mountain Pass	1400.0	phanero_polygon_0-900_km_154	388.0	in poly
131	100	Kipawa (Zeus)	1390.0	mesopro_polygon_0-900_km_10105	1499.0	in poly
132	100	Kipawa (Zeus)	1390.0	mesopro_polygon_0-900_km_101	1800.0	in poly
133	101	Misery Syenite	1410.0	mesopro_polygon_0-900_km_101	1800.0	in poly
134	102	Norra Krr	1489.0	mesopro_polygon_0-900_km_30202	1700.0	in poly
135	103	Nolans Bore	1525.0	mesopro_polygon_0-900_km_80103	1749.0	in poly
