# Supplementary material for: Linking carbonatites, rare earth ores, and subduction-fertilized mantle lithosphere
Source: Sci Adv. 2026 Apr 8;12(15):eaeb2942. doi: 10.1126/sciadv.aeb2942 (PMC13060588; doi:10.1126/sciadv.aeb2942)
Supplement: Supplementary file 3 — Data S1 [file sciadv.aeb2942_data_s1.zip › Extended Dataset 2/data/Cao_ree_rev6.shp.gplates.xml]

<?xml version="1.0" encoding="UTF-8"?>
<!--
***************************************************************************** 
This file was generated by 2.5.0 (http://www.gplates.org) 

This file is used to record the mapping between shapefile attributes 
and GPlates model properties for a specific shapefile. 

The file consists of lines of the form <TagName>ShapefileAttribute</TagName> 
where TagName should be one of the recognised tabs listed below. 

For example, a line of the form: 

<ReconstructionPlateId>PLATEID</ReconstructionPlateId> 

indicates that the shapefile attribute with the name PLATEID will be used to 
generate GPlates gpml:ReconstructionPlateId properties. 

The following tags are recognised: 

Tag name ................ Description 
=====================.... ================================================================ 
ReconstructionPlateId ... The plate id used in reconstruction (gpml:reconstructionPlateId). 
FeatureType ............. The type of feature. 
FeatureId................ The (unique) identifier of the feature. 
Begin ................... The age of appearance (gml:begin part of gml:validTime). 
End ..................... The age of disappearance (gml:end part of gml:validTime). 
Name .................... The name of the feature (gml:name). 
Description ............. A description of the feature (gml:description). 
ConjugatePlateId......... The conjugate plate id. 
ReconstructionMethod......The type of reconstruction method used. 
LeftPlate.................The left plate id used for half-stage reconstructions. 
RightPlate................The right plate id used for half-stage reconstructions. 
SpreadingAsymmetry........The spreading asymmetry used in half-stage reconstructions. 
GeometryImportTime........The age the feature was digitized at (used to reconstruct using half-stages or topologies). 

On loading a shapefile, GPlates will use the mapping stored in this file, if it exists. 
If no such file exists, GPlates will generate a file according to the mapping 
selected by the user during file loading. 

The user can edit the mapping within GPlates by
selecting File->ManageFeatureCollections (or Ctrl+M) and clicking the shapefile's 
Edit Configuration icon, or by editing this file manually. 
If the mapping is changed from within GPlates, this file will be overwritten. 
***************************************************************************** 

-->
<GPlatesShapefileMap version="1">
    <Begin>FROMAGE</Begin>
    <ConjugatePlateId>PLATEID2</ConjugatePlateId>
    <Description>DESCR</Description>
    <End>TOAGE</End>
    <FeatureId>FEATURE_ID</FeatureId>
    <FeatureType>GPGIM_TYPE</FeatureType>
    <GeometryImportTime>IMPORT_AGE</GeometryImportTime>
    <LeftPlate>L_PLATE</LeftPlate>
    <Name>NAME</Name>
    <ReconstructionMethod>RECON_METH</ReconstructionMethod>
    <ReconstructionPlateId>PLATEID1</ReconstructionPlateId>
    <RightPlate>R_PLATE</RightPlate>
    <SpreadingAsymmetry>SPREAD_ASY</SpreadingAsymmetry>
</GPlatesShapefileMap>
