# Supplementary material for: Linking carbonatites, rare earth ores, and subduction-fertilized mantle lithosphere
Source: Sci Adv. 2026 Apr 8;12(15):eaeb2942. doi: 10.1126/sciadv.aeb2942 (PMC13060588; doi:10.1126/sciadv.aeb2942)
Supplement: Supplementary file 3 — Data S1 [file sciadv.aeb2942_data_s1.zip › Extended Dataset 2/data/mantle_fertilisation_polygons/phanero_polygons_0-500_km.gpml]

<?xml version="1.0" encoding="UTF-8"?>
<gpml:FeatureCollection xmlns:gpml="http://www.gplates.org/gplates" xmlns:gml="http://www.opengis.net/gml" xmlns:xsi="http://www.w3.org/XMLSchema-instance" gpml:version="1.6.0339" xsi:schemaLocation="http://www.gplates.org/gplates ../xsd/gpml.xsd http://www.opengis.net/gml ../../../gml/current/base">
    <gml:featureMember>
        <gpml:UnclassifiedFeature>
            <gpml:identity>GPlates-064f712d-3ebe-4d59-ba91-c8cc32aec7bf</gpml:identity>
            <gpml:revision>GPlates-45158e48-26a7-4001-b6e1-2dceafe1ab17</gpml:revision>
            <gml:name>phanero_polygon_0-500_km_601</gml:name>
            <gml:validTime>
                <gml:TimePeriod>
                    <gml:begin>
                        <gml:TimeInstant>
                            <gml:timePosition gml:frame="http://gplates.org/TRS/flat">489</gml:timePosition>
                        </gml:TimeInstant>
                    </gml:begin>
                    <gml:end>
                        <gml:TimeInstant>
                            <gml:timePosition gml:frame="http://gplates.org/TRS/flat">http://gplates.org/times/distantFuture</gml:timePosition>
                        </gml:TimeInstant>
                    </gml:end>
                </gml:TimePeriod>
            </gml:validTime>
            <gpml:geometryImportTime>
                <gml:TimeInstant>
                    <gml:timePosition gml:frame="http://gplates.org/TRS/flat">488.89890000000003</gml:timePosition>
                </gml:TimeInstant>
            </gpml:geometryImportTime>
            <gpml:reconstructionPlateId>
                <gpml:ConstantValue>
                    <gpml:value>601</gpml:value>
                    <gml:description></gml:description>
                    <gpml:valueType xmlns:gpml="http://www.gplates.org/gplates">gpml:plateId</gpml:valueType>
                </gpml:ConstantValue>
            </gpml:reconstructionPlateId>
            <gpml:unclassifiedGeometry>
                <gpml:ConstantValue>
                    <gpml:value>
                        <gml:Polygon>
                            <gml:exterior>
                                <gml:LinearRing>
                                    <gml:posList gml:dimension="2">40.289570435891534 128.55348349894075 39.830328938149307 117.15620903652149 39.170813472518482 113.97183650726393 39.106671499728002 110.71620559744999 37.744902342472777 100.98556196745551 41.834227592066966 100.03759292787079 43.997478147297741 116.11812149829485 45.506245699480225 126.03058218990381 44.733532899440682 130.35582050265094 42.961889283160723 133.29113853978012 40.289570435891534 128.55348349894075 </gml:posList>
                                </gml:LinearRing>
                            </gml:exterior>
                        </gml:Polygon>
                    </gpml:value>
                    <gml:description></gml:description>
                    <gpml:valueType xmlns:gml="http://www.opengis.net/gml">gml:Polygon</gpml:valueType>
                </gpml:ConstantValue>
            </gpml:unclassifiedGeometry>
        </gpml:UnclassifiedFeature>
    </gml:featureMember>
    <gml:featureMember>
        <gpml:UnclassifiedFeature>
            <gpml:identity>GPlates-ee7dd5e1-7016-4e7a-bd38-0e59d8487516</gpml:identity>
            <gpml:revision>GPlates-8f9a0933-eeae-4ff7-843c-6eb9ab5ba86f</gpml:revision>
            <gml:name>phanero_polygon_0-500_km_401</gml:name>
            <gml:validTime>
                <gml:TimePeriod>
                    <gml:begin>
                        <gml:TimeInstant>
                            <gml:timePosition gml:frame="http://gplates.org/TRS/flat">358</gml:timePosition>
                        </gml:TimeInstant>
                    </gml:begin>
                    <gml:end>
                        <gml:TimeInstant>
                            <gml:timePosition gml:frame="http://gplates.org/TRS/flat">http://gplates.org/times/distantFuture</gml:timePosition>
                        </gml:TimeInstant>
                    </gml:end>
                </gml:TimePeriod>
            </gml:validTime>
            <gpml:geometryImportTime>
                <gml:TimeInstant>
                    <gml:timePosition gml:frame="http://gplates.org/TRS/flat">356.66860000000003</gml:timePosition>
                </gml:TimeInstant>
            </gpml:geometryImportTime>
            <gpml:reconstructionPlateId>
                <gpml:ConstantValue>
                    <gpml:value>401</gpml:value>
                    <gml:description></gml:description>
                    <gpml:valueType xmlns:gpml="http://www.gplates.org/gplates">gpml:plateId</gpml:valueType>
                </gpml:ConstantValue>
            </gpml:reconstructionPlateId>
            <gpml:unclassifiedGeometry>
                <gpml:ConstantValue>
                    <gpml:value>
                        <gml:Polygon>
                            <gml:exterior>
                                <gml:LinearRing>
                                    <gml:posList gml:dimension="2">55.077051842608604 117.02833613084736 48.590796330313125 102.33115595063556 44.983700335035209 106.00603574589493 45.721419411133581 107.53260873356787 51.399462349318313 121.7828561841944 51.450793425443706 130.81112245363047 51.720891798157361 137.44191072131795 51.48130752368079 139.81040483044447 56.123286645132346 139.79968100067819 56.09596415168253 138.38755369622876 55.077051842608604 117.02833613084736 </gml:posList>
                                </gml:LinearRing>
                            </gml:exterior>
                        </gml:Polygon>
                    </gpml:value>
                    <gml:description></gml:description>
                    <gpml:valueType xmlns:gml="http://www.opengis.net/gml">gml:Polygon</gpml:valueType>
                </gpml:ConstantValue>
            </gpml:unclassifiedGeometry>
        </gpml:UnclassifiedFeature>
    </gml:featureMember>
    <gml:featureMember>
        <gpml:UnclassifiedFeature>
            <gpml:identity>GPlates-04d702a4-5be2-459c-87ac-3ca39fc4459e</gpml:identity>
            <gpml:revision>GPlates-5858f918-9d65-462c-9a8c-430e8563916e</gpml:revision>
            <gml:name>phanero_polygon_0-500_km_154</gml:name>
            <gml:validTime>
                <gml:TimePeriod>
                    <gml:begin>
                        <gml:TimeInstant>
                            <gml:timePosition gml:frame="http://gplates.org/TRS/flat">388</gml:timePosition>
                        </gml:TimeInstant>
                    </gml:begin>
                    <gml:end>
                        <gml:TimeInstant>
                            <gml:timePosition gml:frame="http://gplates.org/TRS/flat">http://gplates.org/times/distantFuture</gml:timePosition>
                        </gml:TimeInstant>
                    </gml:end>
                </gml:TimePeriod>
            </gml:validTime>
            <gpml:geometryImportTime>
                <gml:TimeInstant>
                    <gml:timePosition gml:frame="http://gplates.org/TRS/flat">387.58839999999998</gml:timePosition>
                </gml:TimeInstant>
            </gpml:geometryImportTime>
            <gpml:reconstructionPlateId>
                <gpml:ConstantValue>
                    <gpml:value>154</gpml:value>
                    <gml:description></gml:description>
                    <gpml:valueType xmlns:gpml="http://www.gplates.org/gplates">gpml:plateId</gpml:valueType>
                </gpml:ConstantValue>
            </gpml:reconstructionPlateId>
            <gpml:unclassifiedGeometry>
                <gpml:ConstantValue>
                    <gpml:value>
                        <gml:Polygon>
                            <gml:exterior>
                                <gml:LinearRing>
                                    <gml:posList gml:dimension="2">27.588031478996321 -96.634907307843676 24.69951945930552 -96.678938451948497 21.35078580918433 -98.468347236240533 28.68945150015627 -115.000283142432 31.865832942568616 -121.99522776555611 37.757485403992128 -125.87956329099741 42.510992161210417 -127.61500573377012 47.950933204051509 -128.60251747255725 56.731220881088625 -139.92324303181721 58.796484761825894 -143.14537598831762 62.879171733343853 -154.56719834480091 65.832302612064481 -156.41323211179045 67.75475351430795 -144.94527022495006 66.231923114516746 -142.17887942809298 65.608348890736011 -135.49801234304735 61.959029834008476 -134.01654411074531 59.046620217544877 -130.3522364059763 56.269265925728341 -127.42675888392354 53.937293300273858 -124.46659420948463 44.498082559719222 -119.3487545404129 40.841793333739794 -118.32667513115155 38.004816256511482 -115.76229425269086 32.365048912694149 -106.95616272704243 28.979543129647002 -102.17892352378468 27.588031478996321 -96.634907307843676 </gml:posList>
                                </gml:LinearRing>
                            </gml:exterior>
                        </gml:Polygon>
                    </gpml:value>
                    <gml:description></gml:description>
                    <gpml:valueType xmlns:gml="http://www.opengis.net/gml">gml:Polygon</gpml:valueType>
                </gpml:ConstantValue>
            </gpml:unclassifiedGeometry>
        </gpml:UnclassifiedFeature>
    </gml:featureMember>
    <gml:featureMember>
        <gpml:UnclassifiedFeature>
            <gpml:identity>GPlates-efb1b26e-c2de-4696-984a-8168e21546f8</gpml:identity>
            <gpml:revision>GPlates-85128ec0-80e3-44ab-bac3-eb91d813674f</gpml:revision>
            <gml:name>phanero_polygon_0-500_km_201</gml:name>
            <gml:validTime>
                <gml:TimePeriod>
                    <gml:begin>
                        <gml:TimeInstant>
                            <gml:timePosition gml:frame="http://gplates.org/TRS/flat">570</gml:timePosition>
                        </gml:TimeInstant>
                    </gml:begin>
                    <gml:end>
                        <gml:TimeInstant>
                            <gml:timePosition gml:frame="http://gplates.org/TRS/flat">http://gplates.org/times/distantFuture</gml:timePosition>
                        </gml:TimeInstant>
                    </gml:end>
                </gml:TimePeriod>
            </gml:validTime>
            <gpml:geometryImportTime>
                <gml:TimeInstant>
                    <gml:timePosition gml:frame="http://gplates.org/TRS/flat">569.00440000000003</gml:timePosition>
                </gml:TimeInstant>
            </gpml:geometryImportTime>
            <gpml:reconstructionPlateId>
                <gpml:ConstantValue>
                    <gpml:value>201</gpml:value>
                    <gml:description></gml:description>
                    <gpml:valueType xmlns:gpml="http://www.gplates.org/gplates">gpml:plateId</gpml:valueType>
                </gpml:ConstantValue>
            </gpml:reconstructionPlateId>
            <gpml:unclassifiedGeometry>
                <gpml:ConstantValue>
                    <gpml:value>
                        <gml:Polygon>
                            <gml:exterior>
                                <gml:LinearRing>
                                    <gml:posList gml:dimension="2">-4.2992970410725384 -72.157314577040722 -8.4932134469191354 -69.349779376883603 -13.114631343436654 -63.075047777622608 -14.948618120833666 -59.53003079488942 -16.335264455380436 -56.114067116327739 -19.785002658846771 -57.510657892914949 -20.315930248628675 -58.608370975638877 -19.263096732815441 -63.935376495130207 -15.647532482422278 -69.451740377107029 -8.8084071274808995 -76.347791369933432 -4.3551486992215631 -78.233517414426871 0.56783431359839809 -78.237750089531005 4.4685450703802481 -76.305071778107774 10.253962498497465 -73.625805210649105 7.522120944769128 -69.445423839651497 3.5990975104181362 -71.727049640587083 1.69760368728531 -72.526624150009752 -0.98637384424565067 -73.438932175515447 -4.2992970410725384 -72.157314577040722 </gml:posList>
                                </gml:LinearRing>
                            </gml:exterior>
                        </gml:Polygon>
                    </gpml:value>
                    <gml:description></gml:description>
                    <gpml:valueType xmlns:gml="http://www.opengis.net/gml">gml:Polygon</gpml:valueType>
                </gpml:ConstantValue>
            </gpml:unclassifiedGeometry>
        </gpml:UnclassifiedFeature>
    </gml:featureMember>
    <gml:featureMember>
        <gpml:UnclassifiedFeature>
            <gpml:identity>GPlates-b2b4bb59-2c03-463b-a095-999fb1f3d90a</gpml:identity>
            <gpml:revision>GPlates-c8e7fc00-e9ea-4bec-93cc-b02862c03f31</gpml:revision>
            <gml:name>phanero_polygon_0-500_km_201b</gml:name>
            <gml:validTime>
                <gml:TimePeriod>
                    <gml:begin>
                        <gml:TimeInstant>
                            <gml:timePosition gml:frame="http://gplates.org/TRS/flat">250</gml:timePosition>
                        </gml:TimeInstant>
                    </gml:begin>
                    <gml:end>
                        <gml:TimeInstant>
                            <gml:timePosition gml:frame="http://gplates.org/TRS/flat">http://gplates.org/times/distantFuture</gml:timePosition>
                        </gml:TimeInstant>
                    </gml:end>
                </gml:TimePeriod>
            </gml:validTime>
            <gpml:geometryImportTime>
                <gml:TimeInstant>
                    <gml:timePosition gml:frame="http://gplates.org/TRS/flat">249.58240000000001</gml:timePosition>
                </gml:TimeInstant>
            </gpml:geometryImportTime>
            <gpml:reconstructionPlateId>
                <gpml:ConstantValue>
                    <gpml:value>201</gpml:value>
                    <gml:description></gml:description>
                    <gpml:valueType xmlns:gpml="http://www.gplates.org/gplates">gpml:plateId</gpml:valueType>
                </gpml:ConstantValue>
            </gpml:reconstructionPlateId>
            <gpml:unclassifiedGeometry>
                <gpml:ConstantValue>
                    <gpml:value>
                        <gml:Polygon>
                            <gml:exterior>
                                <gml:LinearRing>
                                    <gml:posList gml:dimension="2">-56.073992073150841 -67.23045136213355 -52.144046779565492 -71.612282681863519 -49.304143658153052 -71.668108924911024 -39.209045237409896 -73.16117384915961 -35.870816706537624 -73.905016159260171 -33.160913349998154 -72.708876279059169 -22.194897444939393 -71.288971585460885 -20.500493065026742 -71.363965001460841 -19.219693158363537 -72.002521423548032 -18.074499888207392 -73.057506122638344 -17.024325958087196 -73.967247802581795 -16.849022183257212 -74.793392164851525 -13.885699016025276 -77.881695981369305 -9.9505581224903192 -80.379620268082419 -5.8987841488865849 -82.104591566818812 -0.71961417160990959 -81.468642111600488 1.9174490303679006 -80.538890844737381 4.1354196315972214 -78.789433653841712 4.2385902789995642 -77.377136284031877 2.6925378156087127 -74.297108372314298 0.38910114133716661 -75.614573863804537 -2.1105774434500795 -76.775655720785267 -5.3042195742286973 -77.142896452146928 -10.18105909100356 -74.325883915077682 -14.485942067640844 -70.206352720980661 -16.391912634140226 -67.387293336436386 -18.220729491710049 -66.342393513253086 -22.14197762254469 -65.720934516546777 -25.606611674090516 -66.246237426568285 -28.690832959697907 -66.234514391379335 -32.575739029855839 -66.837242439960306 -35.94886412272777 -67.792582431487261 -39.176963169995304 -66.7934345811139 -40.658600119667966 -66.449226036013002 -43.029805984913445 -66.195962633914732 -46.231317639738066 -65.37126725244282 -49.367918488677944 -64.88878795499356 -51.350948869998518 -63.904895057856308 -52.951390844540526 -62.557250330326426 -53.823344597786175 -60.32607011871724 -55.042754806708949 -58.974575631646857 -55.946101867414761 -58.704468998619959 -56.073992073150841 -67.23045136213355 </gml:posList>
                                </gml:LinearRing>
                            </gml:exterior>
                        </gml:Polygon>
                    </gpml:value>
                    <gml:description></gml:description>
                    <gpml:valueType xmlns:gml="http://www.opengis.net/gml">gml:Polygon</gpml:valueType>
                </gpml:ConstantValue>
            </gpml:unclassifiedGeometry>
        </gpml:UnclassifiedFeature>
    </gml:featureMember>
</gpml:FeatureCollection>
