# Supplementary material for: Linking carbonatites, rare earth ores, and subduction-fertilized mantle lithosphere
Source: Sci Adv. 2026 Apr 8;12(15):eaeb2942. doi: 10.1126/sciadv.aeb2942 (PMC13060588; doi:10.1126/sciadv.aeb2942)
Supplement: Supplementary file 3 — Data S1 [file sciadv.aeb2942_data_s1.zip › Extended Dataset 2/data/mantle_fertilisation_polygons/Li_Polygons_0-900_km.gpml]

<?xml version="1.0" encoding="UTF-8"?>
<gpml:FeatureCollection xmlns:gpml="http://www.gplates.org/gplates" xmlns:gml="http://www.opengis.net/gml" xmlns:xsi="http://www.w3.org/XMLSchema-instance" gpml:version="1.6.0339" xsi:schemaLocation="http://www.gplates.org/gplates ../xsd/gpml.xsd http://www.opengis.net/gml ../../../gml/current/base">
    <gml:featureMember>
        <gpml:UnclassifiedFeature>
            <gpml:identity>GPlates-7fb9ab8d-83df-4bc9-b073-f9ea301fcb4b</gpml:identity>
            <gpml:revision>GPlates-a465400f-ea63-4efc-9663-b1499b78e0fc</gpml:revision>
            <gpml:geometryImportTime>
                <gml:TimeInstant>
                    <gml:timePosition gml:frame="http://gplates.org/TRS/flat">1932.2313999999999</gml:timePosition>
                </gml:TimeInstant>
            </gpml:geometryImportTime>
            <gpml:reconstructionPlateId>
                <gpml:ConstantValue>
                    <gpml:value>8011</gpml:value>
                    <gml:description></gml:description>
                    <gpml:valueType xmlns:gpml="http://www.gplates.org/gplates">gpml:plateId</gpml:valueType>
                </gpml:ConstantValue>
            </gpml:reconstructionPlateId>
            <gpml:unclassifiedGeometry>
                <gpml:ConstantValue>
                    <gpml:value>
                        <gml:Polygon>
                            <gml:exterior>
                                <gml:LinearRing>
                                    <gml:posList gml:dimension="2">-11.304851391892507 136.52903044922004 -12.720853167327675 136.78764288150489 -14.712387888830293 135.69978463526402 -22.307936558131384 134.46784157830808 -21.775873910367498 129.01533676344201 -16.954267694166649 123.3758798408733 -16.784872266847223 123.58468564733816 -18.016353467001995 125.6631448571179 -17.72584377243582 126.86554715872415 -15.942805490171446 127.77863325691308 -14.126093213284431 128.2771206025318 -13.525237708255942 128.29522791764606 -12.012187109078257 128.53606555175517 -10.196115642998439 128.67424192220449 -11.439333560486565 133.037238980654 -12.094673377497601 134.85999721178345 -11.304851391892507 136.52903044922004 </gml:posList>
                                </gml:LinearRing>
                            </gml:exterior>
                        </gml:Polygon>
                    </gpml:value>
                    <gml:description></gml:description>
                    <gpml:valueType xmlns:gml="http://www.opengis.net/gml">gml:Polygon</gpml:valueType>
                </gpml:ConstantValue>
            </gpml:unclassifiedGeometry>
            <gml:name>Li_Polygons_For_Cao_Model_100-900_km</gml:name>
            <gml:validTime>
                <gml:TimePeriod>
                    <gml:begin>
                        <gml:TimeInstant>
                            <gml:timePosition gml:frame="http://gplates.org/TRS/flat">http://gplates.org/times/distantPast</gml:timePosition>
                        </gml:TimeInstant>
                    </gml:begin>
                    <gml:end>
                        <gml:TimeInstant>
                            <gml:timePosition gml:frame="http://gplates.org/TRS/flat">http://gplates.org/times/distantFuture</gml:timePosition>
                        </gml:TimeInstant>
                    </gml:end>
                </gml:TimePeriod>
            </gml:validTime>
        </gpml:UnclassifiedFeature>
    </gml:featureMember>
    <gml:featureMember>
        <gpml:UnclassifiedFeature>
            <gpml:identity>GPlates-4df55b98-b813-49c1-b273-f162f9138f41</gpml:identity>
            <gpml:revision>GPlates-3b25c8aa-2971-455f-9c6c-1bd14c2a1198</gpml:revision>
            <gpml:geometryImportTime>
                <gml:TimeInstant>
                    <gml:timePosition gml:frame="http://gplates.org/TRS/flat">1999.7602999999999</gml:timePosition>
                </gml:TimeInstant>
            </gpml:geometryImportTime>
            <gpml:reconstructionPlateId>
                <gpml:ConstantValue>
                    <gpml:value>501</gpml:value>
                    <gml:description></gml:description>
                    <gpml:valueType xmlns:gpml="http://www.gplates.org/gplates">gpml:plateId</gpml:valueType>
                </gpml:ConstantValue>
            </gpml:reconstructionPlateId>
            <gpml:unclassifiedGeometry>
                <gpml:ConstantValue>
                    <gpml:value>
                        <gml:Polygon>
                            <gml:exterior>
                                <gml:LinearRing>
                                    <gml:posList gml:dimension="2">7.6942415527813388 76.827567797633151 9.1034458793396347 76.136153188492827 11.126754304866733 74.686713436865162 20.302181494111359 68.693648097528381 21.388752804113732 68.395176311538975 22.303930359962674 70.504085175997844 23.099351236855167 72.001272714312364 23.98704971366751 74.142426669332906 22.464490969429264 78.083103433319991 16.399737332277621 81.743234540331414 15.762450502649152 80.884930268867606 15.830532260739966 80.595999821708332 15.680214785751211 80.235433827000534 15.398702033991031 79.977832251404521 12.732672768062368 80.40984278909842 11.853127001713945 79.699144435341793 10.27797899064011 79.890422142363448 10.230864316134214 79.328472193947803 9.7281581284644059 78.948500842102007 9.2694708363881073 78.946852845861713 9.0949683164959669 78.206962384211437 8.2783729012936682 77.935275267149038 7.6942415527813388 76.827567797633151 </gml:posList>
                                </gml:LinearRing>
                            </gml:exterior>
                        </gml:Polygon>
                    </gpml:value>
                    <gml:description></gml:description>
                    <gpml:valueType xmlns:gml="http://www.opengis.net/gml">gml:Polygon</gpml:valueType>
                </gpml:ConstantValue>
            </gpml:unclassifiedGeometry>
            <gml:name>Li_Polygon_0-900_501</gml:name>
            <gml:validTime>
                <gml:TimePeriod>
                    <gml:begin>
                        <gml:TimeInstant>
                            <gml:timePosition gml:frame="http://gplates.org/TRS/flat">http://gplates.org/times/distantPast</gml:timePosition>
                        </gml:TimeInstant>
                    </gml:begin>
                    <gml:end>
                        <gml:TimeInstant>
                            <gml:timePosition gml:frame="http://gplates.org/TRS/flat">http://gplates.org/times/distantFuture</gml:timePosition>
                        </gml:TimeInstant>
                    </gml:end>
                </gml:TimePeriod>
            </gml:validTime>
        </gpml:UnclassifiedFeature>
    </gml:featureMember>
    <gml:featureMember>
        <gpml:UnclassifiedFeature>
            <gpml:identity>GPlates-2ed624f0-8634-448e-8769-ca81b07ec1cf</gpml:identity>
            <gpml:revision>GPlates-966d9d94-1ecc-4787-940b-c334460e511a</gpml:revision>
            <gpml:geometryImportTime>
                <gml:TimeInstant>
                    <gml:timePosition gml:frame="http://gplates.org/TRS/flat">1999.106</gml:timePosition>
                </gml:TimeInstant>
            </gpml:geometryImportTime>
            <gpml:reconstructionPlateId>
                <gpml:ConstantValue>
                    <gpml:value>60191</gpml:value>
                    <gml:description></gml:description>
                    <gpml:valueType xmlns:gpml="http://www.gplates.org/gplates">gpml:plateId</gpml:valueType>
                </gpml:ConstantValue>
            </gpml:reconstructionPlateId>
            <gpml:unclassifiedGeometry>
                <gpml:ConstantValue>
                    <gpml:value>
                        <gml:Polygon>
                            <gml:exterior>
                                <gml:LinearRing>
                                    <gml:posList gml:dimension="2">37.255476039841945 113.6170512222975 38.708053397894922 114.10067077821266 39.677979491353717 115.11561326532158 41.356254887935158 118.76999457794726 43.065634926232846 119.77939891237421 42.991451502055462 124.44846158708573 42.899501523009029 126.67688954946708 42.946114048344093 128.26939380008574 40.959301568042633 129.65207497563779 37.377006264966077 120.67901139391832 37.301315469457201 120.77492713726758 36.961520483457065 119.74833998806157 34.787883572664931 118.60250542127216 32.596220339103759 117.93535547022239 31.365435556706231 117.3365978276067 32.369657148928241 113.99331830068479 37.255476039841945 113.6170512222975 </gml:posList>
                                </gml:LinearRing>
                            </gml:exterior>
                        </gml:Polygon>
                    </gpml:value>
                    <gml:description></gml:description>
                    <gpml:valueType xmlns:gml="http://www.opengis.net/gml">gml:Polygon</gpml:valueType>
                </gpml:ConstantValue>
            </gpml:unclassifiedGeometry>
            <gml:name>Li_Polygon_0-900_60191</gml:name>
            <gml:validTime>
                <gml:TimePeriod>
                    <gml:begin>
                        <gml:TimeInstant>
                            <gml:timePosition gml:frame="http://gplates.org/TRS/flat">http://gplates.org/times/distantPast</gml:timePosition>
                        </gml:TimeInstant>
                    </gml:begin>
                    <gml:end>
                        <gml:TimeInstant>
                            <gml:timePosition gml:frame="http://gplates.org/TRS/flat">http://gplates.org/times/distantFuture</gml:timePosition>
                        </gml:TimeInstant>
                    </gml:end>
                </gml:TimePeriod>
            </gml:validTime>
        </gpml:UnclassifiedFeature>
    </gml:featureMember>
    <gml:featureMember>
        <gpml:UnclassifiedFeature>
            <gpml:identity>GPlates-fd057640-0eb4-460e-99d8-d795ae9260d5</gpml:identity>
            <gpml:revision>GPlates-60c49dd9-1263-45f9-ada4-ddebb6cc5d8d</gpml:revision>
            <gpml:geometryImportTime>
                <gml:TimeInstant>
                    <gml:timePosition gml:frame="http://gplates.org/TRS/flat">1999.8342</gml:timePosition>
                </gml:TimeInstant>
            </gpml:geometryImportTime>
            <gpml:reconstructionPlateId>
                <gpml:ConstantValue>
                    <gpml:value>60192</gpml:value>
                    <gml:description></gml:description>
                    <gpml:valueType xmlns:gpml="http://www.gplates.org/gplates">gpml:plateId</gpml:valueType>
                </gpml:ConstantValue>
            </gpml:reconstructionPlateId>
            <gpml:unclassifiedGeometry>
                <gpml:ConstantValue>
                    <gpml:value>
                        <gml:Polygon>
                            <gml:exterior>
                                <gml:LinearRing>
                                    <gml:posList gml:dimension="2">39.186062820288726 105.8032190592822 41.305512439057559 104.99537715586264 41.449486594048182 106.10693587988779 41.091135307861137 111.37277911012818 40.876955068894027 113.13825661969841 39.274930153007894 111.89431163347489 38.875502643702923 111.54482194565078 38.085164209068637 111.09571819849347 36.588912745148683 110.93711737570206 35.571683477915045 110.33990189079719 34.47799559765901 109.58486023932568 34.019028615806342 109.11408367042219 34.343708352207564 108.36116338052686 34.858199340670573 107.51731856255965 35.188765988447372 107.1902417322062 35.84901356890613 107.10272159295768 36.146214135604396 106.67024969193442 36.775099638248669 106.26051456747311 38.364149817601266 105.77282875062885 39.186062820288726 105.8032190592822 </gml:posList>
                                </gml:LinearRing>
                            </gml:exterior>
                        </gml:Polygon>
                    </gpml:value>
                    <gml:description></gml:description>
                    <gpml:valueType xmlns:gml="http://www.opengis.net/gml">gml:Polygon</gpml:valueType>
                </gpml:ConstantValue>
            </gpml:unclassifiedGeometry>
            <gml:name>Li_Polygon_0-900_60192</gml:name>
            <gml:validTime>
                <gml:TimePeriod>
                    <gml:begin>
                        <gml:TimeInstant>
                            <gml:timePosition gml:frame="http://gplates.org/TRS/flat">http://gplates.org/times/distantPast</gml:timePosition>
                        </gml:TimeInstant>
                    </gml:begin>
                    <gml:end>
                        <gml:TimeInstant>
                            <gml:timePosition gml:frame="http://gplates.org/TRS/flat">http://gplates.org/times/distantFuture</gml:timePosition>
                        </gml:TimeInstant>
                    </gml:end>
                </gml:TimePeriod>
            </gml:validTime>
        </gpml:UnclassifiedFeature>
    </gml:featureMember>
    <gml:featureMember>
        <gpml:UnclassifiedFeature>
            <gpml:identity>GPlates-24353a7c-4822-4444-abbf-593c04e2183a</gpml:identity>
            <gpml:revision>GPlates-ffd418bd-d97e-42c1-8e5d-b829096afdd1</gpml:revision>
            <gpml:geometryImportTime>
                <gml:TimeInstant>
                    <gml:timePosition gml:frame="http://gplates.org/TRS/flat">1969.0614</gml:timePosition>
                </gml:TimeInstant>
            </gpml:geometryImportTime>
            <gpml:reconstructionPlateId>
                <gpml:ConstantValue>
                    <gpml:value>49101</gpml:value>
                    <gml:description></gml:description>
                    <gpml:valueType xmlns:gpml="http://www.gplates.org/gplates">gpml:plateId</gpml:valueType>
                </gpml:ConstantValue>
            </gpml:reconstructionPlateId>
            <gpml:unclassifiedGeometry>
                <gpml:ConstantValue>
                    <gpml:value>
                        <gml:Polygon>
                            <gml:exterior>
                                <gml:LinearRing>
                                    <gml:posList gml:dimension="2">73.890903112848704 100.91941733532566 69.949445047046154 102.47519262655946 68.885426306229817 103.15094399229865 67.419799631952174 102.75117024951216 66.755159280145961 103.25311231698603 65.964530489974578 103.06407616715813 61.872515450064164 106.25028497805151 60.460849985924497 105.49359270916597 53.57972082825578 107.39482629160938 53.177796801743469 106.30746229588304 52.583520559002643 104.9890109577739 52.156414785212498 104.93442987231926 52.186950700295043 103.80166186567503 50.134903965415475 96.593550702889786 52.142189350623994 94.884207386312298 56.426398465102267 91.432871118938223 60.600140097840416 87.613113264911831 66.562626143848277 81.411944211390349 70.722467175613176 74.786495115157024 73.890903112848704 100.91941733532566 </gml:posList>
                                </gml:LinearRing>
                            </gml:exterior>
                        </gml:Polygon>
                    </gpml:value>
                    <gml:description></gml:description>
                    <gpml:valueType xmlns:gml="http://www.opengis.net/gml">gml:Polygon</gpml:valueType>
                </gpml:ConstantValue>
            </gpml:unclassifiedGeometry>
            <gml:name>Li_Polygon_0-900_49101</gml:name>
            <gml:validTime>
                <gml:TimePeriod>
                    <gml:begin>
                        <gml:TimeInstant>
                            <gml:timePosition gml:frame="http://gplates.org/TRS/flat">http://gplates.org/times/distantPast</gml:timePosition>
                        </gml:TimeInstant>
                    </gml:begin>
                    <gml:end>
                        <gml:TimeInstant>
                            <gml:timePosition gml:frame="http://gplates.org/TRS/flat">http://gplates.org/times/distantFuture</gml:timePosition>
                        </gml:TimeInstant>
                    </gml:end>
                </gml:TimePeriod>
            </gml:validTime>
        </gpml:UnclassifiedFeature>
    </gml:featureMember>
    <gml:featureMember>
        <gpml:UnclassifiedFeature>
            <gpml:identity>GPlates-2aabd7e7-530b-47fa-81f4-e65cb63139aa</gpml:identity>
            <gpml:revision>GPlates-991fbc89-d784-4f04-8400-36712a236341</gpml:revision>
            <gpml:geometryImportTime>
                <gml:TimeInstant>
                    <gml:timePosition gml:frame="http://gplates.org/TRS/flat">1999.8342</gml:timePosition>
                </gml:TimeInstant>
            </gpml:geometryImportTime>
            <gpml:reconstructionPlateId>
                <gpml:ConstantValue>
                    <gpml:value>3022</gpml:value>
                    <gml:description></gml:description>
                    <gpml:valueType xmlns:gpml="http://www.gplates.org/gplates">gpml:plateId</gpml:valueType>
                </gpml:ConstantValue>
            </gpml:reconstructionPlateId>
            <gpml:unclassifiedGeometry>
                <gpml:ConstantValue>
                    <gpml:value>
                        <gml:Polygon>
                            <gml:exterior>
                                <gml:LinearRing>
                                    <gml:posList gml:dimension="2">48.969429180726742 25.695143665155033 41.061493915734395 24.607033570870698 41.15250205307229 30.993628026775429 40.856420394471797 41.169832854242756 48.724367153568991 44.155653979060354 48.969429180726742 25.695143665155033 </gml:posList>
                                </gml:LinearRing>
                            </gml:exterior>
                        </gml:Polygon>
                    </gpml:value>
                    <gml:description></gml:description>
                    <gpml:valueType xmlns:gml="http://www.opengis.net/gml">gml:Polygon</gpml:valueType>
                </gpml:ConstantValue>
            </gpml:unclassifiedGeometry>
            <gml:name>Li_Polygon_0-900_3022</gml:name>
            <gml:validTime>
                <gml:TimePeriod>
                    <gml:begin>
                        <gml:TimeInstant>
                            <gml:timePosition gml:frame="http://gplates.org/TRS/flat">http://gplates.org/times/distantPast</gml:timePosition>
                        </gml:TimeInstant>
                    </gml:begin>
                    <gml:end>
                        <gml:TimeInstant>
                            <gml:timePosition gml:frame="http://gplates.org/TRS/flat">http://gplates.org/times/distantFuture</gml:timePosition>
                        </gml:TimeInstant>
                    </gml:end>
                </gml:TimePeriod>
            </gml:validTime>
        </gpml:UnclassifiedFeature>
    </gml:featureMember>
    <gml:featureMember>
        <gpml:UnclassifiedFeature>
            <gpml:identity>GPlates-1de4ad3f-a37d-4442-b3e5-fccf5cd86a33</gpml:identity>
            <gpml:revision>GPlates-2da3feea-e9fe-413c-9452-eac4c12780c9</gpml:revision>
            <gpml:geometryImportTime>
                <gml:TimeInstant>
                    <gml:timePosition gml:frame="http://gplates.org/TRS/flat">1999.5879</gml:timePosition>
                </gml:TimeInstant>
            </gpml:geometryImportTime>
            <gpml:reconstructionPlateId>
                <gpml:ConstantValue>
                    <gpml:value>7160</gpml:value>
                    <gml:description></gml:description>
                    <gpml:valueType xmlns:gpml="http://www.gplates.org/gplates">gpml:plateId</gpml:valueType>
                </gpml:ConstantValue>
            </gpml:reconstructionPlateId>
            <gpml:unclassifiedGeometry>
                <gpml:ConstantValue>
                    <gpml:value>
                        <gml:Polygon>
                            <gml:exterior>
                                <gml:LinearRing>
                                    <gml:posList gml:dimension="2">-20.287142499206585 22.225208647097819 -21.21233242307623 21.865956043227396 -24.096863312361116 21.295010608527527 -28.718293183085763 20.973108237020103 -29.746037621059113 21.250339692208779 -31.534781186928331 21.564512866147165 -30.640224703948615 25.154514531675705 -29.258551631265167 29.453196428956222 -29.188843339770191 31.396699440946403 -22.056776102720956 30.537341452882721 -22.357714386430992 27.697454293642906 -21.994115884547654 26.252926882105506 -20.857325721284223 24.684649139557887 -20.287142499206585 22.225208647097819 </gml:posList>
                                </gml:LinearRing>
                            </gml:exterior>
                        </gml:Polygon>
                    </gpml:value>
                    <gml:description></gml:description>
                    <gpml:valueType xmlns:gml="http://www.opengis.net/gml">gml:Polygon</gpml:valueType>
                </gpml:ConstantValue>
            </gpml:unclassifiedGeometry>
            <gml:name>Li_Polygon_0-900_7260</gml:name>
            <gml:validTime>
                <gml:TimePeriod>
                    <gml:begin>
                        <gml:TimeInstant>
                            <gml:timePosition gml:frame="http://gplates.org/TRS/flat">http://gplates.org/times/distantPast</gml:timePosition>
                        </gml:TimeInstant>
                    </gml:begin>
                    <gml:end>
                        <gml:TimeInstant>
                            <gml:timePosition gml:frame="http://gplates.org/TRS/flat">http://gplates.org/times/distantFuture</gml:timePosition>
                        </gml:TimeInstant>
                    </gml:end>
                </gml:TimePeriod>
            </gml:validTime>
        </gpml:UnclassifiedFeature>
    </gml:featureMember>
    <gml:featureMember>
        <gpml:UnclassifiedFeature>
            <gpml:identity>GPlates-8b95e671-7faa-43ce-b765-d8194c7b0cb1</gpml:identity>
            <gpml:revision>GPlates-cf23ac84-ba23-4d9f-b720-d0ca841c1f46</gpml:revision>
            <gpml:geometryImportTime>
                <gml:TimeInstant>
                    <gml:timePosition gml:frame="http://gplates.org/TRS/flat">1999.5879</gml:timePosition>
                </gml:TimeInstant>
            </gpml:geometryImportTime>
            <gpml:reconstructionPlateId>
                <gpml:ConstantValue>
                    <gpml:value>71701</gpml:value>
                    <gml:description></gml:description>
                    <gpml:valueType xmlns:gpml="http://www.gplates.org/gplates">gpml:plateId</gpml:valueType>
                </gpml:ConstantValue>
            </gpml:reconstructionPlateId>
            <gpml:unclassifiedGeometry>
                <gpml:ConstantValue>
                    <gpml:value>
                        <gml:Polygon>
                            <gml:exterior>
                                <gml:LinearRing>
                                    <gml:posList gml:dimension="2">1.5376564318387735 37.512446743941503 -5.1063015111168513 39.269832727558665 -6.2605121557250341 39.309599746381913 -8.403371444024673 38.642620987140333 -10.319796507101824 37.616577043231963 -11.808404266794586 37.488330972241172 -11.943437820186421 35.781581464033962 -11.610172147410296 34.798302691055284 -7.8120508568050386 30.492155467638263 -6.5823576046981662 29.739991318554196 -3.6101120791727266 29.343109470300501 0.36785999938964586 30.030948236083852 4.5809767143405971 32.57515930517831 6.2323789775052107 36.770571036019383 1.5376564318387735 37.512446743941503 </gml:posList>
                                </gml:LinearRing>
                            </gml:exterior>
                        </gml:Polygon>
                    </gpml:value>
                    <gml:description></gml:description>
                    <gpml:valueType xmlns:gml="http://www.opengis.net/gml">gml:Polygon</gpml:valueType>
                </gpml:ConstantValue>
            </gpml:unclassifiedGeometry>
            <gml:name>Li_Polygon_0-900_71707</gml:name>
            <gml:validTime>
                <gml:TimePeriod>
                    <gml:begin>
                        <gml:TimeInstant>
                            <gml:timePosition gml:frame="http://gplates.org/TRS/flat">http://gplates.org/times/distantPast</gml:timePosition>
                        </gml:TimeInstant>
                    </gml:begin>
                    <gml:end>
                        <gml:TimeInstant>
                            <gml:timePosition gml:frame="http://gplates.org/TRS/flat">http://gplates.org/times/distantFuture</gml:timePosition>
                        </gml:TimeInstant>
                    </gml:end>
                </gml:TimePeriod>
            </gml:validTime>
        </gpml:UnclassifiedFeature>
    </gml:featureMember>
    <gml:featureMember>
        <gpml:UnclassifiedFeature>
            <gpml:identity>GPlates-4327a5a7-f0cd-4f4b-8184-ab18c6f35a09</gpml:identity>
            <gpml:revision>GPlates-d959b05d-4c40-4c0b-98e6-f343b0620089</gpml:revision>
            <gpml:geometryImportTime>
                <gml:TimeInstant>
                    <gml:timePosition gml:frame="http://gplates.org/TRS/flat">1999.8342</gml:timePosition>
                </gml:TimeInstant>
            </gpml:geometryImportTime>
            <gpml:reconstructionPlateId>
                <gpml:ConstantValue>
                    <gpml:value>717</gpml:value>
                    <gml:description></gml:description>
                    <gpml:valueType xmlns:gpml="http://www.gplates.org/gplates">gpml:plateId</gpml:valueType>
                </gpml:ConstantValue>
            </gpml:reconstructionPlateId>
            <gpml:unclassifiedGeometry>
                <gpml:ConstantValue>
                    <gpml:value>
                        <gml:Polygon>
                            <gml:exterior>
                                <gml:LinearRing>
                                    <gml:posList gml:dimension="2">-12.993085760095811 23.1802284531277 -7.1847890106320067 20.672768377049767 -0.72886288882573969 21.437929831515181 3.3338915479038906 23.50882453437114 6.8649199455738898 30.572852465332762 5.6808006388435635 32.745907198146668 -0.24215729959120749 29.862030453548993 -5.6372735790201673 29.04155641228056 -10.690577744960855 31.2561348343479 -11.10936741815266 30.277987438147765 -12.993085760095811 23.1802284531277 </gml:posList>
                                </gml:LinearRing>
                            </gml:exterior>
                        </gml:Polygon>
                    </gpml:value>
                    <gml:description></gml:description>
                    <gpml:valueType xmlns:gml="http://www.opengis.net/gml">gml:Polygon</gpml:valueType>
                </gpml:ConstantValue>
            </gpml:unclassifiedGeometry>
            <gml:name>Li_Polygon_0-900_717E</gml:name>
            <gml:validTime>
                <gml:TimePeriod>
                    <gml:begin>
                        <gml:TimeInstant>
                            <gml:timePosition gml:frame="http://gplates.org/TRS/flat">http://gplates.org/times/distantPast</gml:timePosition>
                        </gml:TimeInstant>
                    </gml:begin>
                    <gml:end>
                        <gml:TimeInstant>
                            <gml:timePosition gml:frame="http://gplates.org/TRS/flat">http://gplates.org/times/distantFuture</gml:timePosition>
                        </gml:TimeInstant>
                    </gml:end>
                </gml:TimePeriod>
            </gml:validTime>
        </gpml:UnclassifiedFeature>
    </gml:featureMember>
    <gml:featureMember>
        <gpml:UnclassifiedFeature>
            <gpml:identity>GPlates-50cdb8fe-9a76-4e8d-a887-04238819e293</gpml:identity>
            <gpml:revision>GPlates-46716e75-21d5-4b01-9349-ccd3b993d38f</gpml:revision>
            <gpml:geometryImportTime>
                <gml:TimeInstant>
                    <gml:timePosition gml:frame="http://gplates.org/TRS/flat">1999.211</gml:timePosition>
                </gml:TimeInstant>
            </gpml:geometryImportTime>
            <gpml:reconstructionPlateId>
                <gpml:ConstantValue>
                    <gpml:value>717</gpml:value>
                    <gml:description></gml:description>
                    <gpml:valueType xmlns:gpml="http://www.gplates.org/gplates">gpml:plateId</gpml:valueType>
                </gpml:ConstantValue>
            </gpml:reconstructionPlateId>
            <gpml:unclassifiedGeometry>
                <gpml:ConstantValue>
                    <gpml:value>
                        <gml:Polygon>
                            <gml:exterior>
                                <gml:LinearRing>
                                    <gml:posList gml:dimension="2">-3.2083579455871174 10.382180685356483 1.1247961113382232 17.199964710390326 2.7294418929634232 19.853807951921961 3.9574628658645405 24.60868097216726 6.7937771329485583 30.628042487363349 14.923037648768483 29.540623436859562 12.79224138754091 22.32760142431567 10.536998176367547 15.89924196205096 8.8291929424721562 10.664314105955933 6.9391781958110021 5.9531642709641277 1.0242662526516209 8.2939257405380218 -1.2462426873109882 9.4559072663168191 -3.2083579455871174 10.382180685356483 </gml:posList>
                                </gml:LinearRing>
                            </gml:exterior>
                        </gml:Polygon>
                    </gpml:value>
                    <gml:description></gml:description>
                    <gpml:valueType xmlns:gml="http://www.opengis.net/gml">gml:Polygon</gpml:valueType>
                </gpml:ConstantValue>
            </gpml:unclassifiedGeometry>
            <gml:name>Li_Polygon_0-900_717</gml:name>
            <gml:validTime>
                <gml:TimePeriod>
                    <gml:begin>
                        <gml:TimeInstant>
                            <gml:timePosition gml:frame="http://gplates.org/TRS/flat">http://gplates.org/times/distantPast</gml:timePosition>
                        </gml:TimeInstant>
                    </gml:begin>
                    <gml:end>
                        <gml:TimeInstant>
                            <gml:timePosition gml:frame="http://gplates.org/TRS/flat">http://gplates.org/times/distantFuture</gml:timePosition>
                        </gml:TimeInstant>
                    </gml:end>
                </gml:TimePeriod>
            </gml:validTime>
        </gpml:UnclassifiedFeature>
    </gml:featureMember>
    <gml:featureMember>
        <gpml:UnclassifiedFeature>
            <gpml:identity>GPlates-77131d45-862e-472f-b6e8-30d2c1c5f8bb</gpml:identity>
            <gpml:revision>GPlates-0d62466e-0260-4f03-b46b-10b777b783ee</gpml:revision>
            <gpml:geometryImportTime>
                <gml:TimeInstant>
                    <gml:timePosition gml:frame="http://gplates.org/TRS/flat">1897.0423000000001</gml:timePosition>
                </gml:TimeInstant>
            </gpml:geometryImportTime>
            <gpml:reconstructionPlateId>
                <gpml:ConstantValue>
                    <gpml:value>293</gpml:value>
                    <gml:description></gml:description>
                    <gpml:valueType xmlns:gpml="http://www.gplates.org/gplates">gpml:plateId</gpml:valueType>
                </gpml:ConstantValue>
            </gpml:reconstructionPlateId>
            <gpml:unclassifiedGeometry>
                <gpml:ConstantValue>
                    <gpml:value>
                        <gml:Polygon>
                            <gml:exterior>
                                <gml:LinearRing>
                                    <gml:posList gml:dimension="2">-11.494233525213291 -40.961650010820613 -11.528162072636889 -43.219541123992627 -11.779220026933553 -45.930848754883392 -11.887643975929656 -47.087425454544494 -10.671298682656138 -48.247945870269952 -9.4746186198981821 -45.516382327617116 -8.4809689100260179 -43.126726130649395 -7.7143248929215487 -41.367282780177675 -11.204960032821667 -37.838299267305018 -11.756614314776762 -37.790474779236227 -11.494233525213291 -40.961650010820613 </gml:posList>
                                </gml:LinearRing>
                            </gml:exterior>
                        </gml:Polygon>
                    </gpml:value>
                    <gml:description></gml:description>
                    <gpml:valueType xmlns:gml="http://www.opengis.net/gml">gml:Polygon</gpml:valueType>
                </gpml:ConstantValue>
            </gpml:unclassifiedGeometry>
            <gml:name>Li_Polygon_0-900_293</gml:name>
            <gml:validTime>
                <gml:TimePeriod>
                    <gml:begin>
                        <gml:TimeInstant>
                            <gml:timePosition gml:frame="http://gplates.org/TRS/flat">http://gplates.org/times/distantPast</gml:timePosition>
                        </gml:TimeInstant>
                    </gml:begin>
                    <gml:end>
                        <gml:TimeInstant>
                            <gml:timePosition gml:frame="http://gplates.org/TRS/flat">http://gplates.org/times/distantFuture</gml:timePosition>
                        </gml:TimeInstant>
                    </gml:end>
                </gml:TimePeriod>
            </gml:validTime>
        </gpml:UnclassifiedFeature>
    </gml:featureMember>
    <gml:featureMember>
        <gpml:UnclassifiedFeature>
            <gpml:identity>GPlates-ee32a6f6-c1c1-4f4f-8635-746d072ad8e9</gpml:identity>
            <gpml:revision>GPlates-096ca5f2-a0ab-4b56-97c6-50c0df8fdd23</gpml:revision>
            <gpml:geometryImportTime>
                <gml:TimeInstant>
                    <gml:timePosition gml:frame="http://gplates.org/TRS/flat">1879.4675</gml:timePosition>
                </gml:TimeInstant>
            </gpml:geometryImportTime>
            <gpml:reconstructionPlateId>
                <gpml:ConstantValue>
                    <gpml:value>201</gpml:value>
                    <gml:description></gml:description>
                    <gpml:valueType xmlns:gpml="http://www.gplates.org/gplates">gpml:plateId</gpml:valueType>
                </gpml:ConstantValue>
            </gpml:reconstructionPlateId>
            <gpml:unclassifiedGeometry>
                <gpml:ConstantValue>
                    <gpml:value>
                        <gml:Polygon>
                            <gml:exterior>
                                <gml:LinearRing>
                                    <gml:posList gml:dimension="2">9.1045118258704676 -62.49029760674361 2.2638968749088448 -60.998937837424087 -2.8720222649626796 -58.752476961057944 -9.47503671668888 -55.792387472423769 -12.195875396768526 -64.698968119782776 -1.6234168656827892 -69.96387529376851 8.0355409256142316 -70.727828272052392 9.1045118258704676 -62.49029760674361 </gml:posList>
                                </gml:LinearRing>
                            </gml:exterior>
                        </gml:Polygon>
                    </gpml:value>
                    <gml:description></gml:description>
                    <gpml:valueType xmlns:gml="http://www.opengis.net/gml">gml:Polygon</gpml:valueType>
                </gpml:ConstantValue>
            </gpml:unclassifiedGeometry>
            <gml:name>Li_Polygon_0-900_201</gml:name>
            <gml:validTime>
                <gml:TimePeriod>
                    <gml:begin>
                        <gml:TimeInstant>
                            <gml:timePosition gml:frame="http://gplates.org/TRS/flat">http://gplates.org/times/distantPast</gml:timePosition>
                        </gml:TimeInstant>
                    </gml:begin>
                    <gml:end>
                        <gml:TimeInstant>
                            <gml:timePosition gml:frame="http://gplates.org/TRS/flat">http://gplates.org/times/distantFuture</gml:timePosition>
                        </gml:TimeInstant>
                    </gml:end>
                </gml:TimePeriod>
            </gml:validTime>
        </gpml:UnclassifiedFeature>
    </gml:featureMember>
    <gml:featureMember>
        <gpml:UnclassifiedFeature>
            <gpml:identity>GPlates-67f5f106-ef72-4ae9-8e54-0dc0cb8e09de</gpml:identity>
            <gpml:revision>GPlates-402a7979-9d8a-4a2b-b51f-eef1425b7e63</gpml:revision>
            <gpml:geometryImportTime>
                <gml:TimeInstant>
                    <gml:timePosition gml:frame="http://gplates.org/TRS/flat">1998.7520999999999</gml:timePosition>
                </gml:TimeInstant>
            </gpml:geometryImportTime>
            <gpml:reconstructionPlateId>
                <gpml:ConstantValue>
                    <gpml:value>102</gpml:value>
                    <gml:description></gml:description>
                    <gpml:valueType xmlns:gpml="http://www.gplates.org/gplates">gpml:plateId</gpml:valueType>
                </gpml:ConstantValue>
            </gpml:reconstructionPlateId>
            <gpml:unclassifiedGeometry>
                <gpml:ConstantValue>
                    <gpml:value>
                        <gml:Polygon>
                            <gml:exterior>
                                <gml:LinearRing>
                                    <gml:posList gml:dimension="2">62.292621285374928 -57.135600042719346 59.77261997659366 -54.830985270211514 59.206583581716487 -52.997947308048403 59.630405998918391 -46.930481331560266 61.506540145006397 -36.268191780725196 65.634937541495091 -39.015535576568368 69.157707545067666 -45.76500875043007 70.81118612523413 -51.968112046649651 69.823913189986854 -54.345477037237359 69.644262285963904 -56.707884855778289 70.163326646760055 -66.237319573762761 68.306143413630693 -62.395280268361638 66.976842603375474 -61.298177147116441 65.752470565123076 -60.244171244870536 64.553674362221756 -59.06140366345884 62.292621285374928 -57.135600042719346 </gml:posList>
                                </gml:LinearRing>
                            </gml:exterior>
                        </gml:Polygon>
                    </gpml:value>
                    <gml:description></gml:description>
                    <gpml:valueType xmlns:gml="http://www.opengis.net/gml">gml:Polygon</gpml:valueType>
                </gpml:ConstantValue>
            </gpml:unclassifiedGeometry>
            <gml:name>Li_Polygon_0-900_102pre1800ma</gml:name>
            <gml:validTime>
                <gml:TimePeriod>
                    <gml:begin>
                        <gml:TimeInstant>
                            <gml:timePosition gml:frame="http://gplates.org/TRS/flat">http://gplates.org/times/distantPast</gml:timePosition>
                        </gml:TimeInstant>
                    </gml:begin>
                    <gml:end>
                        <gml:TimeInstant>
                            <gml:timePosition gml:frame="http://gplates.org/TRS/flat">1800</gml:timePosition>
                        </gml:TimeInstant>
                    </gml:end>
                </gml:TimePeriod>
            </gml:validTime>
        </gpml:UnclassifiedFeature>
    </gml:featureMember>
    <gml:featureMember>
        <gpml:UnclassifiedFeature>
            <gpml:identity>GPlates-e6e738d4-8aca-4ca1-992b-f4dc66906356</gpml:identity>
            <gpml:revision>GPlates-935c96c2-b71c-4539-8e46-0ccf8d7c5166</gpml:revision>
            <gpml:geometryImportTime>
                <gml:TimeInstant>
                    <gml:timePosition gml:frame="http://gplates.org/TRS/flat">1800.1197999999999</gml:timePosition>
                </gml:TimeInstant>
            </gpml:geometryImportTime>
            <gpml:reconstructionPlateId>
                <gpml:ConstantValue>
                    <gpml:value>101</gpml:value>
                    <gml:description></gml:description>
                    <gpml:valueType xmlns:gpml="http://www.gplates.org/gplates">gpml:plateId</gpml:valueType>
                </gpml:ConstantValue>
            </gpml:reconstructionPlateId>
            <gpml:unclassifiedGeometry>
                <gpml:ConstantValue>
                    <gpml:value>
                        <gml:Polygon>
                            <gml:exterior>
                                <gml:LinearRing>
                                    <gml:posList gml:dimension="2">62.569300453541899 -57.444248689189116 59.673838949459657 -54.945873567010885 59.213221432133267 -53.200454792665035 59.611011961542452 -46.98968699869225 61.609468987710535 -48.976579475671592 65.730321892730885 -53.267176954360622 67.262703857028498 -53.806335563217523 68.279682153073054 -53.09394020985507 68.638818017994581 -50.88191184656889 69.87292830310345 -51.026552133089645 69.823913189986854 -54.345477037237359 69.644262285963904 -56.707884855778289 70.175903489159111 -66.068499230317286 68.188069642471177 -62.353911389851078 65.987506800084162 -60.389907371665828 64.553674362221756 -59.06140366345884 62.569300453541899 -57.444248689189116 </gml:posList>
                                </gml:LinearRing>
                            </gml:exterior>
                        </gml:Polygon>
                    </gpml:value>
                    <gml:description></gml:description>
                    <gpml:valueType xmlns:gml="http://www.opengis.net/gml">gml:Polygon</gpml:valueType>
                </gpml:ConstantValue>
            </gpml:unclassifiedGeometry>
            <gml:name>Li_Polygon_0-900_101</gml:name>
            <gml:validTime>
                <gml:TimePeriod>
                    <gml:begin>
                        <gml:TimeInstant>
                            <gml:timePosition gml:frame="http://gplates.org/TRS/flat">1800</gml:timePosition>
                        </gml:TimeInstant>
                    </gml:begin>
                    <gml:end>
                        <gml:TimeInstant>
                            <gml:timePosition gml:frame="http://gplates.org/TRS/flat">http://gplates.org/times/distantFuture</gml:timePosition>
                        </gml:TimeInstant>
                    </gml:end>
                </gml:TimePeriod>
            </gml:validTime>
        </gpml:UnclassifiedFeature>
    </gml:featureMember>
    <gml:featureMember>
        <gpml:UnclassifiedFeature>
            <gpml:identity>GPlates-90b2d334-a3de-485f-9e6b-6a9d218946f7</gpml:identity>
            <gpml:revision>GPlates-6631d261-839d-4970-b055-1fa25fe4fadf</gpml:revision>
            <gpml:geometryImportTime>
                <gml:TimeInstant>
                    <gml:timePosition gml:frame="http://gplates.org/TRS/flat">1800.1197999999999</gml:timePosition>
                </gml:TimeInstant>
            </gpml:geometryImportTime>
            <gpml:reconstructionPlateId>
                <gpml:ConstantValue>
                    <gpml:value>102</gpml:value>
                    <gml:description></gml:description>
                    <gpml:valueType xmlns:gpml="http://www.gplates.org/gplates">gpml:plateId</gpml:valueType>
                </gpml:ConstantValue>
            </gpml:reconstructionPlateId>
            <gpml:unclassifiedGeometry>
                <gpml:ConstantValue>
                    <gpml:value>
                        <gml:Polygon>
                            <gml:exterior>
                                <gml:LinearRing>
                                    <gml:posList gml:dimension="2">64.423669497315828 -52.023092009245531 61.57819516428431 -48.956765468030994 59.630405998918391 -46.930481331560266 61.506540145006397 -36.268191780725196 65.634937541495091 -39.015535576568368 69.157707545067666 -45.76500875043007 70.81118612523413 -51.968112046649651 70.683166343765649 -54.671659965591751 70.341594809042093 -54.030169102141883 70.007848950524632 -51.06444974670476 68.566245411706774 -50.907691900105078 68.340947142369686 -53.158640793869807 67.123627930771804 -54.02771773288724 65.810252724884521 -53.428994340770437 64.423669497315828 -52.023092009245531 </gml:posList>
                                </gml:LinearRing>
                            </gml:exterior>
                        </gml:Polygon>
                    </gpml:value>
                    <gml:description></gml:description>
                    <gpml:valueType xmlns:gml="http://www.opengis.net/gml">gml:Polygon</gpml:valueType>
                </gpml:ConstantValue>
            </gpml:unclassifiedGeometry>
            <gml:name>Li_Polygon_0-900_102</gml:name>
            <gml:validTime>
                <gml:TimePeriod>
                    <gml:begin>
                        <gml:TimeInstant>
                            <gml:timePosition gml:frame="http://gplates.org/TRS/flat">1800</gml:timePosition>
                        </gml:TimeInstant>
                    </gml:begin>
                    <gml:end>
                        <gml:TimeInstant>
                            <gml:timePosition gml:frame="http://gplates.org/TRS/flat">http://gplates.org/times/distantFuture</gml:timePosition>
                        </gml:TimeInstant>
                    </gml:end>
                </gml:TimePeriod>
            </gml:validTime>
        </gpml:UnclassifiedFeature>
    </gml:featureMember>
</gpml:FeatureCollection>
