# Supplementary material for: Linking carbonatites, rare earth ores, and subduction-fertilized mantle lithosphere
Source: Sci Adv. 2026 Apr 8;12(15):eaeb2942. doi: 10.1126/sciadv.aeb2942 (PMC13060588; doi:10.1126/sciadv.aeb2942)
Supplement: Supplementary file 3 — Data S1 [file sciadv.aeb2942_data_s1.zip › Extended Dataset 2/data/mantle_fertilisation_polygons/phanero_polygons_0-900_km.gpml]

<?xml version="1.0" encoding="UTF-8"?>
<gpml:FeatureCollection xmlns:gpml="http://www.gplates.org/gplates" xmlns:gml="http://www.opengis.net/gml" xmlns:xsi="http://www.w3.org/XMLSchema-instance" gpml:version="1.6.0339" xsi:schemaLocation="http://www.gplates.org/gplates ../xsd/gpml.xsd http://www.opengis.net/gml ../../../gml/current/base">
    <gml:featureMember>
        <gpml:UnclassifiedFeature>
            <gpml:identity>GPlates-5f4ecab7-f93b-408c-a376-947d43455532</gpml:identity>
            <gpml:revision>GPlates-2e055d7f-96c7-4c54-9534-b6d7ac84615b</gpml:revision>
            <gpml:geometryImportTime>
                <gml:TimeInstant>
                    <gml:timePosition gml:frame="http://gplates.org/TRS/flat">488.89890000000003</gml:timePosition>
                </gml:TimeInstant>
            </gpml:geometryImportTime>
            <gpml:reconstructionPlateId>
                <gpml:ConstantValue>
                    <gpml:value>601</gpml:value>
                    <gml:description></gml:description>
                    <gpml:valueType xmlns:gpml="http://www.gplates.org/gplates">gpml:plateId</gpml:valueType>
                </gpml:ConstantValue>
            </gpml:reconstructionPlateId>
            <gpml:unclassifiedGeometry>
                <gpml:ConstantValue>
                    <gpml:value>
                        <gml:Polygon>
                            <gml:exterior>
                                <gml:LinearRing>
                                    <gml:posList gml:dimension="2">43.058805388626872 106.50941334513419 44.026500042677213 115.81504489415997 45.317528009011717 126.01404060805599 44.616828234909349 130.3578499301276 42.996059526830891 133.14465576802004 40.257581528036809 128.62013126866614 38.405391195121489 128.43875078392614 37.266284613341426 129.36515113028108 36.783072785464576 126.43334055218854 34.90849443154918 111.74470740350215 33.910165539304323 101.91032955259146 41.757357256259859 100.097233129595 43.023149869596871 106.45793578469087 43.058805388626872 106.50941334513419 </gml:posList>
                                </gml:LinearRing>
                            </gml:exterior>
                        </gml:Polygon>
                    </gpml:value>
                    <gml:description></gml:description>
                    <gpml:valueType xmlns:gml="http://www.opengis.net/gml">gml:Polygon</gpml:valueType>
                </gpml:ConstantValue>
            </gpml:unclassifiedGeometry>
            <gml:name>phanero_polygon_0-900_km_601</gml:name>
            <gml:validTime>
                <gml:TimePeriod>
                    <gml:begin>
                        <gml:TimeInstant>
                            <gml:timePosition gml:frame="http://gplates.org/TRS/flat">489</gml:timePosition>
                        </gml:TimeInstant>
                    </gml:begin>
                    <gml:end>
                        <gml:TimeInstant>
                            <gml:timePosition gml:frame="http://gplates.org/TRS/flat">http://gplates.org/times/distantFuture</gml:timePosition>
                        </gml:TimeInstant>
                    </gml:end>
                </gml:TimePeriod>
            </gml:validTime>
        </gpml:UnclassifiedFeature>
    </gml:featureMember>
    <gml:featureMember>
        <gpml:UnclassifiedFeature>
            <gpml:identity>GPlates-d18f8504-cacb-4415-8c05-6f0249b2b4d2</gpml:identity>
            <gpml:revision>GPlates-b7b86f75-e506-4fff-ad0e-119d989a1c22</gpml:revision>
            <gpml:geometryImportTime>
                <gml:TimeInstant>
                    <gml:timePosition gml:frame="http://gplates.org/TRS/flat">356.66860000000003</gml:timePosition>
                </gml:TimeInstant>
            </gpml:geometryImportTime>
            <gpml:reconstructionPlateId>
                <gpml:ConstantValue>
                    <gpml:value>401</gpml:value>
                    <gml:description></gml:description>
                    <gpml:valueType xmlns:gpml="http://www.gplates.org/gplates">gpml:plateId</gpml:valueType>
                </gpml:ConstantValue>
            </gpml:reconstructionPlateId>
            <gpml:unclassifiedGeometry>
                <gpml:ConstantValue>
                    <gpml:value>
                        <gml:Polygon>
                            <gml:exterior>
                                <gml:LinearRing>
                                    <gml:posList gml:dimension="2">57.698183169468159 113.33261198973193 50.917680713677633 98.75666253065863 44.941893214061139 105.89007312190465 45.762017965167111 107.59237556209885 49.82998176111991 117.42620576112255 51.423198829835783 121.92718209662864 51.554793836576572 130.29399782862131 51.536329826016861 139.77718888877391 56.123286645132353 139.79968100067819 57.983795697814614 138.99887258772921 59.295842958822234 139.5563020002235 57.698183169468159 113.33261198973193 </gml:posList>
                                </gml:LinearRing>
                            </gml:exterior>
                        </gml:Polygon>
                    </gpml:value>
                    <gml:description></gml:description>
                    <gpml:valueType xmlns:gml="http://www.opengis.net/gml">gml:Polygon</gpml:valueType>
                </gpml:ConstantValue>
            </gpml:unclassifiedGeometry>
            <gml:name>phanero_polygon_0-900_km_401</gml:name>
            <gml:validTime>
                <gml:TimePeriod>
                    <gml:begin>
                        <gml:TimeInstant>
                            <gml:timePosition gml:frame="http://gplates.org/TRS/flat">358</gml:timePosition>
                        </gml:TimeInstant>
                    </gml:begin>
                    <gml:end>
                        <gml:TimeInstant>
                            <gml:timePosition gml:frame="http://gplates.org/TRS/flat">http://gplates.org/times/distantFuture</gml:timePosition>
                        </gml:TimeInstant>
                    </gml:end>
                </gml:TimePeriod>
            </gml:validTime>
        </gpml:UnclassifiedFeature>
    </gml:featureMember>
    <gml:featureMember>
        <gpml:UnclassifiedFeature>
            <gpml:identity>GPlates-7f90cfb3-8ddc-4ba2-beaf-ada741d5353a</gpml:identity>
            <gpml:revision>GPlates-3fc17a40-5963-4437-b594-ccfd75ed5e7d</gpml:revision>
            <gpml:geometryImportTime>
                <gml:TimeInstant>
                    <gml:timePosition gml:frame="http://gplates.org/TRS/flat">387.58839999999998</gml:timePosition>
                </gml:TimeInstant>
            </gpml:geometryImportTime>
            <gpml:reconstructionPlateId>
                <gpml:ConstantValue>
                    <gpml:value>154</gpml:value>
                    <gml:description></gml:description>
                    <gpml:valueType xmlns:gpml="http://www.gplates.org/gplates">gpml:plateId</gpml:valueType>
                </gpml:ConstantValue>
            </gpml:reconstructionPlateId>
            <gpml:unclassifiedGeometry>
                <gpml:ConstantValue>
                    <gpml:value>
                        <gml:Polygon>
                            <gml:exterior>
                                <gml:LinearRing>
                                    <gml:posList gml:dimension="2">29.317669649827913 -94.066645128969938 27.588031478996321 -96.634907307843676 26.425932450308608 -95.785078339592744 24.69951945930552 -96.678938451948497 21.830132752340678 -98.54468907754476 28.738180454851175 -114.70455458339528 32.142688755886127 -121.83492115750954 37.723936376706348 -125.67719636208344 41.43703989097029 -126.86090557143412 42.891669888832212 -127.47266810964163 44.926079030612044 -128.01611848511391 48.225603373813129 -128.9820277343855 51.050090422819181 -131.89964830366353 53.769782528386799 -135.12024593288751 55.447548025398333 -137.32355203743319 57.670966502033195 -141.25559651084873 59.314514498893907 -144.33635447894278 61.878472021621612 -151.75937875959727 62.857894058343398 -154.39854738429173 65.686209500016886 -156.4751118226651 68.774581210546629 -136.03346555263471 67.605026137290182 -131.74882960274843 65.538319801977423 -129.14751617841614 63.032563031188651 -128.52386923930581 61.286243520513523 -126.66514816753474 58.427646298419226 -123.73502993517862 55.198748303582136 -119.19244364666099 45.050926259682136 -115.86864884592866 42.130397420720811 -114.63751863851439 40.003135845442849 -112.67997513709827 33.828475114268969 -103.93974104675205 31.447862074952607 -96.712478837394897 29.851112246361836 -94.09201136518675 29.317669649827913 -94.066645128969938 </gml:posList>
                                </gml:LinearRing>
                            </gml:exterior>
                        </gml:Polygon>
                    </gpml:value>
                    <gml:description></gml:description>
                    <gpml:valueType xmlns:gml="http://www.opengis.net/gml">gml:Polygon</gpml:valueType>
                </gpml:ConstantValue>
            </gpml:unclassifiedGeometry>
            <gml:name>phanero_polygon_0-900_km_154</gml:name>
            <gml:validTime>
                <gml:TimePeriod>
                    <gml:begin>
                        <gml:TimeInstant>
                            <gml:timePosition gml:frame="http://gplates.org/TRS/flat">388</gml:timePosition>
                        </gml:TimeInstant>
                    </gml:begin>
                    <gml:end>
                        <gml:TimeInstant>
                            <gml:timePosition gml:frame="http://gplates.org/TRS/flat">http://gplates.org/times/distantFuture</gml:timePosition>
                        </gml:TimeInstant>
                    </gml:end>
                </gml:TimePeriod>
            </gml:validTime>
        </gpml:UnclassifiedFeature>
    </gml:featureMember>
    <gml:featureMember>
        <gpml:UnclassifiedFeature>
            <gpml:identity>GPlates-1861ea85-ab19-46a6-9015-502f7cdbb447</gpml:identity>
            <gpml:revision>GPlates-13309641-0461-407f-98c5-7a65a98d4df1</gpml:revision>
            <gpml:geometryImportTime>
                <gml:TimeInstant>
                    <gml:timePosition gml:frame="http://gplates.org/TRS/flat">249.58240000000001</gml:timePosition>
                </gml:TimeInstant>
            </gpml:geometryImportTime>
            <gpml:reconstructionPlateId>
                <gpml:ConstantValue>
                    <gpml:value>201</gpml:value>
                    <gml:description></gml:description>
                    <gpml:valueType xmlns:gpml="http://www.gplates.org/gplates">gpml:plateId</gpml:valueType>
                </gpml:ConstantValue>
            </gpml:reconstructionPlateId>
            <gpml:unclassifiedGeometry>
                <gpml:ConstantValue>
                    <gpml:value>
                        <gml:Polygon>
                            <gml:exterior>
                                <gml:LinearRing>
                                    <gml:posList gml:dimension="2">-56.197475315779108 -67.325364608083476 -54.407568649840023 -68.843557985397851 -52.010920187714561 -71.630567083338136 -49.385689586477788 -71.406050058181251 -44.429390923577728 -72.591839439304493 -39.075023929605237 -73.025836084638357 -35.960692382796893 -73.837912541578802 -32.912928895253891 -72.599692666467647 -22.194996728952415 -71.087270051415487 -20.529383451568329 -71.210582790515687 -19.292447596399505 -71.820075924310331 -17.71326272938753 -73.175206425967971 -17.052327589752835 -74.012802111773439 -16.645539421064839 -74.865322033436669 -13.849190711855602 -77.716344281707592 -9.9963161603742599 -80.350918882944541 -5.8252333270884238 -82.088997393703337 -0.74023223378903191 -81.395025786937012 1.4817254512789977 -80.574916281743398 3.9176613263656885 -78.594635605315872 4.2385902789995642 -77.377136284031877 0.72027177713773849 -70.398599986803092 -0.88923363532433652 -71.86755790618372 -3.1077186305585354 -72.06331601199571 -5.9166542344185524 -72.063006172934664 -10.216602121868384 -68.556924236429438 -12.285828347962044 -66.042530701258627 -14.427582221779765 -64.246838277233053 -16.031857639069372 -63.516546680444179 -18.253185949111234 -62.879894952597816 -21.294292705308461 -62.567003509471625 -24.967336296429135 -63.164005339773084 -28.983757508375152 -62.656918887352525 -33.706404246394719 -62.465573159649885 -35.93056536530387 -62.133387957470198 -37.812829069709096 -62.538128107531151 -39.123531529948671 -62.108948099841612 -44.049299101857748 -62.17239447047092 -47.622867903265266 -61.698213021263278 -50.027580485312207 -61.055920897258005 -52.003415068881303 -61.392770010679577 -53.784262703734427 -59.164135592975207 -54.314033825322454 -55.03223492494017 -56.053265736405656 -58.763648799460988 -56.197475315779108 -67.325364608083476 </gml:posList>
                                </gml:LinearRing>
                            </gml:exterior>
                        </gml:Polygon>
                    </gpml:value>
                    <gml:description></gml:description>
                    <gpml:valueType xmlns:gml="http://www.opengis.net/gml">gml:Polygon</gpml:valueType>
                </gpml:ConstantValue>
            </gpml:unclassifiedGeometry>
            <gml:name>phanero_polygon_0-900_km_201b</gml:name>
            <gml:validTime>
                <gml:TimePeriod>
                    <gml:begin>
                        <gml:TimeInstant>
                            <gml:timePosition gml:frame="http://gplates.org/TRS/flat">250</gml:timePosition>
                        </gml:TimeInstant>
                    </gml:begin>
                    <gml:end>
                        <gml:TimeInstant>
                            <gml:timePosition gml:frame="http://gplates.org/TRS/flat">http://gplates.org/times/distantFuture</gml:timePosition>
                        </gml:TimeInstant>
                    </gml:end>
                </gml:TimePeriod>
            </gml:validTime>
        </gpml:UnclassifiedFeature>
    </gml:featureMember>
</gpml:FeatureCollection>
