# Supplementary material for: Linking carbonatites, rare earth ores, and subduction-fertilized mantle lithosphere
Source: Sci Adv. 2026 Apr 8;12(15):eaeb2942. doi: 10.1126/sciadv.aeb2942 (PMC13060588; doi:10.1126/sciadv.aeb2942)
Supplement: Supplementary file 3 — Data S1 [file sciadv.aeb2942_data_s1.zip › Extended Dataset 2/data/mantle_fertilisation_polygons/phanero_polygons_100-500_km.gpml]

<?xml version="1.0" encoding="UTF-8"?>
<gpml:FeatureCollection xmlns:gpml="http://www.gplates.org/gplates" xmlns:gml="http://www.opengis.net/gml" xmlns:xsi="http://www.w3.org/XMLSchema-instance" gpml:version="1.6.0339" xsi:schemaLocation="http://www.gplates.org/gplates ../xsd/gpml.xsd http://www.opengis.net/gml ../../../gml/current/base">
    <gml:featureMember>
        <gpml:UnclassifiedFeature>
            <gpml:identity>GPlates-a7d5a873-b3d7-47f9-9876-cb4f098b283b</gpml:identity>
            <gpml:revision>GPlates-0045c0c1-a8e7-45ec-a884-0860f5748aa0</gpml:revision>
            <gml:name>Phanero_601_Shortened</gml:name>
            <gml:validTime>
                <gml:TimePeriod>
                    <gml:begin>
                        <gml:TimeInstant>
                            <gml:timePosition gml:frame="http://gplates.org/TRS/flat">489</gml:timePosition>
                        </gml:TimeInstant>
                    </gml:begin>
                    <gml:end>
                        <gml:TimeInstant>
                            <gml:timePosition gml:frame="http://gplates.org/TRS/flat">http://gplates.org/times/distantFuture</gml:timePosition>
                        </gml:TimeInstant>
                    </gml:end>
                </gml:TimePeriod>
            </gml:validTime>
            <gpml:geometryImportTime>
                <gml:TimeInstant>
                    <gml:timePosition gml:frame="http://gplates.org/TRS/flat">488.21570000000003</gml:timePosition>
                </gml:TimeInstant>
            </gpml:geometryImportTime>
            <gpml:reconstructionPlateId>
                <gpml:ConstantValue>
                    <gpml:value>601</gpml:value>
                    <gml:description></gml:description>
                    <gpml:valueType xmlns:gpml="http://www.gplates.org/gplates">gpml:plateId</gpml:valueType>
                </gpml:ConstantValue>
            </gpml:reconstructionPlateId>
            <gpml:unclassifiedGeometry>
                <gpml:ConstantValue>
                    <gpml:value>
                        <gml:Polygon>
                            <gml:exterior>
                                <gml:LinearRing>
                                    <gml:posList gml:dimension="2">40.289570435891534 128.55348349894075 39.830328938149307 117.15620903652149 39.170813472518482 113.97183650726393 39.106671499728002 110.71620559744999 38.111356238749359 102.77819186175394 42.373269512921183 106.38167789353163 42.945343108125577 113.19774648890272 43.905696068446886 119.14376305055913 43.375518026669667 130.46788391781303 42.696520368821282 131.25148293073826 40.289570435891534 128.55348349894075 </gml:posList>
                                </gml:LinearRing>
                            </gml:exterior>
                        </gml:Polygon>
                    </gpml:value>
                    <gml:description></gml:description>
                    <gpml:valueType xmlns:gml="http://www.opengis.net/gml">gml:Polygon</gpml:valueType>
                </gpml:ConstantValue>
            </gpml:unclassifiedGeometry>
        </gpml:UnclassifiedFeature>
    </gml:featureMember>
    <gml:featureMember>
        <gpml:UnclassifiedFeature>
            <gpml:identity>GPlates-544b7d7c-3a29-4a73-b8ce-47a816fa4aca</gpml:identity>
            <gpml:revision>GPlates-f0e87162-2d41-4b98-b823-166a9fb64157</gpml:revision>
            <gml:name>Phanero_401_S_Shortened</gml:name>
            <gml:validTime>
                <gml:TimePeriod>
                    <gml:begin>
                        <gml:TimeInstant>
                            <gml:timePosition gml:frame="http://gplates.org/TRS/flat">357</gml:timePosition>
                        </gml:TimeInstant>
                    </gml:begin>
                    <gml:end>
                        <gml:TimeInstant>
                            <gml:timePosition gml:frame="http://gplates.org/TRS/flat">http://gplates.org/times/distantFuture</gml:timePosition>
                        </gml:TimeInstant>
                    </gml:end>
                </gml:TimePeriod>
            </gml:validTime>
            <gpml:geometryImportTime>
                <gml:TimeInstant>
                    <gml:timePosition gml:frame="http://gplates.org/TRS/flat">339.69600000000003</gml:timePosition>
                </gml:TimeInstant>
            </gpml:geometryImportTime>
            <gpml:reconstructionPlateId>
                <gpml:ConstantValue>
                    <gpml:value>401</gpml:value>
                    <gml:description></gml:description>
                    <gpml:valueType xmlns:gpml="http://www.gplates.org/gplates">gpml:plateId</gpml:valueType>
                </gpml:ConstantValue>
            </gpml:reconstructionPlateId>
            <gpml:unclassifiedGeometry>
                <gpml:ConstantValue>
                    <gpml:value>
                        <gml:Polygon>
                            <gml:exterior>
                                <gml:LinearRing>
                                    <gml:posList gml:dimension="2">55.077051842608604 117.02833613084736 48.590796330313125 102.33115595063556 45.944901196898947 105.58656933550907 46.049160171000239 106.42794030575992 50.273420157579736 116.07042037338823 51.571841943454608 116.01024429179171 54.231416446443156 125.7252692544797 53.417902716607493 136.67992360164888 56.123286645132346 139.79968100067819 56.09596415168253 138.38755369622876 55.077051842608604 117.02833613084736 </gml:posList>
                                </gml:LinearRing>
                            </gml:exterior>
                        </gml:Polygon>
                    </gpml:value>
                    <gml:description></gml:description>
                    <gpml:valueType xmlns:gml="http://www.opengis.net/gml">gml:Polygon</gpml:valueType>
                </gpml:ConstantValue>
            </gpml:unclassifiedGeometry>
        </gpml:UnclassifiedFeature>
    </gml:featureMember>
    <gml:featureMember>
        <gpml:UnclassifiedFeature>
            <gpml:identity>GPlates-2144dd79-f232-4ada-9844-28c5cb2d60a5</gpml:identity>
            <gpml:revision>GPlates-8997f73c-7235-4fd5-951c-dd437f894966</gpml:revision>
            <gml:name>Phanero_201_S_Shortened</gml:name>
            <gml:validTime>
                <gml:TimePeriod>
                    <gml:begin>
                        <gml:TimeInstant>
                            <gml:timePosition gml:frame="http://gplates.org/TRS/flat">250</gml:timePosition>
                        </gml:TimeInstant>
                    </gml:begin>
                    <gml:end>
                        <gml:TimeInstant>
                            <gml:timePosition gml:frame="http://gplates.org/TRS/flat">http://gplates.org/times/distantFuture</gml:timePosition>
                        </gml:TimeInstant>
                    </gml:end>
                </gml:TimePeriod>
            </gml:validTime>
            <gpml:geometryImportTime>
                <gml:TimeInstant>
                    <gml:timePosition gml:frame="http://gplates.org/TRS/flat">250</gml:timePosition>
                </gml:TimeInstant>
            </gpml:geometryImportTime>
            <gpml:reconstructionPlateId>
                <gpml:ConstantValue>
                    <gpml:value>201</gpml:value>
                    <gml:description></gml:description>
                    <gpml:valueType xmlns:gpml="http://www.gplates.org/gplates">gpml:plateId</gpml:valueType>
                </gpml:ConstantValue>
            </gpml:reconstructionPlateId>
            <gpml:unclassifiedGeometry>
                <gpml:ConstantValue>
                    <gpml:value>
                        <gml:Polygon>
                            <gml:exterior>
                                <gml:LinearRing>
                                    <gml:posList gml:dimension="2">-55.856939705804947 -61.891298451300273 -54.745335715704215 -65.769021904353863 -53.459021549220346 -67.29861213475732 -51.514820224756292 -69.039310554052733 -50.146674304092379 -69.099650584109753 -49.118755341876025 -70.284001748205711 -47.35457421662997 -71.125680208877995 -45.539083206478672 -70.914548608535412 -40.587480577687749 -71.711547716776423 -38.510609126711387 -72.363415471590798 -36.596376492623264 -71.959423323940413 -34.955907439563525 -71.620432817647355 -32.16605762744144 -71.950299218148231 -30.488379865550542 -71.767149178233353 -23.428563278634755 -70.53870038875003 -19.791365797921397 -70.084215320996378 -18.399725086490488 -70.261064783114932 -17.451355410742842 -71.511380924250702 -16.122255217436642 -73.758746496921802 -15.122010961652935 -75.441759314773492 -14.025010064309212 -76.218385241710351 -13.406645295017634 -76.202524502580815 -6.755936861259852 -79.790674637770039 -6.0092974201114826 -81.104280091296658 -4.4369246084707941 -81.197752730070945 -3.4661910540650078 -80.509256268027656 -2.4071543521451653 -80.599397054056851 -2.2144554640358187 -80.98092352434648 -1.0004644007238488 -80.906215744922093 0.81208479949333146 -80.046552507401259 1.2510743817879852 -79.08202497900821 1.9251509838498517 -78.776097990346287 2.6570045336490242 -78.063948260199965 3.396316056352648 -77.428441761406248 4.2385902789995642 -77.377136284031877 2.6925378156087127 -74.297108372314298 0.38910114133716661 -75.614573863804537 -2.1105774434500795 -76.775655720785267 -5.3042195742286973 -77.142896452146928 -10.18105909100356 -74.325883915077682 -14.485942067640844 -70.206352720980661 -16.391912634140226 -67.387293336436386 -18.220729491710049 -66.342393513253086 -22.14197762254469 -65.720934516546777 -25.606611674090516 -66.246237426568285 -28.690832959697907 -66.234514391379335 -32.575739029855839 -66.837242439960306 -35.94886412272777 -67.792582431487261 -39.176963169995304 -66.7934345811139 -40.658600119667966 -66.449226036013002 -43.029805984913452 -66.195962633914732 -46.231317639738066 -65.37126725244282 -49.367918488677937 -64.88878795499356 -51.350948869998518 -63.904895057856308 -52.951390844540519 -62.557250330326426 -53.823344597786175 -60.32607011871724 -55.042754806708949 -58.974575631646857 -55.946101867414761 -58.704468998619959 -55.856939705804947 -61.891298451300273 </gml:posList>
                                </gml:LinearRing>
                            </gml:exterior>
                        </gml:Polygon>
                    </gpml:value>
                    <gml:description></gml:description>
                    <gpml:valueType xmlns:gml="http://www.opengis.net/gml">gml:Polygon</gpml:valueType>
                </gpml:ConstantValue>
            </gpml:unclassifiedGeometry>
        </gpml:UnclassifiedFeature>
    </gml:featureMember>
    <gml:featureMember>
        <gpml:UnclassifiedFeature>
            <gpml:identity>GPlates-b97bba9c-53bf-403c-8ac9-f70b38cb5701</gpml:identity>
            <gpml:revision>GPlates-6f70d7d6-8548-4837-9eaa-8d8d0dbdde08</gpml:revision>
            <gml:name>Phanero_201_Shortened</gml:name>
            <gml:validTime>
                <gml:TimePeriod>
                    <gml:begin>
                        <gml:TimeInstant>
                            <gml:timePosition gml:frame="http://gplates.org/TRS/flat">570</gml:timePosition>
                        </gml:TimeInstant>
                    </gml:begin>
                    <gml:end>
                        <gml:TimeInstant>
                            <gml:timePosition gml:frame="http://gplates.org/TRS/flat">http://gplates.org/times/distantFuture</gml:timePosition>
                        </gml:TimeInstant>
                    </gml:end>
                </gml:TimePeriod>
            </gml:validTime>
            <gpml:geometryImportTime>
                <gml:TimeInstant>
                    <gml:timePosition gml:frame="http://gplates.org/TRS/flat">570</gml:timePosition>
                </gml:TimeInstant>
            </gpml:geometryImportTime>
            <gpml:reconstructionPlateId>
                <gpml:ConstantValue>
                    <gpml:value>201</gpml:value>
                    <gml:description></gml:description>
                    <gpml:valueType xmlns:gpml="http://www.gplates.org/gplates">gpml:plateId</gpml:valueType>
                </gpml:ConstantValue>
            </gpml:reconstructionPlateId>
            <gpml:unclassifiedGeometry>
                <gpml:ConstantValue>
                    <gpml:value>
                        <gml:Polygon>
                            <gml:exterior>
                                <gml:LinearRing>
                                    <gml:posList gml:dimension="2">-4.2992970410725384 -72.157314577040722 -8.4932134469191354 -69.349779376883603 -13.114631343436654 -63.075047777622608 -14.948618120833666 -59.53003079488942 -15.895339522689072 -57.44716919447017 -19.065506943857773 -57.64292075716218 -19.433739580391535 -58.995483968156911 -18.91972592702529 -60.589247466867143 -17.887739282316783 -62.996664660635091 -17.009799650429276 -64.551449219590438 -16.74566906524997 -66.067963321178425 -15.050501841674812 -67.082785616471284 -13.893991880569201 -67.990177142430042 -13.249951470191577 -69.205360528467665 -12.816922404379442 -70.38075147508583 -12.314227340597816 -71.196534860525674 -11.688712898721519 -71.99592072127416 -11.17126225466885 -72.931852093588262 -9.1246400723131842 -74.309671995975251 -7.7552428612171687 -75.215853082580196 -6.8759716209042958 -75.208371395995371 -6.3944930215722877 -75.53676911251361 -5.3893370129898246 -76.641589177928267 -4.8612663249462988 -76.956112708478642 0.36364084045641348 -77.551152915866524 3.2576109052970548 -75.782400617264074 3.8672953811822715 -74.914391739205783 8.7784806790091512 -70.966832885919843 7.522120944769128 -69.445423839651497 3.5990975104181362 -71.727049640587083 1.69760368728531 -72.526624150009752 -0.98637384424565067 -73.438932175515447 -4.2992970410725384 -72.157314577040722 </gml:posList>
                                </gml:LinearRing>
                            </gml:exterior>
                        </gml:Polygon>
                    </gpml:value>
                    <gml:description></gml:description>
                    <gpml:valueType xmlns:gml="http://www.opengis.net/gml">gml:Polygon</gpml:valueType>
                </gpml:ConstantValue>
            </gpml:unclassifiedGeometry>
        </gpml:UnclassifiedFeature>
    </gml:featureMember>
    <gml:featureMember>
        <gpml:UnclassifiedFeature>
            <gpml:identity>GPlates-810f04d8-8d9a-4ec3-ae14-a706bb848f91</gpml:identity>
            <gpml:revision>GPlates-063516b0-7b36-4313-b4c6-2f485de72a13</gpml:revision>
            <gml:name>Phanero_154_Shortened</gml:name>
            <gml:validTime>
                <gml:TimePeriod>
                    <gml:begin>
                        <gml:TimeInstant>
                            <gml:timePosition gml:frame="http://gplates.org/TRS/flat">388</gml:timePosition>
                        </gml:TimeInstant>
                    </gml:begin>
                    <gml:end>
                        <gml:TimeInstant>
                            <gml:timePosition gml:frame="http://gplates.org/TRS/flat">http://gplates.org/times/distantFuture</gml:timePosition>
                        </gml:TimeInstant>
                    </gml:end>
                </gml:TimePeriod>
            </gml:validTime>
            <gpml:geometryImportTime>
                <gml:TimeInstant>
                    <gml:timePosition gml:frame="http://gplates.org/TRS/flat">0</gml:timePosition>
                </gml:TimeInstant>
            </gpml:geometryImportTime>
            <gpml:reconstructionPlateId>
                <gpml:ConstantValue>
                    <gpml:value>154</gpml:value>
                    <gml:description></gml:description>
                    <gpml:valueType xmlns:gpml="http://www.gplates.org/gplates">gpml:plateId</gpml:valueType>
                </gpml:ConstantValue>
            </gpml:reconstructionPlateId>
            <gpml:unclassifiedGeometry>
                <gpml:ConstantValue>
                    <gpml:value>
                        <gml:Polygon>
                            <gml:exterior>
                                <gml:LinearRing>
                                    <gml:posList gml:dimension="2">27.588031478996321 -96.634907307843676 24.69951945930552 -96.678938451948497 25.679637518657213 -99.772557042673469 26.21728791753744 -103.20576780481905 30.118047921238425 -110.302725793196 31.972884861433911 -112.87497945765487 33.332535485503357 -114.64063753440168 35.2811670055018 -117.95331520228645 33.988521496797489 -118.57234323735025 37.324201481327776 -121.48999000477883 38.950245932987649 -123.3977879404182 41.914594551296148 -122.91661812700293 42.500501110048333 -124.30639476262003 44.380518502843401 -124.16440128499445 45.424071724361546 -124.44747993367862 49.425124069385248 -127.3159290275003 52.332177537576982 -130.59599650444187 54.836895347861173 -133.26913513049379 56.108264646545585 -134.71337673369382 59.066228891503016 -138.56184991228972 61.567470136288378 -139.4241334130856 63.507613008489891 -144.05831353673275 63.134370605227971 -153.0385574066031 65.991212357418092 -149.82093070575692 66.231923114516746 -142.17887942809298 65.608348890736011 -135.49801234304735 61.959029834008476 -134.01654411074531 59.046620217544877 -130.3522364059763 56.269265925728341 -127.42675888392354 53.937293300273858 -124.46659420948463 44.498082559719222 -119.3487545404129 40.841793333739794 -118.32667513115155 38.004816256511482 -115.76229425269086 32.365048912694149 -106.95616272704243 28.979543129647002 -102.17892352378468 27.588031478996321 -96.634907307843676 </gml:posList>
                                </gml:LinearRing>
                            </gml:exterior>
                        </gml:Polygon>
                    </gpml:value>
                    <gml:description></gml:description>
                    <gpml:valueType xmlns:gml="http://www.opengis.net/gml">gml:Polygon</gpml:valueType>
                </gpml:ConstantValue>
            </gpml:unclassifiedGeometry>
        </gpml:UnclassifiedFeature>
    </gml:featureMember>
</gpml:FeatureCollection>
