# Supplementary material for: Linking carbonatites, rare earth ores, and subduction-fertilized mantle lithosphere
Source: Sci Adv. 2026 Apr 8;12(15):eaeb2942. doi: 10.1126/sciadv.aeb2942 (PMC13060588; doi:10.1126/sciadv.aeb2942)
Supplement: Supplementary file 3 — Data S1 [file sciadv.aeb2942_data_s1.zip › Extended Dataset 2/data/mantle_fertilisation_polygons/mesopro_polygons_100-900_km.gpml]

<?xml version="1.0" encoding="UTF-8"?>
<gpml:FeatureCollection xmlns:gpml="http://www.gplates.org/gplates" xmlns:gml="http://www.opengis.net/gml" xmlns:xsi="http://www.w3.org/XMLSchema-instance" gpml:version="1.6.0339" xsi:schemaLocation="http://www.gplates.org/gplates ../xsd/gpml.xsd http://www.opengis.net/gml ../../../gml/current/base">
    <gml:featureMember>
        <gpml:UnclassifiedFeature>
            <gpml:identity>GPlates-615ff4fa-27bb-429d-8b1b-ff04fa48a972</gpml:identity>
            <gpml:revision>GPlates-1a8d6194-64f0-464a-bd73-31975ef81d1e</gpml:revision>
            <gpml:geometryImportTime>
                <gml:TimeInstant>
                    <gml:timePosition gml:frame="http://gplates.org/TRS/flat">1749.0315000000001</gml:timePosition>
                </gml:TimeInstant>
            </gpml:geometryImportTime>
            <gpml:reconstructionPlateId>
                <gpml:ConstantValue>
                    <gpml:value>101</gpml:value>
                    <gml:description></gml:description>
                    <gpml:valueType xmlns:gpml="http://www.gplates.org/gplates">gpml:plateId</gpml:valueType>
                </gpml:ConstantValue>
            </gpml:reconstructionPlateId>
            <gpml:unclassifiedGeometry>
                <gpml:ConstantValue>
                    <gpml:value>
                        <gml:Polygon>
                            <gml:exterior>
                                <gml:LinearRing>
                                    <gml:posList gml:dimension="2">50.795262107821024 -53.952751114405665 57.125029212435471 -59.248867009295338 52.878154447254879 -79.114246104656971 51.882654769092966 -84.996758309847863 49.317343700837846 -99.777023336783955 48.17043673512859 -105.70145872234248 40.915670476669042 -103.55961078795659 42.088340558521139 -97.406213102685172 44.758066550437285 -83.068775112076906 46.031264463363513 -75.310576302953166 50.795262107821024 -53.952751114405665 </gml:posList>
                                </gml:LinearRing>
                            </gml:exterior>
                        </gml:Polygon>
                    </gpml:value>
                    <gml:description></gml:description>
                    <gpml:valueType xmlns:gml="http://www.opengis.net/gml">gml:Polygon</gpml:valueType>
                </gpml:ConstantValue>
            </gpml:unclassifiedGeometry>
            <gml:name>New_101_SW</gml:name>
            <gml:validTime>
                <gml:TimePeriod>
                    <gml:begin>
                        <gml:TimeInstant>
                            <gml:timePosition gml:frame="http://gplates.org/TRS/flat">http://gplates.org/times/distantPast</gml:timePosition>
                        </gml:TimeInstant>
                    </gml:begin>
                    <gml:end>
                        <gml:TimeInstant>
                            <gml:timePosition gml:frame="http://gplates.org/TRS/flat">http://gplates.org/times/distantFuture</gml:timePosition>
                        </gml:TimeInstant>
                    </gml:end>
                </gml:TimePeriod>
            </gml:validTime>
        </gpml:UnclassifiedFeature>
    </gml:featureMember>
    <gml:featureMember>
        <gpml:UnclassifiedFeature>
            <gpml:identity>GPlates-eaf9ca72-1bd0-4fd3-9113-6d143537bc7c</gpml:identity>
            <gpml:revision>GPlates-7471abd3-db23-4c69-8d98-2d6e611cce7d</gpml:revision>
            <gpml:geometryImportTime>
                <gml:TimeInstant>
                    <gml:timePosition gml:frame="http://gplates.org/TRS/flat">1749.0315000000001</gml:timePosition>
                </gml:TimeInstant>
            </gpml:geometryImportTime>
            <gpml:reconstructionPlateId>
                <gpml:ConstantValue>
                    <gpml:value>102</gpml:value>
                    <gml:description></gml:description>
                    <gpml:valueType xmlns:gpml="http://www.gplates.org/gplates">gpml:plateId</gpml:valueType>
                </gpml:ConstantValue>
            </gpml:reconstructionPlateId>
            <gpml:unclassifiedGeometry>
                <gpml:ConstantValue>
                    <gpml:value>
                        <gml:Polygon>
                            <gml:exterior>
                                <gml:LinearRing>
                                    <gml:posList gml:dimension="2">56.027817298730739 -44.793494326383261 62.304445443812412 -51.006380701139683 63.163079649748113 -41.130492418255365 56.491343197372984 -40.265541762073873 56.027817298730739 -44.793494326383261 </gml:posList>
                                </gml:LinearRing>
                            </gml:exterior>
                        </gml:Polygon>
                    </gpml:value>
                    <gml:description></gml:description>
                    <gpml:valueType xmlns:gml="http://www.opengis.net/gml">gml:Polygon</gpml:valueType>
                </gpml:ConstantValue>
            </gpml:unclassifiedGeometry>
            <gml:name>New_102_SW</gml:name>
            <gml:validTime>
                <gml:TimePeriod>
                    <gml:begin>
                        <gml:TimeInstant>
                            <gml:timePosition gml:frame="http://gplates.org/TRS/flat">http://gplates.org/times/distantPast</gml:timePosition>
                        </gml:TimeInstant>
                    </gml:begin>
                    <gml:end>
                        <gml:TimeInstant>
                            <gml:timePosition gml:frame="http://gplates.org/TRS/flat">http://gplates.org/times/distantFuture</gml:timePosition>
                        </gml:TimeInstant>
                    </gml:end>
                </gml:TimePeriod>
            </gml:validTime>
        </gpml:UnclassifiedFeature>
    </gml:featureMember>
    <gml:featureMember>
        <gpml:UnclassifiedFeature>
            <gpml:identity>GPlates-c62692d4-7ad6-4ac5-9ef4-7f521d7ae05d</gpml:identity>
            <gpml:revision>GPlates-103912fb-e79a-406a-a314-2e9b00734565</gpml:revision>
            <gpml:geometryImportTime>
                <gml:TimeInstant>
                    <gml:timePosition gml:frame="http://gplates.org/TRS/flat">1749.6446000000001</gml:timePosition>
                </gml:TimeInstant>
            </gpml:geometryImportTime>
            <gpml:reconstructionPlateId>
                <gpml:ConstantValue>
                    <gpml:value>10103</gpml:value>
                    <gml:description></gml:description>
                    <gpml:valueType xmlns:gpml="http://www.gplates.org/gplates">gpml:plateId</gpml:valueType>
                </gpml:ConstantValue>
            </gpml:reconstructionPlateId>
            <gpml:unclassifiedGeometry>
                <gpml:ConstantValue>
                    <gpml:value>
                        <gml:Polygon>
                            <gml:exterior>
                                <gml:LinearRing>
                                    <gml:posList gml:dimension="2">43.555428691982449 -92.295151743363263 40.940049177150676 -94.330802814029354 35.005843695045478 -104.63524546198273 33.708290484366948 -112.75221725008949 36.339729473769864 -118.54894017011425 41.253182528392308 -112.8976068746376 41.808376741901014 -107.90052255604579 45.70977076759042 -101.51877209379856 47.859755706208105 -100.48656126058199 43.555428691982449 -92.295151743363263 </gml:posList>
                                </gml:LinearRing>
                            </gml:exterior>
                        </gml:Polygon>
                    </gpml:value>
                    <gml:description></gml:description>
                    <gpml:valueType xmlns:gml="http://www.opengis.net/gml">gml:Polygon</gpml:valueType>
                </gpml:ConstantValue>
            </gpml:unclassifiedGeometry>
            <gml:name>New_10103_N</gml:name>
            <gml:validTime>
                <gml:TimePeriod>
                    <gml:begin>
                        <gml:TimeInstant>
                            <gml:timePosition gml:frame="http://gplates.org/TRS/flat">1750</gml:timePosition>
                        </gml:TimeInstant>
                    </gml:begin>
                    <gml:end>
                        <gml:TimeInstant>
                            <gml:timePosition gml:frame="http://gplates.org/TRS/flat">http://gplates.org/times/distantFuture</gml:timePosition>
                        </gml:TimeInstant>
                    </gml:end>
                </gml:TimePeriod>
            </gml:validTime>
        </gpml:UnclassifiedFeature>
    </gml:featureMember>
    <gml:featureMember>
        <gpml:UnclassifiedFeature>
            <gpml:identity>GPlates-2e52cdd1-c447-4fe5-8c1c-20f63b4688fd</gpml:identity>
            <gpml:revision>GPlates-737b8223-b28e-4ada-a34f-b9bc30296279</gpml:revision>
            <gpml:geometryImportTime>
                <gml:TimeInstant>
                    <gml:timePosition gml:frame="http://gplates.org/TRS/flat">1669.2704000000001</gml:timePosition>
                </gml:TimeInstant>
            </gpml:geometryImportTime>
            <gpml:reconstructionPlateId>
                <gpml:ConstantValue>
                    <gpml:value>10104</gpml:value>
                    <gml:description></gml:description>
                    <gpml:valueType xmlns:gpml="http://www.gplates.org/gplates">gpml:plateId</gpml:valueType>
                </gpml:ConstantValue>
            </gpml:reconstructionPlateId>
            <gpml:unclassifiedGeometry>
                <gpml:ConstantValue>
                    <gpml:value>
                        <gml:Polygon>
                            <gml:exterior>
                                <gml:LinearRing>
                                    <gml:posList gml:dimension="2">29.749428299342721 -110.7988839783377 38.340845109066848 -88.838882395987454 46.102854973434098 -81.121096810178315 50.447361830259808 -89.702719641552363 44.353438308788228 -93.828877278630785 36.730991737431424 -110.86545620281953 31.232799321986814 -114.64169807495088 29.749428299342721 -110.7988839783377 </gml:posList>
                                </gml:LinearRing>
                            </gml:exterior>
                        </gml:Polygon>
                    </gpml:value>
                    <gml:description></gml:description>
                    <gpml:valueType xmlns:gml="http://www.opengis.net/gml">gml:Polygon</gpml:valueType>
                </gpml:ConstantValue>
            </gpml:unclassifiedGeometry>
            <gml:name>New_10104_NW</gml:name>
            <gml:validTime>
                <gml:TimePeriod>
                    <gml:begin>
                        <gml:TimeInstant>
                            <gml:timePosition gml:frame="http://gplates.org/TRS/flat">1669</gml:timePosition>
                        </gml:TimeInstant>
                    </gml:begin>
                    <gml:end>
                        <gml:TimeInstant>
                            <gml:timePosition gml:frame="http://gplates.org/TRS/flat">http://gplates.org/times/distantFuture</gml:timePosition>
                        </gml:TimeInstant>
                    </gml:end>
                </gml:TimePeriod>
            </gml:validTime>
        </gpml:UnclassifiedFeature>
    </gml:featureMember>
    <gml:featureMember>
        <gpml:UnclassifiedFeature>
            <gpml:identity>GPlates-badf33c0-a223-403f-a881-3225676d6639</gpml:identity>
            <gpml:revision>GPlates-8345d9dc-b13f-4b71-a76c-cc0b539f27d4</gpml:revision>
            <gpml:geometryImportTime>
                <gml:TimeInstant>
                    <gml:timePosition gml:frame="http://gplates.org/TRS/flat">1499.9088999999999</gml:timePosition>
                </gml:TimeInstant>
            </gpml:geometryImportTime>
            <gpml:reconstructionPlateId>
                <gpml:ConstantValue>
                    <gpml:value>10105</gpml:value>
                    <gml:description></gml:description>
                    <gpml:valueType xmlns:gpml="http://www.gplates.org/gplates">gpml:plateId</gpml:valueType>
                </gpml:ConstantValue>
            </gpml:reconstructionPlateId>
            <gpml:unclassifiedGeometry>
                <gpml:ConstantValue>
                    <gpml:value>
                        <gml:Polygon>
                            <gml:exterior>
                                <gml:LinearRing>
                                    <gml:posList gml:dimension="2">46.327195859150351 -61.513488280527291 48.85997094277608 -56.063040445259269 52.569937533219417 -53.617016508011545 53.609029847191174 -65.776390208131744 51.304573381155691 -74.491598881069464 42.955259016744755 -86.575177978616992 38.750158204501219 -91.879479307958945 36.095020420970158 -99.131655149721581 36.625250194763275 -106.9226166779338 30.719425692654095 -109.82522410511538 29.491926170087062 -108.48158787334056 28.793536126863568 -100.14382070315118 31.684483769985565 -88.644686423750116 36.662470214137564 -81.380278616688045 44.516340041679449 -70.898529122059372 46.327195859150351 -61.513488280527291 </gml:posList>
                                </gml:LinearRing>
                            </gml:exterior>
                        </gml:Polygon>
                    </gpml:value>
                    <gml:description></gml:description>
                    <gpml:valueType xmlns:gml="http://www.opengis.net/gml">gml:Polygon</gpml:valueType>
                </gpml:ConstantValue>
            </gpml:unclassifiedGeometry>
            <gml:name>New_10105_W</gml:name>
            <gml:validTime>
                <gml:TimePeriod>
                    <gml:begin>
                        <gml:TimeInstant>
                            <gml:timePosition gml:frame="http://gplates.org/TRS/flat">1499</gml:timePosition>
                        </gml:TimeInstant>
                    </gml:begin>
                    <gml:end>
                        <gml:TimeInstant>
                            <gml:timePosition gml:frame="http://gplates.org/TRS/flat">http://gplates.org/times/distantFuture</gml:timePosition>
                        </gml:TimeInstant>
                    </gml:end>
                </gml:TimePeriod>
            </gml:validTime>
        </gpml:UnclassifiedFeature>
    </gml:featureMember>
    <gml:featureMember>
        <gpml:UnclassifiedFeature>
            <gpml:identity>GPlates-c3e7b798-1d56-43ff-9c0b-03ecb7728796</gpml:identity>
            <gpml:revision>GPlates-884ed14e-73cd-43bc-8fd0-bbe8085c4e3a</gpml:revision>
            <gpml:geometryImportTime>
                <gml:TimeInstant>
                    <gml:timePosition gml:frame="http://gplates.org/TRS/flat">1799.5431000000001</gml:timePosition>
                </gml:TimeInstant>
            </gpml:geometryImportTime>
            <gpml:reconstructionPlateId>
                <gpml:ConstantValue>
                    <gpml:value>20101</gpml:value>
                    <gml:description></gml:description>
                    <gpml:valueType xmlns:gpml="http://www.gplates.org/gplates">gpml:plateId</gpml:valueType>
                </gpml:ConstantValue>
            </gpml:reconstructionPlateId>
            <gpml:unclassifiedGeometry>
                <gpml:ConstantValue>
                    <gpml:value>
                        <gml:Polygon>
                            <gml:exterior>
                                <gml:LinearRing>
                                    <gml:posList gml:dimension="2">-16.041979340963692 -52.066548408340161 -16.324880807708546 -58.877448052490578 -12.470855444704707 -64.724663517923986 -5.0615731840071314 -70.776714511686393 1.0937791693399901 -73.185963110639875 5.104608434646642 -71.24084122854596 3.5755592674420771 -66.638879907240508 -1.2789994906186053 -64.686420908008913 -7.4776449162089911 -59.754246310080987 -9.8343788687743139 -55.80379985842567 -8.8930908598869287 -52.623071414241963 -16.041979340963692 -52.066548408340161 </gml:posList>
                                </gml:LinearRing>
                            </gml:exterior>
                        </gml:Polygon>
                    </gpml:value>
                    <gml:description></gml:description>
                    <gpml:valueType xmlns:gml="http://www.opengis.net/gml">gml:Polygon</gpml:valueType>
                </gpml:ConstantValue>
            </gpml:unclassifiedGeometry>
            <gml:name>New_20101_W</gml:name>
            <gml:validTime>
                <gml:TimePeriod>
                    <gml:begin>
                        <gml:TimeInstant>
                            <gml:timePosition gml:frame="http://gplates.org/TRS/flat">1799</gml:timePosition>
                        </gml:TimeInstant>
                    </gml:begin>
                    <gml:end>
                        <gml:TimeInstant>
                            <gml:timePosition gml:frame="http://gplates.org/TRS/flat">http://gplates.org/times/distantFuture</gml:timePosition>
                        </gml:TimeInstant>
                    </gml:end>
                </gml:TimePeriod>
            </gml:validTime>
        </gpml:UnclassifiedFeature>
    </gml:featureMember>
    <gml:featureMember>
        <gpml:UnclassifiedFeature>
            <gpml:identity>GPlates-46e9dd33-ae26-46e5-935b-c01df651894e</gpml:identity>
            <gpml:revision>GPlates-2a8b8ff5-ec8d-4706-9cbd-aae246821494</gpml:revision>
            <gpml:geometryImportTime>
                <gml:TimeInstant>
                    <gml:timePosition gml:frame="http://gplates.org/TRS/flat">1089.002</gml:timePosition>
                </gml:TimeInstant>
            </gpml:geometryImportTime>
            <gpml:reconstructionPlateId>
                <gpml:ConstantValue>
                    <gpml:value>206</gpml:value>
                    <gml:description></gml:description>
                    <gpml:valueType xmlns:gpml="http://www.gplates.org/gplates">gpml:plateId</gpml:valueType>
                </gpml:ConstantValue>
            </gpml:reconstructionPlateId>
            <gpml:unclassifiedGeometry>
                <gpml:ConstantValue>
                    <gpml:value>
                        <gml:Polygon>
                            <gml:exterior>
                                <gml:LinearRing>
                                    <gml:posList gml:dimension="2">-24.19721850624709 -51.142576828655862 -15.700217012189229 -51.70524503638341 -11.170295033592998 -48.154220821954816 -8.638696771335896 -44.368820218758295 -7.3739326119782698 -43.187774665022339 -9.3293131162643217 -36.270670527590568 -14.891814740319949 -40.633795317553336 -16.819109237233668 -43.493316395983854 -22.507421373003083 -43.674581753850113 -24.19721850624709 -51.142576828655862 </gml:posList>
                                </gml:LinearRing>
                            </gml:exterior>
                        </gml:Polygon>
                    </gpml:value>
                    <gml:description></gml:description>
                    <gpml:valueType xmlns:gml="http://www.opengis.net/gml">gml:Polygon</gpml:valueType>
                </gpml:ConstantValue>
            </gpml:unclassifiedGeometry>
            <gml:name>New_206_SW</gml:name>
            <gml:validTime>
                <gml:TimePeriod>
                    <gml:begin>
                        <gml:TimeInstant>
                            <gml:timePosition gml:frame="http://gplates.org/TRS/flat">1109</gml:timePosition>
                        </gml:TimeInstant>
                    </gml:begin>
                    <gml:end>
                        <gml:TimeInstant>
                            <gml:timePosition gml:frame="http://gplates.org/TRS/flat">http://gplates.org/times/distantFuture</gml:timePosition>
                        </gml:TimeInstant>
                    </gml:end>
                </gml:TimePeriod>
            </gml:validTime>
        </gpml:UnclassifiedFeature>
    </gml:featureMember>
    <gml:featureMember>
        <gpml:UnclassifiedFeature>
            <gpml:identity>GPlates-4019c7d1-a5aa-40a9-8343-023198be3ad9</gpml:identity>
            <gpml:revision>GPlates-205f5250-43ad-41b1-879f-e01bbb4107ea</gpml:revision>
            <gpml:geometryImportTime>
                <gml:TimeInstant>
                    <gml:timePosition gml:frame="http://gplates.org/TRS/flat">1199.5009</gml:timePosition>
                </gml:TimeInstant>
            </gpml:geometryImportTime>
            <gpml:reconstructionPlateId>
                <gpml:ConstantValue>
                    <gpml:value>77030</gpml:value>
                    <gml:description></gml:description>
                    <gpml:valueType xmlns:gpml="http://www.gplates.org/gplates">gpml:plateId</gpml:valueType>
                </gpml:ConstantValue>
            </gpml:reconstructionPlateId>
            <gpml:unclassifiedGeometry>
                <gpml:ConstantValue>
                    <gpml:value>
                        <gml:Polygon>
                            <gml:exterior>
                                <gml:LinearRing>
                                    <gml:posList gml:dimension="2">-29.898563229370978 38.042175483163383 -34.501483079735976 33.650322027276601 -38.727300935772185 26.458760609686319 -33.373106273298646 21.915274835901389 -29.138474913291695 28.068797504665625 -25.743514131201138 31.318178842245153 -23.969281850374344 32.677667190207558 -28.533960589902676 39.260769678416793 -29.898563229370978 38.042175483163383 </gml:posList>
                                </gml:LinearRing>
                            </gml:exterior>
                        </gml:Polygon>
                    </gpml:value>
                    <gml:description></gml:description>
                    <gpml:valueType xmlns:gml="http://www.opengis.net/gml">gml:Polygon</gpml:valueType>
                </gpml:ConstantValue>
            </gpml:unclassifiedGeometry>
            <gml:name>New_77030_Initial</gml:name>
            <gml:validTime>
                <gml:TimePeriod>
                    <gml:begin>
                        <gml:TimeInstant>
                            <gml:timePosition gml:frame="http://gplates.org/TRS/flat">1199</gml:timePosition>
                        </gml:TimeInstant>
                    </gml:begin>
                    <gml:end>
                        <gml:TimeInstant>
                            <gml:timePosition gml:frame="http://gplates.org/TRS/flat">http://gplates.org/times/distantFuture</gml:timePosition>
                        </gml:TimeInstant>
                    </gml:end>
                </gml:TimePeriod>
            </gml:validTime>
        </gpml:UnclassifiedFeature>
    </gml:featureMember>
    <gml:featureMember>
        <gpml:UnclassifiedFeature>
            <gpml:identity>GPlates-61d69303-f60f-4b95-a1b9-8d391abc561f</gpml:identity>
            <gpml:revision>GPlates-7c151b9f-27f5-4fcb-af08-453fee3eac28</gpml:revision>
            <gpml:geometryImportTime>
                <gml:TimeInstant>
                    <gml:timePosition gml:frame="http://gplates.org/TRS/flat">1156.6678999999999</gml:timePosition>
                </gml:TimeInstant>
            </gpml:geometryImportTime>
            <gpml:reconstructionPlateId>
                <gpml:ConstantValue>
                    <gpml:value>77030</gpml:value>
                    <gml:description></gml:description>
                    <gpml:valueType xmlns:gpml="http://www.gplates.org/gplates">gpml:plateId</gpml:valueType>
                </gpml:ConstantValue>
            </gpml:reconstructionPlateId>
            <gpml:unclassifiedGeometry>
                <gpml:ConstantValue>
                    <gpml:value>
                        <gml:Polygon>
                            <gml:exterior>
                                <gml:LinearRing>
                                    <gml:posList gml:dimension="2">-29.898563229370978 38.042175483163383 -34.501483079735976 33.650322027276601 -38.727300935772185 26.458760609686319 -31.871057229408279 19.906782691331301 -27.913807937479444 27.39373229052228 -25.562807271426514 30.334684259794823 -23.477356664994584 31.830823738095813 -28.533960589902676 39.260769678416793 -29.898563229370978 38.042175483163383 </gml:posList>
                                </gml:LinearRing>
                            </gml:exterior>
                        </gml:Polygon>
                    </gpml:value>
                    <gml:description></gml:description>
                    <gpml:valueType xmlns:gml="http://www.opengis.net/gml">gml:Polygon</gpml:valueType>
                </gpml:ConstantValue>
            </gpml:unclassifiedGeometry>
            <gml:name>New_77030_Advance</gml:name>
            <gml:validTime>
                <gml:TimePeriod>
                    <gml:begin>
                        <gml:TimeInstant>
                            <gml:timePosition gml:frame="http://gplates.org/TRS/flat">1199</gml:timePosition>
                        </gml:TimeInstant>
                    </gml:begin>
                    <gml:end>
                        <gml:TimeInstant>
                            <gml:timePosition gml:frame="http://gplates.org/TRS/flat">http://gplates.org/times/distantFuture</gml:timePosition>
                        </gml:TimeInstant>
                    </gml:end>
                </gml:TimePeriod>
            </gml:validTime>
        </gpml:UnclassifiedFeature>
    </gml:featureMember>
    <gml:featureMember>
        <gpml:UnclassifiedFeature>
            <gpml:identity>GPlates-b6d10b1d-35a1-4491-81c9-8db1d92ba7e1</gpml:identity>
            <gpml:revision>GPlates-fd994f92-7ba1-4e3b-883b-6d7367820874</gpml:revision>
            <gpml:geometryImportTime>
                <gml:TimeInstant>
                    <gml:timePosition gml:frame="http://gplates.org/TRS/flat">1102.5790999999999</gml:timePosition>
                </gml:TimeInstant>
            </gpml:geometryImportTime>
            <gpml:reconstructionPlateId>
                <gpml:ConstantValue>
                    <gpml:value>77030</gpml:value>
                    <gml:description></gml:description>
                    <gpml:valueType xmlns:gpml="http://www.gplates.org/gplates">gpml:plateId</gpml:valueType>
                </gpml:ConstantValue>
            </gpml:reconstructionPlateId>
            <gpml:unclassifiedGeometry>
                <gpml:ConstantValue>
                    <gpml:value>
                        <gml:Polygon>
                            <gml:exterior>
                                <gml:LinearRing>
                                    <gml:posList gml:dimension="2">-22.248495078252731 14.357256788515537 -26.558590694405218 13.800586283349432 -31.440990656291479 18.889699045494133 -27.37626968956792 27.075095631695834 -20.280491619344332 21.524299124966468 -22.248495078252731 14.357256788515537 </gml:posList>
                                </gml:LinearRing>
                            </gml:exterior>
                        </gml:Polygon>
                    </gpml:value>
                    <gml:description></gml:description>
                    <gpml:valueType xmlns:gml="http://www.opengis.net/gml">gml:Polygon</gpml:valueType>
                </gpml:ConstantValue>
            </gpml:unclassifiedGeometry>
            <gml:name>New_77030_WrapAround</gml:name>
            <gml:validTime>
                <gml:TimePeriod>
                    <gml:begin>
                        <gml:TimeInstant>
                            <gml:timePosition gml:frame="http://gplates.org/TRS/flat">1199</gml:timePosition>
                        </gml:TimeInstant>
                    </gml:begin>
                    <gml:end>
                        <gml:TimeInstant>
                            <gml:timePosition gml:frame="http://gplates.org/TRS/flat">http://gplates.org/times/distantFuture</gml:timePosition>
                        </gml:TimeInstant>
                    </gml:end>
                </gml:TimePeriod>
            </gml:validTime>
        </gpml:UnclassifiedFeature>
    </gml:featureMember>
    <gml:featureMember>
        <gpml:UnclassifiedFeature>
            <gpml:identity>GPlates-aadd8d7a-876a-4c27-a82b-fbaa60497a32</gpml:identity>
            <gpml:revision>GPlates-8f8097c3-798c-4652-aa9e-17ba87935415</gpml:revision>
            <gpml:geometryImportTime>
                <gml:TimeInstant>
                    <gml:timePosition gml:frame="http://gplates.org/TRS/flat">1699.1034</gml:timePosition>
                </gml:TimeInstant>
            </gpml:geometryImportTime>
            <gpml:reconstructionPlateId>
                <gpml:ConstantValue>
                    <gpml:value>501</gpml:value>
                    <gml:description></gml:description>
                    <gpml:valueType xmlns:gpml="http://www.gplates.org/gplates">gpml:plateId</gpml:valueType>
                </gpml:ConstantValue>
            </gpml:reconstructionPlateId>
            <gpml:unclassifiedGeometry>
                <gpml:ConstantValue>
                    <gpml:value>
                        <gml:Polygon>
                            <gml:exterior>
                                <gml:LinearRing>
                                    <gml:posList gml:dimension="2">23.743741145765622 89.760674478128564 20.277405735901059 84.880073964958981 14.530654649666005 80.608970602303131 10.825428443401913 79.59377126141095 7.4669303515791672 78.649836765318767 9.6935757366117468 76.108891264235481 15.714661150235747 74.012125230237032 18.39525897366698 74.290145646326806 23.239900977927984 77.724053701043175 24.607150499574939 81.718738340611182 24.931097151883787 86.46152836532265 23.743741145765622 89.760674478128564 </gml:posList>
                                </gml:LinearRing>
                            </gml:exterior>
                        </gml:Polygon>
                    </gpml:value>
                    <gml:description></gml:description>
                    <gpml:valueType xmlns:gml="http://www.opengis.net/gml">gml:Polygon</gpml:valueType>
                </gpml:ConstantValue>
            </gpml:unclassifiedGeometry>
            <gml:name>New_501_W</gml:name>
            <gml:validTime>
                <gml:TimePeriod>
                    <gml:begin>
                        <gml:TimeInstant>
                            <gml:timePosition gml:frame="http://gplates.org/TRS/flat">1699</gml:timePosition>
                        </gml:TimeInstant>
                    </gml:begin>
                    <gml:end>
                        <gml:TimeInstant>
                            <gml:timePosition gml:frame="http://gplates.org/TRS/flat">http://gplates.org/times/distantFuture</gml:timePosition>
                        </gml:TimeInstant>
                    </gml:end>
                </gml:TimePeriod>
            </gml:validTime>
        </gpml:UnclassifiedFeature>
    </gml:featureMember>
    <gml:featureMember>
        <gpml:UnclassifiedFeature>
            <gpml:identity>GPlates-6195bc6f-b6b5-4daf-b706-73e2dba27105</gpml:identity>
            <gpml:revision>GPlates-9a819732-df8a-4c6e-8d09-513058594c40</gpml:revision>
            <gpml:geometryImportTime>
                <gml:TimeInstant>
                    <gml:timePosition gml:frame="http://gplates.org/TRS/flat">1739.5495000000001</gml:timePosition>
                </gml:TimeInstant>
            </gpml:geometryImportTime>
            <gpml:reconstructionPlateId>
                <gpml:ConstantValue>
                    <gpml:value>580</gpml:value>
                    <gml:description></gml:description>
                    <gpml:valueType xmlns:gpml="http://www.gplates.org/gplates">gpml:plateId</gpml:valueType>
                </gpml:ConstantValue>
            </gpml:reconstructionPlateId>
            <gpml:unclassifiedGeometry>
                <gpml:ConstantValue>
                    <gpml:value>
                        <gml:Polygon>
                            <gml:exterior>
                                <gml:LinearRing>
                                    <gml:posList gml:dimension="2">33.936347254222397 70.177809624393504 34.623109715892681 78.376039720404279 39.066103935983818 94.197308362588117 43.577043481032625 91.49765384870129 42.490300632835286 83.027960892490555 41.137003516616339 76.730218172134443 39.702957043467585 69.084435040477103 33.936347254222397 70.177809624393504 </gml:posList>
                                </gml:LinearRing>
                            </gml:exterior>
                        </gml:Polygon>
                    </gpml:value>
                    <gml:description></gml:description>
                    <gpml:valueType xmlns:gml="http://www.opengis.net/gml">gml:Polygon</gpml:valueType>
                </gpml:ConstantValue>
            </gpml:unclassifiedGeometry>
            <gml:name>New_580</gml:name>
            <gml:validTime>
                <gml:TimePeriod>
                    <gml:begin>
                        <gml:TimeInstant>
                            <gml:timePosition gml:frame="http://gplates.org/TRS/flat">1739</gml:timePosition>
                        </gml:TimeInstant>
                    </gml:begin>
                    <gml:end>
                        <gml:TimeInstant>
                            <gml:timePosition gml:frame="http://gplates.org/TRS/flat">http://gplates.org/times/distantFuture</gml:timePosition>
                        </gml:TimeInstant>
                    </gml:end>
                </gml:TimePeriod>
            </gml:validTime>
        </gpml:UnclassifiedFeature>
    </gml:featureMember>
    <gml:featureMember>
        <gpml:UnclassifiedFeature>
            <gpml:identity>GPlates-fc75c22f-abc8-4f4b-bf3c-d57b9c8eb239</gpml:identity>
            <gpml:revision>GPlates-8ec1838b-1044-4a06-ab1e-799f136d129a</gpml:revision>
            <gpml:geometryImportTime>
                <gml:TimeInstant>
                    <gml:timePosition gml:frame="http://gplates.org/TRS/flat">1729.4543000000001</gml:timePosition>
                </gml:TimeInstant>
            </gpml:geometryImportTime>
            <gpml:reconstructionPlateId>
                <gpml:ConstantValue>
                    <gpml:value>4010</gpml:value>
                    <gml:description></gml:description>
                    <gpml:valueType xmlns:gpml="http://www.gplates.org/gplates">gpml:plateId</gpml:valueType>
                </gpml:ConstantValue>
            </gpml:reconstructionPlateId>
            <gpml:unclassifiedGeometry>
                <gpml:ConstantValue>
                    <gpml:value>
                        <gml:Polygon>
                            <gml:exterior>
                                <gml:LinearRing>
                                    <gml:posList gml:dimension="2">51.323196635009715 113.76317707233572 52.586335615192702 113.63991438305679 53.809155287447766 123.01908680490216 57.397606217086675 142.29240277570037 54.746050299397609 141.50038709794183 52.846512944718206 123.5575012804602 51.323196635009715 113.76317707233572 </gml:posList>
                                </gml:LinearRing>
                            </gml:exterior>
                        </gml:Polygon>
                    </gpml:value>
                    <gml:description></gml:description>
                    <gpml:valueType xmlns:gml="http://www.opengis.net/gml">gml:Polygon</gpml:valueType>
                </gpml:ConstantValue>
            </gpml:unclassifiedGeometry>
            <gml:name>New_4010</gml:name>
            <gml:validTime>
                <gml:TimePeriod>
                    <gml:begin>
                        <gml:TimeInstant>
                            <gml:timePosition gml:frame="http://gplates.org/TRS/flat">1739</gml:timePosition>
                        </gml:TimeInstant>
                    </gml:begin>
                    <gml:end>
                        <gml:TimeInstant>
                            <gml:timePosition gml:frame="http://gplates.org/TRS/flat">http://gplates.org/times/distantFuture</gml:timePosition>
                        </gml:TimeInstant>
                    </gml:end>
                </gml:TimePeriod>
            </gml:validTime>
        </gpml:UnclassifiedFeature>
    </gml:featureMember>
    <gml:featureMember>
        <gpml:UnclassifiedFeature>
            <gpml:identity>GPlates-2c7a01ba-1bc6-40b4-ac9f-e9e8509e7b41</gpml:identity>
            <gpml:revision>GPlates-820b3f5e-08a7-4224-9f7a-4c724c54af0f</gpml:revision>
            <gpml:geometryImportTime>
                <gml:TimeInstant>
                    <gml:timePosition gml:frame="http://gplates.org/TRS/flat">1799.4775999999999</gml:timePosition>
                </gml:TimeInstant>
            </gpml:geometryImportTime>
            <gpml:reconstructionPlateId>
                <gpml:ConstantValue>
                    <gpml:value>602</gpml:value>
                    <gml:description></gml:description>
                    <gpml:valueType xmlns:gpml="http://www.gplates.org/gplates">gpml:plateId</gpml:valueType>
                </gpml:ConstantValue>
            </gpml:reconstructionPlateId>
            <gpml:unclassifiedGeometry>
                <gpml:ConstantValue>
                    <gpml:value>
                        <gml:Polygon>
                            <gml:exterior>
                                <gml:LinearRing>
                                    <gml:posList gml:dimension="2">25.542075260545325 105.86221063977472 28.553288317821732 112.35265758413084 32.90675346224058 120.12029398519419 27.020863356450274 124.89949746173572 22.44052074384005 116.86080895310937 19.172271169071514 109.64958675374848 25.542075260545325 105.86221063977472 </gml:posList>
                                </gml:LinearRing>
                            </gml:exterior>
                        </gml:Polygon>
                    </gpml:value>
                    <gml:description></gml:description>
                    <gpml:valueType xmlns:gml="http://www.opengis.net/gml">gml:Polygon</gpml:valueType>
                </gpml:ConstantValue>
            </gpml:unclassifiedGeometry>
            <gml:name>New_602</gml:name>
            <gml:validTime>
                <gml:TimePeriod>
                    <gml:begin>
                        <gml:TimeInstant>
                            <gml:timePosition gml:frame="http://gplates.org/TRS/flat">http://gplates.org/times/distantPast</gml:timePosition>
                        </gml:TimeInstant>
                    </gml:begin>
                    <gml:end>
                        <gml:TimeInstant>
                            <gml:timePosition gml:frame="http://gplates.org/TRS/flat">http://gplates.org/times/distantFuture</gml:timePosition>
                        </gml:TimeInstant>
                    </gml:end>
                </gml:TimePeriod>
            </gml:validTime>
        </gpml:UnclassifiedFeature>
    </gml:featureMember>
    <gml:featureMember>
        <gpml:UnclassifiedFeature>
            <gpml:identity>GPlates-b8c737a7-1d30-4e9b-96a9-cd5d93ea0bea</gpml:identity>
            <gpml:revision>GPlates-f26dfec2-6a4e-4a54-a5e5-d7847d1b6ea5</gpml:revision>
            <gpml:geometryImportTime>
                <gml:TimeInstant>
                    <gml:timePosition gml:frame="http://gplates.org/TRS/flat">1799.412</gml:timePosition>
                </gml:TimeInstant>
            </gpml:geometryImportTime>
            <gpml:reconstructionPlateId>
                <gpml:ConstantValue>
                    <gpml:value>601</gpml:value>
                    <gml:description></gml:description>
                    <gpml:valueType xmlns:gpml="http://www.gplates.org/gplates">gpml:plateId</gpml:valueType>
                </gpml:ConstantValue>
            </gpml:reconstructionPlateId>
            <gpml:unclassifiedGeometry>
                <gpml:ConstantValue>
                    <gpml:value>
                        <gml:Polygon>
                            <gml:exterior>
                                <gml:LinearRing>
                                    <gml:posList gml:dimension="2">35.863572178718734 104.09779965840552 32.941217897184522 109.89940946078357 30.981507457534462 116.26405268473944 32.033386732841137 120.84652325277372 34.070545821290786 124.21780405511647 36.672563675900427 126.50567054376964 39.365354355350455 118.07868008225455 38.07367400918907 116.49420068790148 39.259705231444329 114.15394128804674 41.233810828289798 110.31954760839916 35.863572178718734 104.09779965840552 </gml:posList>
                                </gml:LinearRing>
                            </gml:exterior>
                        </gml:Polygon>
                    </gpml:value>
                    <gml:description></gml:description>
                    <gpml:valueType xmlns:gml="http://www.opengis.net/gml">gml:Polygon</gpml:valueType>
                </gpml:ConstantValue>
            </gpml:unclassifiedGeometry>
            <gml:name>New_601</gml:name>
            <gml:validTime>
                <gml:TimePeriod>
                    <gml:begin>
                        <gml:TimeInstant>
                            <gml:timePosition gml:frame="http://gplates.org/TRS/flat">http://gplates.org/times/distantPast</gml:timePosition>
                        </gml:TimeInstant>
                    </gml:begin>
                    <gml:end>
                        <gml:TimeInstant>
                            <gml:timePosition gml:frame="http://gplates.org/TRS/flat">http://gplates.org/times/distantFuture</gml:timePosition>
                        </gml:TimeInstant>
                    </gml:end>
                </gml:TimePeriod>
            </gml:validTime>
        </gpml:UnclassifiedFeature>
    </gml:featureMember>
    <gml:featureMember>
        <gpml:UnclassifiedFeature>
            <gpml:identity>GPlates-e98ed101-8d13-48ad-bf8e-84eea125850c</gpml:identity>
            <gpml:revision>GPlates-aa42cbfd-3781-4f9b-bc9e-dd1b9d1078c3</gpml:revision>
            <gpml:geometryImportTime>
                <gml:TimeInstant>
                    <gml:timePosition gml:frame="http://gplates.org/TRS/flat">1799.5726999999999</gml:timePosition>
                </gml:TimeInstant>
            </gpml:geometryImportTime>
            <gpml:reconstructionPlateId>
                <gpml:ConstantValue>
                    <gpml:value>30202</gpml:value>
                    <gml:description></gml:description>
                    <gpml:valueType xmlns:gpml="http://www.gplates.org/gplates">gpml:plateId</gpml:valueType>
                </gpml:ConstantValue>
            </gpml:reconstructionPlateId>
            <gpml:unclassifiedGeometry>
                <gpml:ConstantValue>
                    <gpml:value>
                        <gml:Polygon>
                            <gml:exterior>
                                <gml:LinearRing>
                                    <gml:posList gml:dimension="2">54.163231445438633 15.619306248081248 59.717997130579114 15.737251322579555 65.818698078590018 12.273781939032945 70.074081647163752 7.1248567359405959 70.768527290474964 28.621375646688833 66.411720856689342 30.02844253189776 59.474320875557822 29.453461239242007 53.728840860585059 27.513543201052958 54.163231445438633 15.619306248081248 </gml:posList>
                                </gml:LinearRing>
                            </gml:exterior>
                        </gml:Polygon>
                    </gpml:value>
                    <gml:description></gml:description>
                    <gpml:valueType xmlns:gml="http://www.opengis.net/gml">gml:Polygon</gpml:valueType>
                </gpml:ConstantValue>
            </gpml:unclassifiedGeometry>
            <gml:name>New_30202</gml:name>
            <gml:validTime>
                <gml:TimePeriod>
                    <gml:begin>
                        <gml:TimeInstant>
                            <gml:timePosition gml:frame="http://gplates.org/TRS/flat">http://gplates.org/times/distantPast</gml:timePosition>
                        </gml:TimeInstant>
                    </gml:begin>
                    <gml:end>
                        <gml:TimeInstant>
                            <gml:timePosition gml:frame="http://gplates.org/TRS/flat">http://gplates.org/times/distantFuture</gml:timePosition>
                        </gml:TimeInstant>
                    </gml:end>
                </gml:TimePeriod>
            </gml:validTime>
        </gpml:UnclassifiedFeature>
    </gml:featureMember>
    <gml:featureMember>
        <gpml:UnclassifiedFeature>
            <gpml:identity>GPlates-0803cc6d-45d8-4d1b-8356-82b951fbeb4e</gpml:identity>
            <gpml:revision>GPlates-12654dc0-c511-4823-aa08-51a29a7349a3</gpml:revision>
            <gpml:geometryImportTime>
                <gml:TimeInstant>
                    <gml:timePosition gml:frame="http://gplates.org/TRS/flat">1799.5726999999999</gml:timePosition>
                </gml:TimeInstant>
            </gpml:geometryImportTime>
            <gpml:reconstructionPlateId>
                <gpml:ConstantValue>
                    <gpml:value>80101</gpml:value>
                    <gml:description></gml:description>
                    <gpml:valueType xmlns:gpml="http://www.gplates.org/gplates">gpml:plateId</gpml:valueType>
                </gpml:ConstantValue>
            </gpml:reconstructionPlateId>
            <gpml:unclassifiedGeometry>
                <gpml:ConstantValue>
                    <gpml:value>
                        <gml:Polygon>
                            <gml:exterior>
                                <gml:LinearRing>
                                    <gml:posList gml:dimension="2">-39.173958543986302 111.9395830648392 -33.060994323523609 107.80251970430673 -21.721147983151187 108.55384994188769 -13.269448696914157 111.05130264074832 -11.908414944590776 118.14959480238319 -21.607793844894982 116.34398770969142 -30.862420888264158 115.86024132095079 -35.107027826321492 119.39258269305995 -39.173958543986302 111.9395830648392 </gml:posList>
                                </gml:LinearRing>
                            </gml:exterior>
                        </gml:Polygon>
                    </gpml:value>
                    <gml:description></gml:description>
                    <gpml:valueType xmlns:gml="http://www.opengis.net/gml">gml:Polygon</gpml:valueType>
                </gpml:ConstantValue>
            </gpml:unclassifiedGeometry>
            <gml:name>New_80101</gml:name>
            <gml:validTime>
                <gml:TimePeriod>
                    <gml:begin>
                        <gml:TimeInstant>
                            <gml:timePosition gml:frame="http://gplates.org/TRS/flat">http://gplates.org/times/distantPast</gml:timePosition>
                        </gml:TimeInstant>
                    </gml:begin>
                    <gml:end>
                        <gml:TimeInstant>
                            <gml:timePosition gml:frame="http://gplates.org/TRS/flat">http://gplates.org/times/distantFuture</gml:timePosition>
                        </gml:TimeInstant>
                    </gml:end>
                </gml:TimePeriod>
            </gml:validTime>
        </gpml:UnclassifiedFeature>
    </gml:featureMember>
    <gml:featureMember>
        <gpml:UnclassifiedFeature>
            <gpml:identity>GPlates-6eaf621b-d198-4c1f-881a-59687b32be3f</gpml:identity>
            <gpml:revision>GPlates-bd12382a-3afa-4464-b921-9bb9d64d793e</gpml:revision>
            <gpml:geometryImportTime>
                <gml:TimeInstant>
                    <gml:timePosition gml:frame="http://gplates.org/TRS/flat">1749.3232</gml:timePosition>
                </gml:TimeInstant>
            </gpml:geometryImportTime>
            <gpml:reconstructionPlateId>
                <gpml:ConstantValue>
                    <gpml:value>80103</gpml:value>
                    <gml:description></gml:description>
                    <gpml:valueType xmlns:gpml="http://www.gplates.org/gplates">gpml:plateId</gpml:valueType>
                </gpml:ConstantValue>
            </gpml:reconstructionPlateId>
            <gpml:unclassifiedGeometry>
                <gpml:ConstantValue>
                    <gpml:value>
                        <gml:Polygon>
                            <gml:exterior>
                                <gml:LinearRing>
                                    <gml:posList gml:dimension="2">-22.293733980837597 122.54333046580972 -15.054451708415581 118.08627758496229 -11.215788354096428 124.21221348932765 -16.560713875963071 127.3372436665689 -18.824526979118556 131.06518305077486 -18.794978126797105 134.84456668976631 -18.730870476089382 136.80392171761198 -25.658650527844294 136.16937922942137 -26.032091335795307 134.21612896304953 -25.545591419864238 128.7103811164769 -22.293733980837597 122.54333046580972 </gml:posList>
                                </gml:LinearRing>
                            </gml:exterior>
                        </gml:Polygon>
                    </gpml:value>
                    <gml:description></gml:description>
                    <gpml:valueType xmlns:gml="http://www.opengis.net/gml">gml:Polygon</gpml:valueType>
                </gpml:ConstantValue>
            </gpml:unclassifiedGeometry>
            <gml:name>New_80103</gml:name>
            <gml:validTime>
                <gml:TimePeriod>
                    <gml:begin>
                        <gml:TimeInstant>
                            <gml:timePosition gml:frame="http://gplates.org/TRS/flat">1749</gml:timePosition>
                        </gml:TimeInstant>
                    </gml:begin>
                    <gml:end>
                        <gml:TimeInstant>
                            <gml:timePosition gml:frame="http://gplates.org/TRS/flat">http://gplates.org/times/distantFuture</gml:timePosition>
                        </gml:TimeInstant>
                    </gml:end>
                </gml:TimePeriod>
            </gml:validTime>
        </gpml:UnclassifiedFeature>
    </gml:featureMember>
    <gml:featureMember>
        <gpml:UnclassifiedFeature>
            <gpml:identity>GPlates-eaaf9306-9c3c-49ab-93ec-eeb6fd2f938e</gpml:identity>
            <gpml:revision>GPlates-6f671b63-d67c-4294-85f9-81515a9d18b6</gpml:revision>
            <gpml:geometryImportTime>
                <gml:TimeInstant>
                    <gml:timePosition gml:frame="http://gplates.org/TRS/flat">1739.2281</gml:timePosition>
                </gml:TimeInstant>
            </gpml:geometryImportTime>
            <gpml:reconstructionPlateId>
                <gpml:ConstantValue>
                    <gpml:value>8011</gpml:value>
                    <gml:description></gml:description>
                    <gpml:valueType xmlns:gpml="http://www.gplates.org/gplates">gpml:plateId</gpml:valueType>
                </gpml:ConstantValue>
            </gpml:reconstructionPlateId>
            <gpml:unclassifiedGeometry>
                <gpml:ConstantValue>
                    <gpml:value>
                        <gml:Polygon>
                            <gml:exterior>
                                <gml:LinearRing>
                                    <gml:posList gml:dimension="2">-3.9697364398797363 130.18272720295545 -5.6617724291687246 137.42581267930515 -8.9302726374331822 144.35919107571129 -19.052239504350961 150.79219939724103 -22.404419667894874 144.68476435621076 -14.881805770816364 140.14892216745235 -11.88880894659378 133.89339050779807 -9.8504746308278364 126.63073390013149 -3.9697364398797363 130.18272720295545 </gml:posList>
                                </gml:LinearRing>
                            </gml:exterior>
                        </gml:Polygon>
                    </gpml:value>
                    <gml:description></gml:description>
                    <gpml:valueType xmlns:gml="http://www.opengis.net/gml">gml:Polygon</gpml:valueType>
                </gpml:ConstantValue>
            </gpml:unclassifiedGeometry>
            <gml:name>New_8011</gml:name>
            <gml:validTime>
                <gml:TimePeriod>
                    <gml:begin>
                        <gml:TimeInstant>
                            <gml:timePosition gml:frame="http://gplates.org/TRS/flat">1739</gml:timePosition>
                        </gml:TimeInstant>
                    </gml:begin>
                    <gml:end>
                        <gml:TimeInstant>
                            <gml:timePosition gml:frame="http://gplates.org/TRS/flat">http://gplates.org/times/distantFuture</gml:timePosition>
                        </gml:TimeInstant>
                    </gml:end>
                </gml:TimePeriod>
            </gml:validTime>
        </gpml:UnclassifiedFeature>
    </gml:featureMember>
</gpml:FeatureCollection>
