# Supplementary material for: Linking carbonatites, rare earth ores, and subduction-fertilized mantle lithosphere
Source: Sci Adv. 2026 Apr 8;12(15):eaeb2942. doi: 10.1126/sciadv.aeb2942 (PMC13060588; doi:10.1126/sciadv.aeb2942)
Supplement: Supplementary file 3 — Data S1 [file sciadv.aeb2942_data_s1.zip › Extended Dataset 2/data/mantle_fertilisation_polygons/readme.txt]

Description of each file and some definitions


Li_polygons_for_Cao_model_100-900_km.gpml: polygons made between 2000 and 1800 Ma based on the Li model, but can be used for the 1800-0 Ma Cao model

neopro_polygons_100-900_km.gpml: long lived subduction in the Neoproterozoic

mesopro_polygons_100-900km.gpml: main set of polygons that we use, based on the model of Cao et al .2024

phanero_polygons_100-900_km.gpml: long lived subduction zones in the Phanerozoic

phanero_polygons_100-500_km.gpml: it's possible that colder and steeper subduction means that Phanerozoic polygons shouldn't extend as far back from the trench.
