# Supplementary material for: Linking carbonatites, rare earth ores, and subduction-fertilized mantle lithosphere
Source: Sci Adv. 2026 Apr 8;12(15):eaeb2942. doi: 10.1126/sciadv.aeb2942 (PMC13060588; doi:10.1126/sciadv.aeb2942)
Supplement: Supplementary file 3 — Data S1 [file sciadv.aeb2942_data_s1.zip › Extended Dataset 2/data/mantle_fertilisation_polygons/phanero_polygons_100-900_km.gpml]

<?xml version="1.0" encoding="UTF-8"?>
<gpml:FeatureCollection xmlns:gpml="http://www.gplates.org/gplates" xmlns:gml="http://www.opengis.net/gml" xmlns:xsi="http://www.w3.org/XMLSchema-instance" gpml:version="1.6.0339" xsi:schemaLocation="http://www.gplates.org/gplates ../xsd/gpml.xsd http://www.opengis.net/gml ../../../gml/current/base">
    <gml:featureMember>
        <gpml:UnclassifiedFeature>
            <gpml:identity>GPlates-1d2c0262-f673-413f-b299-6341d405e1b0</gpml:identity>
            <gpml:revision>GPlates-ea766dd0-b077-4c6b-a28b-575495c7d7e4</gpml:revision>
            <gml:name>Phanero_201</gml:name>
            <gml:validTime>
                <gml:TimePeriod>
                    <gml:begin>
                        <gml:TimeInstant>
                            <gml:timePosition gml:frame="http://gplates.org/TRS/flat">570</gml:timePosition>
                        </gml:TimeInstant>
                    </gml:begin>
                    <gml:end>
                        <gml:TimeInstant>
                            <gml:timePosition gml:frame="http://gplates.org/TRS/flat">http://gplates.org/times/distantFuture</gml:timePosition>
                        </gml:TimeInstant>
                    </gml:end>
                </gml:TimePeriod>
            </gml:validTime>
            <gpml:geometryImportTime>
                <gml:TimeInstant>
                    <gml:timePosition gml:frame="http://gplates.org/TRS/flat">569.87210000000005</gml:timePosition>
                </gml:TimeInstant>
            </gpml:geometryImportTime>
            <gpml:reconstructionPlateId>
                <gpml:ConstantValue>
                    <gpml:value>201</gpml:value>
                    <gml:description></gml:description>
                    <gpml:valueType xmlns:gpml="http://www.gplates.org/gplates">gpml:plateId</gpml:valueType>
                </gpml:ConstantValue>
            </gpml:reconstructionPlateId>
            <gpml:unclassifiedGeometry>
                <gpml:ConstantValue>
                    <gpml:value>
                        <gml:Polygon>
                            <gml:exterior>
                                <gml:LinearRing>
                                    <gml:posList gml:dimension="2">-3.3811776954833146 -69.343270096670594 -5.0172655040258434 -68.589044302411949 -11.49343401750461 -60.979014857390105 -12.764296847104807 -56.66488916034362 -13.269168518107517 -54.398057349038623 -19.065506943857773 -57.64292075716218 -19.433739580391535 -58.995483968156911 -18.91972592702529 -60.589247466867143 -17.887739282316783 -62.996664660635091 -17.009799650429276 -64.551449219590438 -16.74566906524997 -66.067963321178425 -15.050501841674812 -67.082785616471284 -13.893991880569201 -67.990177142430042 -13.249951470191577 -69.205360528467665 -12.816922404379442 -70.38075147508583 -12.314227340597816 -71.196534860525674 -11.688712898721519 -71.99592072127416 -11.17126225466885 -72.931852093588262 -9.1246400723131842 -74.309671995975251 -7.7552428612171687 -75.215853082580196 -6.8759716209042958 -75.208371395995371 -6.3944930215722877 -75.53676911251361 -5.3893370129898246 -76.641589177928267 -4.8612663249462988 -76.956112708478642 0.36364084045641348 -77.551152915866524 3.2576109052970548 -75.782400617264074 3.8672953811822715 -74.914391739205783 8.7784806790091512 -70.966832885919843 5.6272555569700273 -67.067894050710592 1.3241201678277061 -68.688614408061753 -0.038545596077927631 -69.502428242924836 -1.2932827175253336 -69.758786627820029 -3.3811776954833146 -69.343270096670594 </gml:posList>
                                </gml:LinearRing>
                            </gml:exterior>
                        </gml:Polygon>
                    </gpml:value>
                    <gml:description></gml:description>
                    <gpml:valueType xmlns:gml="http://www.opengis.net/gml">gml:Polygon</gpml:valueType>
                </gpml:ConstantValue>
            </gpml:unclassifiedGeometry>
        </gpml:UnclassifiedFeature>
    </gml:featureMember>
    <gml:featureMember>
        <gpml:UnclassifiedFeature>
            <gpml:identity>GPlates-0fcf90ff-49e9-4b96-8305-b70e41645c29</gpml:identity>
            <gpml:revision>GPlates-b4ed0d51-de60-4fca-9cdc-abd5c6d36e95</gpml:revision>
            <gml:name>Phanero_201_W</gml:name>
            <gml:validTime>
                <gml:TimePeriod>
                    <gml:begin>
                        <gml:TimeInstant>
                            <gml:timePosition gml:frame="http://gplates.org/TRS/flat">250</gml:timePosition>
                        </gml:TimeInstant>
                    </gml:begin>
                    <gml:end>
                        <gml:TimeInstant>
                            <gml:timePosition gml:frame="http://gplates.org/TRS/flat">http://gplates.org/times/distantFuture</gml:timePosition>
                        </gml:TimeInstant>
                    </gml:end>
                </gml:TimePeriod>
            </gml:validTime>
            <gpml:geometryImportTime>
                <gml:TimeInstant>
                    <gml:timePosition gml:frame="http://gplates.org/TRS/flat">249.22140000000002</gml:timePosition>
                </gml:TimeInstant>
            </gpml:geometryImportTime>
            <gpml:reconstructionPlateId>
                <gpml:ConstantValue>
                    <gpml:value>201</gpml:value>
                    <gml:description></gml:description>
                    <gpml:valueType xmlns:gpml="http://www.gplates.org/gplates">gpml:plateId</gpml:valueType>
                </gpml:ConstantValue>
            </gpml:reconstructionPlateId>
            <gpml:unclassifiedGeometry>
                <gpml:ConstantValue>
                    <gpml:value>
                        <gml:Polygon>
                            <gml:exterior>
                                <gml:LinearRing>
                                    <gml:posList gml:dimension="2">-55.856939705804947 -61.891298451300273 -54.745335715704215 -65.769021904353863 -53.459021549220346 -67.29861213475732 -51.514820224756292 -69.039310554052733 -50.146674304092379 -69.099650584109753 -49.118755341876025 -70.284001748205711 -47.35457421662997 -71.125680208877995 -45.539083206478672 -70.914548608535412 -40.587480577687749 -71.711547716776423 -38.510609126711387 -72.363415471590798 -36.596376492623264 -71.959423323940413 -34.955907439563525 -71.620432817647355 -32.16605762744144 -71.950299218148231 -30.488379865550542 -71.767149178233353 -23.428563278634755 -70.53870038875003 -19.791365797921397 -70.084215320996378 -18.399725086490488 -70.261064783114932 -17.451355410742842 -71.511380924250702 -16.122255217436642 -73.758746496921802 -15.122010961652935 -75.441759314773492 -14.025010064309212 -76.218385241710351 -13.406645295017634 -76.202524502580815 -6.755936861259852 -79.790674637770039 -6.0092974201114826 -81.104280091296658 -4.4369246084707941 -81.197752730070945 -3.4661910540650078 -80.509256268027656 -2.4071543521451653 -80.599397054056851 -2.2144554640358187 -80.98092352434648 -1.0004644007238488 -80.906215744922093 0.81208479949333146 -80.046552507401259 1.2510743817879852 -79.08202497900821 1.9251509838498517 -78.776097990346287 2.6570045336490242 -78.063948260199965 3.396316056352648 -77.428441761406248 4.2385902789995642 -77.377136284031877 0.72027177713773838 -70.398599986803092 -0.88923363532433652 -71.86755790618372 -3.1077186305585354 -72.06331601199571 -5.9166542344185524 -72.063006172934664 -10.216602121868384 -68.556924236429438 -12.285828347962044 -66.042530701258627 -14.427582221779765 -64.246838277233053 -16.031857639069372 -63.516546680444179 -18.253185949111234 -62.879894952597816 -21.294292705308461 -62.567003509471625 -24.967336296429131 -63.164005339773084 -28.983757508375152 -62.656918887352525 -33.706404246394719 -62.465573159649885 -35.93056536530387 -62.133387957470198 -37.812829069709096 -62.538128107531151 -39.123531529948671 -62.108948099841612 -44.049299101857748 -62.17239447047092 -47.622867903265266 -61.698213021263278 -50.027580485312207 -61.055920897258005 -52.003415068881303 -61.392770010679577 -53.784262703734427 -59.164135592975207 -54.314033825322454 -55.03223492494017 -55.946101867414761 -58.704468998619959 -55.856939705804947 -61.891298451300273 </gml:posList>
                                </gml:LinearRing>
                            </gml:exterior>
                        </gml:Polygon>
                    </gpml:value>
                    <gml:description></gml:description>
                    <gpml:valueType xmlns:gml="http://www.opengis.net/gml">gml:Polygon</gpml:valueType>
                </gpml:ConstantValue>
            </gpml:unclassifiedGeometry>
        </gpml:UnclassifiedFeature>
    </gml:featureMember>
    <gml:featureMember>
        <gpml:UnclassifiedFeature>
            <gpml:identity>GPlates-b9fed424-aa90-4c76-9c9a-36bd4265c51e</gpml:identity>
            <gpml:revision>GPlates-65f18ed6-dbd9-4fda-8748-8620097376f5</gpml:revision>
            <gml:name>Phanero_601</gml:name>
            <gml:validTime>
                <gml:TimePeriod>
                    <gml:begin>
                        <gml:TimeInstant>
                            <gml:timePosition gml:frame="http://gplates.org/TRS/flat">489</gml:timePosition>
                        </gml:TimeInstant>
                    </gml:begin>
                    <gml:end>
                        <gml:TimeInstant>
                            <gml:timePosition gml:frame="http://gplates.org/TRS/flat">http://gplates.org/times/distantFuture</gml:timePosition>
                        </gml:TimeInstant>
                    </gml:end>
                </gml:TimePeriod>
            </gml:validTime>
            <gpml:geometryImportTime>
                <gml:TimeInstant>
                    <gml:timePosition gml:frame="http://gplates.org/TRS/flat">489.21570000000003</gml:timePosition>
                </gml:TimeInstant>
            </gpml:geometryImportTime>
            <gpml:reconstructionPlateId>
                <gpml:ConstantValue>
                    <gpml:value>601</gpml:value>
                    <gml:description></gml:description>
                    <gpml:valueType xmlns:gpml="http://www.gplates.org/gplates">gpml:plateId</gpml:valueType>
                </gpml:ConstantValue>
            </gpml:reconstructionPlateId>
            <gpml:unclassifiedGeometry>
                <gpml:ConstantValue>
                    <gpml:value>
                        <gml:Polygon>
                            <gml:exterior>
                                <gml:LinearRing>
                                    <gml:posList gml:dimension="2">42.332810721485636 106.44871372329543 42.911806335123885 112.98183778713241 44.016795096463092 119.31055050392476 43.413312326279872 130.39888799953039 42.545274394419039 130.97552326346971 40.257581528027103 128.62013126866822 38.405391195112379 128.4387507839281 37.266284613332729 129.36515113028292 36.783072785455907 126.4333405521905 34.908494431540447 111.74470740350452 35.214145863363697 106.87344731968734 37.781404960346791 102.63152617814437 42.361465529902993 106.35240759607075 42.332810721485636 106.44871372329543 </gml:posList>
                                </gml:LinearRing>
                            </gml:exterior>
                        </gml:Polygon>
                    </gpml:value>
                    <gml:description></gml:description>
                    <gpml:valueType xmlns:gml="http://www.opengis.net/gml">gml:Polygon</gpml:valueType>
                </gpml:ConstantValue>
            </gpml:unclassifiedGeometry>
        </gpml:UnclassifiedFeature>
    </gml:featureMember>
    <gml:featureMember>
        <gpml:UnclassifiedFeature>
            <gpml:identity>GPlates-f8ee8579-4ebb-4970-bb35-2a0ac8dccc0f</gpml:identity>
            <gpml:revision>GPlates-f36f3da9-40f4-4012-a0f2-e01ce8b30879</gpml:revision>
            <gml:name>Phanero_401_S</gml:name>
            <gml:validTime>
                <gml:TimePeriod>
                    <gml:begin>
                        <gml:TimeInstant>
                            <gml:timePosition gml:frame="http://gplates.org/TRS/flat">358</gml:timePosition>
                        </gml:TimeInstant>
                    </gml:begin>
                    <gml:end>
                        <gml:TimeInstant>
                            <gml:timePosition gml:frame="http://gplates.org/TRS/flat">http://gplates.org/times/distantFuture</gml:timePosition>
                        </gml:TimeInstant>
                    </gml:end>
                </gml:TimePeriod>
            </gml:validTime>
            <gpml:geometryImportTime>
                <gml:TimeInstant>
                    <gml:timePosition gml:frame="http://gplates.org/TRS/flat">256.26190000000003</gml:timePosition>
                </gml:TimeInstant>
            </gpml:geometryImportTime>
            <gpml:reconstructionPlateId>
                <gpml:ConstantValue>
                    <gpml:value>401</gpml:value>
                    <gml:description></gml:description>
                    <gpml:valueType xmlns:gpml="http://www.gplates.org/gplates">gpml:plateId</gpml:valueType>
                </gpml:ConstantValue>
            </gpml:reconstructionPlateId>
            <gpml:unclassifiedGeometry>
                <gpml:ConstantValue>
                    <gpml:value>
                        <gml:Polygon>
                            <gml:exterior>
                                <gml:LinearRing>
                                    <gml:posList gml:dimension="2">57.698183169468159 113.33261198973193 50.917680713677633 98.75666253065863 45.944901196898947 105.58656933550907 46.049160171000239 106.42794030575992 50.273420157579736 116.07042037338823 51.571841943454608 116.01024429179171 54.231416446443156 125.7252692544797 54.422824186151843 137.91721829697354 56.123286645132346 139.79968100067819 57.983795697814614 138.99887258772921 59.295842958822234 139.55630200022347 57.698183169468159 113.33261198973193 </gml:posList>
                                </gml:LinearRing>
                            </gml:exterior>
                        </gml:Polygon>
                    </gpml:value>
                    <gml:description></gml:description>
                    <gpml:valueType xmlns:gml="http://www.opengis.net/gml">gml:Polygon</gpml:valueType>
                </gpml:ConstantValue>
            </gpml:unclassifiedGeometry>
        </gpml:UnclassifiedFeature>
    </gml:featureMember>
    <gml:featureMember>
        <gpml:UnclassifiedFeature>
            <gpml:identity>GPlates-bcc9f2ef-6c4e-4bbf-94a7-d707688f544a</gpml:identity>
            <gpml:revision>GPlates-3d3c2ec8-8503-423a-a459-d86d96a9b1ee</gpml:revision>
            <gml:name>Phanero_154</gml:name>
            <gml:validTime>
                <gml:TimePeriod>
                    <gml:begin>
                        <gml:TimeInstant>
                            <gml:timePosition gml:frame="http://gplates.org/TRS/flat">388</gml:timePosition>
                        </gml:TimeInstant>
                    </gml:begin>
                    <gml:end>
                        <gml:TimeInstant>
                            <gml:timePosition gml:frame="http://gplates.org/TRS/flat">http://gplates.org/times/distantFuture</gml:timePosition>
                        </gml:TimeInstant>
                    </gml:end>
                </gml:TimePeriod>
            </gml:validTime>
            <gpml:geometryImportTime>
                <gml:TimeInstant>
                    <gml:timePosition gml:frame="http://gplates.org/TRS/flat">0</gml:timePosition>
                </gml:TimeInstant>
            </gpml:geometryImportTime>
            <gpml:reconstructionPlateId>
                <gpml:ConstantValue>
                    <gpml:value>154</gpml:value>
                    <gml:description></gml:description>
                    <gpml:valueType xmlns:gpml="http://www.gplates.org/gplates">gpml:plateId</gpml:valueType>
                </gpml:ConstantValue>
            </gpml:reconstructionPlateId>
            <gpml:unclassifiedGeometry>
                <gpml:ConstantValue>
                    <gpml:value>
                        <gml:Polygon>
                            <gml:exterior>
                                <gml:LinearRing>
                                    <gml:posList gml:dimension="2">29.317669649827913 -94.066645128969938 27.588031478996321 -96.634907307843676 26.425932450308608 -95.785078339592744 24.69951945930552 -96.678938451948497 25.679637518657213 -99.772557042673469 26.21728791753744 -103.20576780481905 30.118047921238425 -110.302725793196 31.972884861433911 -112.87497945765487 33.332535485503357 -114.64063753440168 35.2811670055018 -117.95331520228645 33.988521496797489 -118.57234323735025 37.324201481327776 -121.48999000477883 38.950245932987649 -123.3977879404182 41.914594551296148 -122.91661812700293 42.500501110048333 -124.30639476262003 44.380518502843401 -124.16440128499445 45.424071724361546 -124.44747993367862 49.425124069385248 -127.3159290275003 52.332177537576982 -130.59599650444187 54.836895347861173 -133.26913513049379 56.108264646545585 -134.71337673369382 59.066228891503016 -138.56184991228972 61.567470136288378 -139.4241334130856 63.507613008489891 -144.05831353673275 63.134370605227971 -153.0385574066031 65.991212357418092 -149.82093070575692 68.774581210546629 -136.03346555263471 67.605026137290182 -131.74882960274843 65.538319801977408 -129.14751617841614 63.010262322288369 -129.46055077312027 61.359622319558405 -127.22909051003967 58.134292598502704 -124.27587301393854 55.272731188835003 -120.09435617497846 45.457954140343062 -116.69322667730782 42.26066362353744 -116.47520046005371 40.003135845442849 -112.67997513709827 33.744154704003016 -104.23116132664781 31.447862074952607 -96.712478837394897 29.851112246361836 -94.09201136518675 29.317669649827913 -94.066645128969938 </gml:posList>
                                </gml:LinearRing>
                            </gml:exterior>
                        </gml:Polygon>
                    </gpml:value>
                    <gml:description></gml:description>
                    <gpml:valueType xmlns:gml="http://www.opengis.net/gml">gml:Polygon</gpml:valueType>
                </gpml:ConstantValue>
            </gpml:unclassifiedGeometry>
        </gpml:UnclassifiedFeature>
    </gml:featureMember>
</gpml:FeatureCollection>
