# Supplementary material for: Linking carbonatites, rare earth ores, and subduction-fertilized mantle lithosphere
Source: Sci Adv. 2026 Apr 8;12(15):eaeb2942. doi: 10.1126/sciadv.aeb2942 (PMC13060588; doi:10.1126/sciadv.aeb2942)
Supplement: Supplementary file 3 — Data S1 [file sciadv.aeb2942_data_s1.zip › Extended Dataset 2/plate-model-repo/cao2024/Rotations/1000_0_rotfile.rot]

001  0.0   90.0    0.0    0.0  000 ! nan
001 1000.0   90.0    0.0    0.0  000 ! nan
001 1010.0   90.0    0.0    0.0  000 ! nan
003  0.0   90.0    0.0    0.0  000 ! PPH-000 Present day Pacific hotspots fixed to 000
003 240.0   90.0    0.0    0.0  000 !
003 1000.0   90.0    0.0    0.0  000 !
005  0.0   90.0    0.0    0.0  000 !
005 1000.0   90.0    0.0    0.0  000 !
070  0.0   90.0    0.0    0.0  000 ! LGS-TPWC Longitudinal shift
070 70.0   90.0    0.0    0.0  000 ! LGS-TPWC Longitudinal shift
070 100.0   90.0    0.0    0.0  000 ! LGS-TPWC Longitudinal shift
070 230.0   90.0    0.0    0.0  000 ! LGS-TPWC Longitudinal shift
070 240.0   90.0    0.0    0.0  000 ! LGS-TPWC Longitudinal shift
070 1000.0   90.0    0.0    0.0  000 ! 	LGS-TPWC Longitudinal shift
070 1010.0   90.0    0.0    0.0  000 ! 	LGS-TPWC Longitudinal shift
101  0.0   90.0    0.0    0.0  714 ! NAM-NWA North America-Northwest Africa
101 10.9   81.0   22.9    2.84  714 ! NAM-NWA @REF Mueller_1999 @DOI"10.1016/S1874-5997(99)80036-7"	@CHRONID"C5"
101 20.1   80.6   24.5    5.53  714 ! NAM-NWA @REF Mueller_1999 @DOI"10.1016/S1874-5997(99)80036-7"	@CHRONID"C6"
101 33.1   75.99    5.98    9.77  714 ! NAM-NWA @REF Mueller_1999 @DOI"10.1016/S1874-5997(99)80036-7"	@CHRONID"C13"
101 40.1   74.5   -1.2   12.6  714 ! NAM-NWA @REF Mueller_1999 @DOI"10.1016/S1874-5997(99)80036-7"	@CHRONID"C18"
101 47.9   74.9   -4.6   15.61  714 ! NAM-NWA @REF Mueller_1999 @DOI"10.1016/S1874-5997(99)80036-7"	@CHRONID"C21"
101 55.9   80.64    6.57   17.9  714 ! NAM-NWA @REF Mueller_1999 @DOI"10.1016/S1874-5997(99)80036-7"	@CHRONID"C25"
101 67.7   82.3   -1.7   21.51  714 ! NAM-NWA @REF Mueller_1999 @DOI"10.1016/S1874-5997(99)80036-7"	@CHRONID"C30"
101 83.0   76.81  -20.59   29.51  714 ! NAM-NWA @REF Mueller_1999 @DOI"10.1016/S1874-5997(99)80036-7"	@CHRONID"C34"
101 120.6   66.28  -19.82   54.44  714 ! NAM-NWA @REF Mueller_++_1997	@DOI"10.1029/96JB01781"
101 125.7   66.11  -18.95   56.48  714 ! NAM-NWA @REF Mueller_++_1997	@DOI"10.1029/96JB01781"
101 130.5   65.95  -18.5   57.45  714 ! NAM-NWA @REF Mueller_++_1997	@DOI"10.1029/96JB01781"
101 137.9   66.12  -18.38   59.9  714 ! NAM-NWA @REF Mueller_++_1997	@DOI"10.1029/96JB01781"
101 146.6   66.54  -17.98   62.08  714 ! NAM-NWA @REF Mueller_++_1997	@DOI"10.1029/96JB01781"
101 154.0   67.06  -15.52   64.6  714 ! NAM-NWA @REF Kneller_2012, @DOI"10.1016/j.cageo.2012.06.019" Scenario A and B MVH 2014
101 164.7   65.61  -15.97   71.43  714 ! NAM-NWA @REF Kneller_2012, @DOI"10.1016/j.cageo.2012.06.019" Scenario A and B MVH 2014 @absage
101 200.0   65.0  -13.74   77.54  714 ! NAM-NWA @REF Kneller_2012, @DOI"10.1016/j.cageo.2012.06.019" Scenario A and B MVH 2014
101 240.0   64.78  -13.96   78.58  714 ! NAM-NWA @REF Kneller_2012, @DOI"10.1016/j.cageo.2012.06.019" Scenario A and B MVH 2014
101 250.0   64.28  -14.74   78.05  714 ! NAM-NWA Noth America-NW Africa (Gondwana) Labails et al. 2010 Gradstein1994TS - closure max Young et al. (this study)
101 310.0   64.28  -14.74   78.05  714 ! NAM-NWA Labails et al. 2010 Gradstein1994TS - closure max Young et al. (this study)
101 320.0   64.28  -14.74   78.05  714 ! NAM-NWA Pangea in place @REF Domeier_Torsvik_2014 @DOI"10.1016/j.gsf.2014.01.002"
101 360.0   51.1  -24.03   72.46  714 ! NAM-NWA Young et al. (this study)
101 380.0   45.35  -25.51   76.79  714 ! NAM-NWA Young et al. (this study)
101 410.0   36.1779  -16.1481   79.8161  714 ! NAM-NWA @REF Merdith_++_2021 @DOI"10.1016/j.earscirev.2020.103477", modified from @REF Domeier 2016 @DOI"10.1016/j.gr.2015.08.003 @xo_of
101 410.0    4.3876   32.0184   81.5747  000 ! NAM-000 North American-Spin axis @REF Merdith_++_2021 @DOI"10.1016/j.earscirev.2020.103477", modified from @REF Domeier 2016 @DOI"10.1016/j.gr.2015.08.003
101 430.0  -23.0361   35.8805   78.8987  000 ! NAM-000 @REF Merdith_++_2021 @DOI"10.1016/j.earscirev.2020.103477", modified from @REF Domeier 2016 @DOI"10.1016/j.gr.2015.08.003
101 500.0  -37.59   33.8534  112.3918  000 ! NAM-000 @REF Merdith_++_2021 @DOI"10.1016/j.earscirev.2020.103477", modified from @REF Domeier 2016 @DOI"10.1016/j.gr.2015.08.003
101 530.0   36.1118 -146.7457 -131.2137  000 ! NAM-000, @REF Merdith et al. 2017, @DOI"10.1016/j.gr.2017.04.001"
101 555.0   40.8 -165.37 -119.32  000 ! NAM-000, @REF Merdith et al. 2017, @DOI"10.1016/j.gr.2017.04.001"
101 590.0   30.89 -160.89 -134.96  000 ! NAM-000, @REF Merdith et al. 2017, @DOI"10.1016/j.gr.2017.04.001"
101 615.0   34.14 -158.86 -140.22  000 ! NAM-000, @REF Merdith et al. 2017, @DOI"10.1016/j.gr.2017.04.001"
101 700.0   44.58  159.82 -180.4  000 ! NAM-000, @REF Merdith et al. 2017, @DOI"10.1016/j.gr.2017.04.001"
101 750.0   47.4055  152.8538 -182.2878  000 ! NAM-000, @REF Merdith et al. 2017, @DOI"10.1016/j.gr.2017.04.001"
101 780.0   51.1932  138.2637 -169.9312  000 ! NAM-000, @REF Merdith et al. 2017, @DOI"10.1016/j.gr.2017.04.001"
101 870.0   31.1796  160.228 -176.1848  000 ! NAM-000, @REF Merdith et al. 2017, @DOI"10.1016/j.gr.2017.04.001"
101 940.0   45.5566  176.2356 -196.8912  000 ! NAM-000, @REF Merdith et al. 2017, @DOI"10.1016/j.gr.2017.04.001"
999 1050.0   47.966 -176.7468 -172.7089  000 ! NAM-000, @REF Mulder et al. 2018, @DOI"10.1130/G45225.1"
102  0.0   90.0    0.0    0.0  101 ! GRN-NAM Greenland-North America
102 33.1   90.0    0.0    0.0  101 ! GRN-NAM @xo_ys
102 33.1   68.22  131.53    7.65  301 ! GRN-EUR Greenland-Eurasia  @REF Gaina_++_2009 @DOI"10.1144/0016-76492008-112"
102 47.9   53.5565  128.4137    9.2893  301 ! GRN-EUR @REF Gaina_++_2009 @DOI"10.1144/0016-76492008-112"       @CHRONID"C21o"
102 49.7   50.6758  127.8122    9.5592  301 ! GRN-EUR @REF Gaina_++_2009 @DOI"10.1144/0016-76492008-112"       @CHRONID"C22o"
102 53.3   48.684  127.49   10.8091  301 ! GRN-EUR @REF Barnett-Moore_++_(in review)                        @CHRONID"C24"
102 55.9   52.0328  122.9375   12.3891  301 ! GRN-EUR @REF Barnett-Moore_++_(in review)
102 56.39   52.1228  122.7374   12.3892  301 ! GRN-EUR @REF Barnett-Moore_++_(in review)                        @CHRONID"C25" in (GRN-NAM)
102 57.91   52.653  121.3471   12.3292  301 ! GRN-EUR @REF Barnett-Moore_++_(in review)                        @CHRONID"C26" in (GRN-NAM)
102 61.27   53.0728  120.8267   12.6092  301 ! GRN-EUR @REF Barnett-Moore_++_(in review)                        @CHRONID"C27" in (GRN-NAM)
102 79.1   48.1723  121.6263   12.709  301 ! GRN-EUR @REF Barnett-Moore_++_(in review) @xo_yf
102 79.1   57.73 -138.96   -8.0  101 ! GRN-NAM @REF Barnett-Moore_++_(in review)                        @CHRONID"C33", phase II rifting
102 83.0   61.42 -132.01   -9.76  101 ! GRN-NAM @REF Barnett-Moore_++_(in review)                        @CHRONID"C34" in (EUR-NAM)
102 120.0   61.76 -132.95  -10.98  101 ! GRN-NAM @REF Hosseinpour_++_2013 & Barnett-Moore_++_(in review)  @DOI"0.5194/se-4-461-2013" @absage
102 250.0   61.76 -132.95  -10.98  101 !  GRN - NAM full fit modification of Hosseinpour et al. 2013 (Barnett-Moore 2015) @absage
102 410.0   61.76 -132.95  -10.98  101 !  GRN - NAM full fit modification of Hosseinpour et al. 2013 (Barnett-Moore 2015) @absage   OLD ROT 70.4	-94.1	-18.0	101
102 1000.0   61.76 -132.95  -10.98  101 ! 	 Greenland
102 1010.0   61.76 -132.95  -10.98  101 ! 	 Greenland
103  0.0   90.0    0.0    0.0  101 ! NSL-NAM North Slope Alaska-North America
103 126.0   90.0    0.0    0.0  101 ! NSL-NAM assume @absage
103 132.0   60.0 -126.0   -3.0  101 ! NSL-NAM @REF Alvey_++_2008, @DOI"10.1016/j.epsl.2008.07.036" assume @absage
103 136.5   60.0 -126.0   -6.5  101 ! NSL-NAM @REF Alvey_++_2008, @DOI"10.1016/j.epsl.2008.07.036" assume @absage
103 139.6   60.0 -126.0  -10.0  101 ! NSL-NAM @REF Alvey_++_2008, @DOI"10.1016/j.epsl.2008.07.036" assume @absage
103 142.5   65.0 -130.2  -30.0  101 ! NSL-NAM @REF Alvey_++_2008, @DOI"10.1016/j.epsl.2008.07.036" CG0806, assume @absage
103 145.0   65.0 -130.2  -34.0  101 ! NSL-NAM @REF Lawver_++_1990, @DOI"10.1007/978-94-009-2029-3_3" assume @absage
103 195.0   64.18 -129.65  -34.25  101 ! NSL-NAM @REF Shephard_++_2013, @DOI"10.1016/j.earscirev.2013.05.012" @Au GS, @T 12, additional rifting, assume @absage
103 250.0   64.18 -129.65  -34.25  101 ! NSL-NAM North Slope Alaska-North America  @REF Shephard_++_2013, @DOI"10.1016/j.earscirev.2013.05.012"
103 400.0   64.18 -129.65  -34.25  101 ! NSL-NAM End of Ellesmerian  @REF Shephard_++_2013, @DOI"10.1016/j.earscirev.2013.05.012"
103 410.0   66.28 -122.78  -34.99  101 ! 	"NSL-NAM @REF Domeier_Torsvik_2014 @DOI""10.1016/j.gsf.2014.01.002"""
103 420.0   66.9 -114.09  -35.05  101 ! 	"NSL-NAM @REF Domeier_Torsvik_2014 @DOI""10.1016/j.gsf.2014.01.002"""
103 430.0   67.38 -105.21  -35.43  101 ! 	"NSL-NAM @REF Domeier_Torsvik_2014 @DOI""10.1016/j.gsf.2014.01.002"""
103 445.0   34.0  154.0   16.6  101 ! 	"NSL-NAM  @REF Domeier_Torsvik_2014 @DOI""10.1016/j.gsf.2014.01.002"""
103 460.0   14.8  137.5   25.56  101 ! 	"NSL-NAM THT2009 Midway LAU and SIB  @REF Domeier_Torsvik_2014 @DOI""10.1016/j.gsf.2014.01.002"""
103 600.0   14.8  137.5   25.56  101 ! 	"NSL-NAM Fauna suggest Alaska and Chkotka half between SIB and LAU  @REF Domeier_Torsvik_2014 @DOI""10.1016/j.gsf.2014.01.002"""
103 610.0   14.8  137.5   25.56  101 ! 	"NSL-NAM Fauna suggest Alaska and Chkotka half between SIB and LAU  @REF Domeier_Torsvik_2014 @DOI""10.1016/j.gsf.2014.01.002"""
104  0.0   90.0    0.0    0.0  101 ! MEX-NAM Mexico-North America
104 152.0   90.0    0.0    0.0  101 ! MEX-NAM @absage
104 170.0   35.0  -14.0   -1.5  101 ! MEX-NAM @REF Muller_++_2008 @DOI"10.1029/2007GC001743" @absage
104 250.0   35.0  -14.0   -1.5  101 ! MEX-NAM Mexico-North America FIT Ross & Scotese 1988  @REF Domeier_Torsvik_2014 @DOI"10.1016/j.gsf.2014.01.002"
104 410.0   35.0  -14.0   -1.5  101 ! MEX-NAM Mexico-North America FIT Ross & Scotese 1988  @REF Domeier_Torsvik_2014 @DOI"10.1016/j.gsf.2014.01.002"
104 600.0   35.0  -14.0   -1.5  101 ! MEX-NAM Ross & Scotese 1988  @REF Domeier_Torsvik_2014 @DOI"10.1016/j.gsf.2014.01.002"107 410.0  -69.79  101.72    5.98  101
104 610.0   35.0  -14.0   -1.5  101 ! MEX-NAM Ross & Scotese 1988  @REF Domeier_Torsvik_2014 @DOI"10.1016/j.gsf.2014.01.002"107 410.0  -69.79  101.72    5.98  101
105  0.0   90.0    0.0    0.0  101 ! BAJ-NAM Northern Baja California-North America
105  6.0   47.87  -81.61    5.26  101 ! BAJ-NAM @REF McQuarrie_Wernicke_2005 @DOI"10.1130/GES00016.1" @Au MG & MT
105 12.0   48.11  -92.97    9.49  101 ! BAJ-NAM @REF McQuarrie_Wernicke_2005 @DOI"10.1130/GES00016.1" @Au MG & MT
105 18.0   51.92  -93.77    9.79  101 ! BAJ-NAM @REF McQuarrie_Wernicke_2005 @DOI"10.1130/GES00016.1" @Au MG & MT
105 24.0   55.5  -92.93    9.26  101 ! BAJ-NAM @REF McQuarrie_Wernicke_2005 @DOI"10.1130/GES00016.1" @Au MG & MT
105 30.0   57.94  -92.42    8.91  101 ! BAJ-NAM @REF McQuarrie_Wernicke_2005 @DOI"10.1130/GES00016.1" @Au MG & MT
105 36.0   57.94  -92.42    8.91  101 ! BAJ-NAM @REF McQuarrie_Wernicke_2005 @DOI"10.1130/GES00016.1" @Au MG & MT
105 250.0   57.94  -92.42    8.91  101 ! BAJ-NAM @REF McQuarrie_Wernicke_2005 @DOI"10.1130/GES00016.1" @Au MG & MT
107  0.0   90.0    0.0    0.0  101 ! BIS-NAM Baffin Island-North America
107 33.5   90.0    0.0    0.0  101 ! BIS-NAM
107 92.0  -69.79  101.72    5.98  101 ! BIS-NAM @REF Lawver_++_1990 @DOI"10.1007/978-94-009-2029-3_3" - assume @absage
107 250.0  -69.79  101.72    5.98  101 ! BIS-NAM Baffin Island (Rae Craton)-North America (Laurentia/Laurussia)  @REF Domeier_Torsvik_2014 @DOI"10.1016/j.gsf.2014.01.002"
107 1000.0  -69.79  101.72    5.98  101 ! BIS-NAM	@REF Domeier_Torsvik_2014 @DOI"10.1016/j.gsf.2014.01.002"
107 1010.0  -69.79  101.72    5.98  101 ! BIS-NAM	@REF Domeier_Torsvik_2014 @DOI"10.1016/j.gsf.2014.01.002"
108  0.0   90.0    0.0    0.0  101 ! AVA-NAM Avalon/Acadia-North America
108 250.0   90.0    0.0    0.0  101 ! AVA-NAM @REF Domeier_Torsvik_2014 @DOI"10.1016/j.gsf.2014.01.002"
108 410.0   90.0    0.0    0.0  101 ! AVA-NAM  @REF Domeier_Torsvik_2014 @DOI"10.1016/j.gsf.2014.01.002"
108 420.0   90.0    0.0    0.0  101 ! AVA-NAM	@REF Domeier, 2016 @DOI"10.1016/j.gr.2015.08.003
108 430.0    6.87  123.36    8.04  101 ! AVA-NAM @REF Domeier, 2016 @DOI"10.1016/j.gr.2015.08.003, relative rotation recalculated
999 440.0  -13.4438  111.121   38.1529  101 ! AVA-NAM @REF Domeier, 2016 @DOI"10.1016/j.gr.2015.08.003, relative rotation recalculated
108 450.0   14.7253   92.2254   21.0462  101 ! AVA-NAM @REF Domeier, 2016 @DOI"10.1016/j.gr.2015.08.003, relative rotation recalculated
108 489.0    4.1529  123.4984   64.8218  101 ! 	AVA-NAM @REF Domeier, 2016 @DOI"10.1016/j.gr.2015.08.003, relative rotation recalculated, @xo_of
108 489.0  -57.1619  167.049  -73.5611  714 ! AVA-NAM @REF Domeier, 2016 @DOI"10.1016/j.gr.2015.08.003, relative rotation recalculated
108 500.0  -57.1619  167.049  -73.5611  714 ! AVA-NAM @REF Domeier, 2016 @DOI"10.1016/j.gr.2015.08.003, relative rotation recalculated
108 650.0  -57.1619  167.049  -73.5611  714 ! AVA-NAM @REF Domeier, 2016 @DOI"10.1016/j.gr.2015.08.003, relative rotation recalculated
108 650.0  -10.2319    6.3723  100.63  000 ! Cao et al. (This study) modified from @REF Merdith et al., 2021
108 670.0  -22.4171    7.3961   95.447  000 ! Cao et al. (This study) modified from @REF Merdith et al., 2021
108 700.0  -36.1974    7.414   96.5589  000 ! Cao et al. (This study) modified from @REF Merdith et al., 2021
108 750.0   46.3523 -171.1778 -106.9672  000 ! Cao et al. (This study) modified from @REF Merdith et al., 2021
108 760.0  -46.0156   14.697  109.4752  000 ! Cao et al. (This study) modified from @REF Merdith et al., 2021
109  0.0   90.0    0.0    0.0  101 ! PDM-NAM Piedmont-North America
109 310.0   90.0    0.0    0.0  101 ! PDM-NAM	Labails et al. 2010 Gradstein1994TS - closure max @REF Domeier_Torsvik_2014 @DOI"10.1016/j.gsf.2014.01.002"  @xo_ys
109 310.0   64.28  -14.74   78.05  714 ! PDM-NWA Piedmont-Northwest Africa  Labails et al. 2010 Gradstein1994TS - closure max  @REF Domeier_Torsvik_2014 @DOI"10.1016/j.gsf.2014.01.002"
109 650.0   64.28  -14.74   78.05  714 ! PDM-WAC Piedmont (Florida)-West African Craton Labails et al. 2010 Gradstein1994TS - closure max @REF Domeier_Torsvik_2014 @DOI"10.1016/j.gsf.2014.01.002"
109 700.0   65.8824  -22.2119   76.6299  714 ! PDM-WAC
109 1000.0   65.8824  -22.2119   76.6299  714 ! PDM-WAC Slight alter from Torsvik et al 2012; 2014 to account for Bassaride Belt
109 1010.0   65.8824  -22.2119   76.6299  714 ! PDM-WAC Slight alter from Torsvik et al 2012; 2014 to account for Bassaride Belt
110  0.0   90.0    0.0    0.0  101 ! ALR-NAM Alpha Ridge/Cordillera-North America
110 250.0   90.0    0.0    0.0  101 ! ALR-NAM	Alpha Ridge/Cordillera-North America Alvey test model 6-Mar  @REF Domeier_Torsvik_2014 @DOI"10.1016/j.gsf.2014.01.002"
110 410.0   90.0    0.0    0.0  101 ! ALR-NAM  @REF Domeier_Torsvik_2014 @DOI"10.1016/j.gsf.2014.01.002"
110 600.0   90.0    0.0    0.0  101 ! ALR-NAM  @REF Domeier_Torsvik_2014 @DOI"10.1016/j.gsf.2014.01.002"
110 610.0   90.0    0.0    0.0  101 ! ALR-NAM  @REF Domeier_Torsvik_2014 @DOI"10.1016/j.gsf.2014.01.002"
111  0.0   90.0    0.0    0.0  101 ! MNR-NAM Mendeleyev Ridge-North America
111 118.0   90.0    0.0    0.0  101 ! MNR-NAM modified after @REF Alvey_++_2008, @DOI"10.1016/j.epsl.2008.07.036" assume @absage
111 150.0   24.82   60.8    8.3  101 ! MNR-NAM modified after @REF Alvey_++_2008, @DOI"10.1016/j.epsl.2008.07.036" assume @absage
111 410.0   24.82   60.8    8.3  101 ! MNR-NAM Mendeleyev Ridge-North America  modified after Alvey et al. 2008, @REF Domeier_Torsvik_2014 @DOI"10.1016/j.gsf.2014.01.002"
111 600.0   24.82   60.8    8.3  101 ! MNR-NAM  @REF Domeier_Torsvik_2014 @DOI"10.1016/j.gsf.2014.01.002"
111 610.0   24.82   60.8    8.3  101 ! MNR-NAM  @REF Domeier_Torsvik_2014 @DOI"10.1016/j.gsf.2014.01.002"
112  0.0   90.0    0.0    0.0  113 ! CHP-NWR Chukchi Cap-Northwind Ridge
112 600.0   90.0    0.0    0.0  113 ! CHP-NWR  @REF Domeier_Torsvik_2014 @DOI"10.1016/j.gsf.2014.01.002"
112 610.0   90.0    0.0    0.0  113 ! CHP-NWR  @REF Domeier_Torsvik_2014 @DOI"10.1016/j.gsf.2014.01.002"
113  0.0   90.0    0.0    0.0  103 ! NWR-NSL Northwind Ridge-North Slope Alaska
113 125.0   90.0    0.0    0.0  103 ! NWR-NSL modified after @REF Alvey_++_2008, @DOI"10.1016/j.epsl.2008.07.036" assume @absage
113 145.0  -74.62   18.27  -23.99  103 ! NWR-NSL modified after @REF Alvey_++_2008, @DOI"10.1016/j.epsl.2008.07.036" assume @absage
113 250.0  -74.62   18.27  -23.99  103 ! NWR-NAM Northwind Ridge-North America  modified after Alvey et al. 2008  @REF Domeier_Torsvik_2014 @DOI"10.1016/j.gsf.2014.01.002"
113 410.0  -74.62   18.27  -23.99  103 ! NWR-NAM Northwind Ridge-North America  modified after Alvey et al. 2008  @REF Domeier_Torsvik_2014 @DOI"10.1016/j.gsf.2014.01.002"
113 600.0  -74.62   18.27  -23.99  103 ! NWR-NAM  @REF Domeier_Torsvik_2014 @DOI"10.1016/j.gsf.2014.01.002"
113 610.0  -74.62   18.27  -23.99  103 ! NWR-NAM  @REF Domeier_Torsvik_2014 @DOI"10.1016/j.gsf.2014.01.002"
114  0.0   90.0    0.0    0.0  101 ! LMN-NAM Lomonosov Ridge-North America
114 58.0   90.0    0.0    0.0  101 ! LMN-NAM	@xo_ys @absage
114 58.0   56.99  145.4   13.74  301 ! LMN-EUR Lomonosov Ridge-Eurasia, @REF Gaina_++_2002 @DOI"10.1016/S0012-81X(02)00499-5" @absage
114 600.0   56.99  145.4   13.74  301 ! LMN-EUR @REF Gaina_++_2002 @absage @DOI"10.1016/S0012-81X(02)00499-5"    @REF Domeier_Torsvik_2014 @DOI"10.1016/j.gsf.2014.01.002"
114 610.0   56.99  145.4   13.74  301 ! LMN-EUR @REF Gaina_++_2002 @absage @DOI"10.1016/S0012-81X(02)00499-5"    @REF Domeier_Torsvik_2014 @DOI"10.1016/j.gsf.2014.01.002"
116  0.0   90.0    0.0    0.0  101 ! MVR-NAM Marvin Spur-North America
116 250.0   90.0    0.0    0.0  101 ! MVR-NAM
117  0.0   90.0    0.0    0.0  114 ! LMN2-LMN Lomonosov Ridge 2 - Lomonosov
117 250.0   90.0    0.0    0.0  114 ! LMN2-LMN
118  0.0   90.0    0.0    0.0  103 ! NSL2-NSL North Slope Alaska 2 - North Slope Alaska
118 250.0   90.0    0.0    0.0  103 ! NSL2-NSL
120  0.0   90.0    0.0    0.0  101 ! CAIN-NAM Canadian Arctic Islands North-North America
120 33.5   90.0    0.0    0.0  101 ! CAIN-NAM
120 83.0   57.15 -137.0   -1.07  101 ! CAIN-NAM fit, NW passage, @REF Lawver_++_1990 @DOI"10.1007/978-94-009-2029-3_3"
120 250.0   57.15 -137.0   -1.07  101 ! CAIN-NAM @REF Lawver_++_1990 @DOI"10.1007/978-94-009-2029-3_3"
120 360.0   57.15 -137.0   -1.07  101 ! CAIN-NAM Temp fix to NAM to avoid COB Arctic problems   @REF Domeier_Torsvik_2014 @DOI"10.1016/j.gsf.2014.01.002"
120 400.0    7.0   35.0   -3.5  101 ! CAIN-NAM Switch to emulate Ellesmerian  @REF Domeier_Torsvik_2014 @DOI"10.1016/j.gsf.2014.01.002"
120 600.0    7.0   35.0   -3.5  101 ! CAIN-NAM THT2009	@REF Domeier_Torsvik_2014 @DOI"10.1016/j.gsf.2014.01.002"
120 610.0    7.0   35.0   -3.5  101 ! CAIN-NAM THT2009	@REF Domeier_Torsvik_2014 @DOI"10.1016/j.gsf.2014.01.002"
121  0.0   90.0    0.0    0.0  122 ! ELA-ELB South Ellesmere Island-South Central Ellesmere Island
121 53.3   90.0    0.0    0.0  122 ! ELA-ELB AN 24
121 56.2   79.0    8.5    2.91  122 ! ELA-ELB @REF Lawver_++_1990 @DOI"10.1007/978-94-009-2029-3_3" restore Parrish Glacier @REF Domeier_Torsvik_2014 @DOI"10.1016/j.gsf.2014.01.002"
121 410.0   79.0    8.5    2.91  122 ! ELA-ELB   @REF Domeier_Torsvik_2014 @DOI"10.1016/j.gsf.2014.01.002"
121 410.0    1.7506   -0.2113   -1.216  101 ! ELA-NAM cross over for 1000-410 Ma model ASM
121 1000.0    1.7506   -0.2113   -1.216  101 ! Pearya South
121 1010.0    1.7506   -0.2113   -1.216  101 ! Pearya South
122  0.0   90.0    0.0    0.0  123 ! ELB-ELC South Central Ellesmere Island-North Central Ellesmere Island
122 33.1   90.0    0.0    0.0  123 ! ELB-ELC
122 56.2   54.0 -107.0   -1.66  123 ! ELB-ELC @REF Lawver_++_1990 @DOI"10.1007/978-94-009-2029-3_3"
122 83.0   64.7 -111.1   -2.91  123 ! ELB-ELC @REF Lawver_++_1990 @DOI"10.1007/978-94-009-2029-3_3"
122 600.0   64.7 -111.1   -2.91  123 ! ELB-ELC @REF Lawver_++_1990 @DOI"10.1007/978-94-009-2029-3_3" @xo_ys  @REF Domeier_Torsvik_2014 @DOI"10.1016/j.gsf.2014.01.002"
122 610.0   64.7 -111.1   -2.91  123 ! ELB-ELC @REF Lawver_++_1990 @DOI"10.1007/978-94-009-2029-3_3" @xo_ys  @REF Domeier_Torsvik_2014 @DOI"10.1016/j.gsf.2014.01.002"
123  0.0   90.0    0.0    0.0  124 ! ELC-ELD North Central Ellesmere-North Ellesmere Island (Pearya)
123 33.1   90.0    0.0    0.0  124 ! ELC-ELD
123 56.2   10.5  -98.8   -0.76  124 ! ELC-ELD @REF Lawver_++_1990 @DOI"10.1007/978-94-009-2029-3_3"
123 83.0  -11.0 -127.9   -1.0  124 ! ELC-ELD @REF Lawver_++_1990 @DOI"10.1007/978-94-009-2029-3_3"
123 600.0  -11.0 -127.9   -1.0  124 ! ELC-ELD @REF Lawver_++_1990 @DOI"10.1007/978-94-009-2029-3_3"  @REF Domeier_Torsvik_2014 @DOI"10.1016/j.gsf.2014.01.002"
123 610.0  -11.0 -127.9   -1.0  124 ! ELC-ELD @REF Lawver_++_1990 @DOI"10.1007/978-94-009-2029-3_3"  @REF Domeier_Torsvik_2014 @DOI"10.1016/j.gsf.2014.01.002"
124  0.0   90.0    0.0    0.0  120 ! ELD-CAIN North Ellesmere Island (Pearya)-Canadian Arctic Islands North
124 600.0   90.0    0.0    0.0  120 ! ELD-CAIN   @REF Domeier_Torsvik_2014 @DOI"10.1016/j.gsf.2014.01.002"
124 610.0   90.0    0.0    0.0  120 ! ELD-CAIN   @REF Domeier_Torsvik_2014 @DOI"10.1016/j.gsf.2014.01.002"
127  0.0   90.0    0.0    0.0  301 ! FRP-EUR Faeroe Plate-Eurasia
127 51.0   90.0    0.0    0.0  301 ! FRP-EUR @REF Skogseid_1993 @DOI"10.1016/0040-1951(94)90274-7"
127 52.5   42.77  102.76    0.48  301 ! FRP-EUR @REF Skogseid_1993 @DOI"10.1016/0040-1951(94)90274-7" @CHRONID"An24a"
127 53.3   43.83  105.46    0.77  301 ! FRP-EUR @REF Skogseid_1993 @DOI"10.1016/0040-1951(94)90274-7" @CHRONID"An24b"
128  0.0   90.0    0.0    0.0  301 ! GV1-EUR Trapped Greenland crust 1-Eurasia
128 49.4   90.0    0.0    0.0  301 ! GV1-EUR @REF Skogseid_1993 @DOI"10.1016/0040-1951(94)90274-7"
128 51.0   11.76  -45.96   -0.58  301 ! GV1-EUR @REF Skogseid_1993 @DOI"10.1016/0040-1951(94)90274-7" @CHRONID"An23"
128 53.3   11.76  -45.96   -0.58  301 ! GV1-EUR @REF Skogseid_1993 @DOI"10.1016/0040-1951(94)90274-7"
129  0.0   90.0    0.0    0.0  301 ! GV2-EUR Trapped Greenland crust 2-Eurasia
129 51.0   90.0    0.0    0.0  301 ! GV2-EUR @REF Skogseid_1993 @DOI"10.1016/0040-1951(94)90274-7"
129 52.5   32.17   78.29    0.22  301 ! GV2-EUR @REF Skogseid_1993 @DOI"10.1016/0040-1951(94)90274-7" @CHRONID"An24a"
129 53.3   40.27   94.9    0.49  301 ! GV2-EUR @REF Skogseid_1993 @DOI"10.1016/0040-1951(94)90274-7" @CHRONID"An24b"
129 55.3   40.27   94.9    0.49  301 ! GV2-EUR @REF Skogseid_1993 @DOI"10.1016/0040-1951(94)90274-7"
130  0.0   90.0    0.0    0.0  102 ! BAF-GRN Baffin Bay-Greenland
130 200.0   90.0    0.0    0.0  102 ! BAF-GRN
131  0.0   28.38  -58.24   13.38  101 ! CCO-NAM Cache Creek Ocean-North America
131 180.0   28.38  -58.24   13.38  101 ! CCO-NAM @REF Matthews_et_al_2016 @DOI"10.1016/j.gloplacha.2016.10.002" @Au KJM  @absage
131 190.0   28.38  -58.24   13.38  101 ! CCO-NAM @REF Matthews_et_al_2016 @DOI"10.1016/j.gloplacha.2016.10.002" @Au KJM  @absage
131 200.0   -2.53  -51.35   11.72  101 ! CCO-NAM @REF Matthews_et_al_2016 @DOI"10.1016/j.gloplacha.2016.10.002" @Au KJM  @absage
131 210.0   22.68  103.11  -14.47  101 ! CCO-NAM @REF Matthews_et_al_2016 @DOI"10.1016/j.gloplacha.2016.10.002" @Au KJM  @absage
131 220.0    8.31   87.58  -20.36  101 ! CCO-NAM @REF Matthews_et_al_2016 @DOI"10.1016/j.gloplacha.2016.10.002" @Au KJM  @absage
131 231.0   -5.25  -98.26   26.67  101 ! CCO-NAM @REF Matthews_et_al_2016 @DOI"10.1016/j.gloplacha.2016.10.002" @Au KJM  @absage
131 250.0   22.59 -110.66   39.41  101 ! CCO-NAM @REF Shephard_++_2013 @DOI"10.1016/j.earscirev.2013.05.012"  @absage  @Au KJM & GS @T 2013
131 600.0   22.59 -110.66   39.41  101 ! CCO-NAM @REF Shephard_++_2013 @DOI"10.1016/j.earscirev.2013.05.012" @absage updated KJM  @REF Domeier_Torsvik_2014 @DOI"10.1016/j.gsf.2014.01.002"
131 610.0   22.59 -110.66   39.41  101 ! CCO-NAM @REF Shephard_++_2013 @DOI"10.1016/j.earscirev.2013.05.012" @absage updated KJM  @REF Domeier_Torsvik_2014 @DOI"10.1016/j.gsf.2014.01.002"
132  0.0   90.0    0.0    0.0  131 ! CCO Flank 2-CCO Cache Creek Ocean
132 600.0   90.0    0.0    0.0  131 ! CCO Flank 2-CCO @REF Shephard_++_2013 @DOI"10.1016/j.earscirev.2013.05.012" @absage @Au GS, @T 2013 @REF Domeier_Torsvik_2014 @DOI"10.1016/j.gsf.2014.01.002"
132 610.0   90.0    0.0    0.0  131 ! CCO Flank 2-CCO @REF Shephard_++_2013 @DOI"10.1016/j.earscirev.2013.05.012" @absage @Au GS, @T 2013 @REF Domeier_Torsvik_2014 @DOI"10.1016/j.gsf.2014.01.002"
133  0.0   90.0    0.0    0.0  120 ! AT1-CAIN Arctic Terrane 1-Canadian Arctic Islands North
133 250.0   90.0    0.0    0.0  120 ! AT1-CAIN
134  0.0   90.0    0.0    0.0  120 ! AT2-CAIN Arctic Terrane 2-Canadian Arctic Islands North
134 250.0   90.0    0.0    0.0  120 ! AT2-CAIN
135  0.0   90.0    0.0    0.0  120 ! AT3-CAIN Arctic Terrane 3-Canadian Arctic Islands North
135 250.0   90.0    0.0    0.0  120 ! AT3-CAIN
140  0.0   90.0    0.0    0.0  16111 ! PEN1-ALX Peninsula Terrane 1 - Alexander Terrane
140 250.0   90.0    0.0    0.0  16111 ! PEN1-ALX
141  0.0   90.0    0.0    0.0  121 ! CAIS-ELA Canadian Arctic Islands South (Ellesmerian Terrane)-East Ellesmere Island
141 360.0   90.0    0.0    0.0  121 ! CAIS-ELA Together after Ellesmerian deformation THT2009  @REF Domeier_Torsvik_2014 @DOI"10.1016/j.gsf.2014.01.002"
141 400.0    7.0   35.0   -3.0  121 ! CAIS-ELA  @REF Domeier_Torsvik_2014 @DOI"10.1016/j.gsf.2014.01.002"
141 600.0    7.0   35.0   -3.0  121 ! CAIS-ELA THT2009  @REF Domeier_Torsvik_2014 @DOI"10.1016/j.gsf.2014.01.002"
141 610.0    7.0   35.0   -3.0  121 ! CAIS-ELA THT2009  @REF Domeier_Torsvik_2014 @DOI"10.1016/j.gsf.2014.01.002"
154  0.0   90.0    0.0    0.0  101 ! LPA-NAM Laurentia Parautochthon-North America
154 240.0   90.0    0.0    0.0  101 ! LPA-NAM @REF Domeier_Torsvik_2014 @DOI"10.1016/j.gsf.2014.01.002" End of Sonoma event (260?240 Ma)
154 250.0   71.87   97.94   -0.5  101 ! LPA-NAM @REF Domeier_Torsvik_2014 @DOI"10.1016/j.gsf.2014.01.002"
154 260.0   71.87   97.94   -1.0  101 ! LPA-NAM Start Sonoma event 260-240				   @REF Domeier_Torsvik_2014 @DOI"10.1016/j.gsf.2014.01.002"
154 360.0   71.87   97.94   -1.0  101 ! LPA-NAM   @REF Domeier_Torsvik_2014 @DOI"10.1016/j.gsf.2014.01.002"
154 375.0   71.87   97.94   -2.0  101 ! LPA-NAM   @REF Domeier_Torsvik_2014 @DOI"10.1016/j.gsf.2014.01.002"
154 1000.0   71.87   97.94   -2.0  101 ! LPA-NAM Keep off west coast of NAM		   @REF Domeier_Torsvik_2014 @DOI"10.1016/j.gsf.2014.01.002"
154 1010.0   71.87   97.94   -2.0  101 ! LPA-NAM Keep off west coast of NAM		   @REF Domeier_Torsvik_2014 @DOI"10.1016/j.gsf.2014.01.002"
155  0.0   90.0    0.0    0.0  103 ! FARW-NSL Farewell Terrane-North Slope Alaska
155 230.0   90.0    0.0    0.0  103 ! FARW-NSL @absage (600 Ma)
155 250.0   51.61 -147.6   33.73  103 ! FARW-NSL	Farewell Terrane-North Slope Alaska  Keep close to Arctic Alaska  @REF Domeier_Torsvik_2014 @DOI"10.1016/j.gsf.2014.01.002"
155 600.0   51.61 -147.6   33.73  103 ! FARW-NSL Farewell Terrane close to AA  @REF Domeier_Torsvik_2014 @DOI"10.1016/j.gsf.2014.01.002"
155 610.0   51.61 -147.6   33.73  103 ! FARW-NSL Farewell Terrane close to AA  @REF Domeier_Torsvik_2014 @DOI"10.1016/j.gsf.2014.01.002"
160  0.0   90.0    0.0    0.0  101 ! NAMC-NAM North America Craton-North America
160 250.0   90.0    0.0    0.0  101 ! NAMC-NAM @absage
173  0.0   90.0    0.0    0.0  101 ! DSH-NAM Dashwoods and Coreelatives?North America @REF Domeier, 2016 @DOI"10.1016/j.gr.2015.08.003 - polygon disappears at 410 Ma?
173 410.0   90.0    0.0    0.0  101 ! DSH-NAM @REF Domeier, 2016 @DOI"10.1016/j.gr.2015.08.003 - polygon disappears at 410 Ma?
173 450.0   12.9559  -86.42   19.6  101 ! DSH-NAM @REF Domeier, 2016 @DOI"10.1016/j.gr.2015.08.003 - polygon disappears at 410 Ma?
173 460.0   33.3148  -92.0   10.48  101 ! DSH-NAM @REF Domeier, 2016 @DOI"10.1016/j.gr.2015.08.003 - polygon disappears at 410 Ma?
173 470.0   49.25  -64.6    6.07  101 ! DSH-NAM @REF Domeier, 2016 @DOI"10.1016/j.gr.2015.08.003 - polygon disappears at 410 Ma?
173 480.0   62.0557  -36.23    6.71  101 !DSH-NAM @REF Domeier, 2016 @DOI"10.1016/j.gr.2015.08.003 - polygon disappears at 410 Ma?
173 490.0   62.1589    2.6    9.01  101 ! DSH-NAM @REF Domeier, 2016 @DOI"10.1016/j.gr.2015.08.003 - polygon disappears at 410 Ma?
173 500.0   61.2467   18.96    9.66  101 ! DSH-NAM @REF Domeier, 2016 @DOI"10.1016/j.gr.2015.08.003 - polygon disappears at 410 Ma?
173 510.0   55.9049   23.9   11.86  101 ! DSH-NAM @REF Domeier, 2016 @DOI"10.1016/j.gr.2015.08.003 - polygon disappears at 410 Ma?
173 520.0   55.9049   23.9   11.86  101 ! DSH-NAM @REF Domeier, 2016 @DOI"10.1016/j.gr.2015.08.003 - polygon disappears at 410 Ma?
176  0.0   90.0    0.0    0.0  101 ! EKL-NAM East Klamath - NAM
176 250.0   90.0    0.0    0.0  101 ! EKL-NAM East Klamath - NAM, @REF Matthews_et_al_2016 @DOI"10.1016/j.gloplacha.2016.10.002" @Au KJM
176 260.0   33.5534 -121.865   47.0876  101 ! EKL-NAM East Klamath - NAM @absage @REF Matthews_et_al_2016 @DOI"10.1016/j.gloplacha.2016.10.002" @xo_ys
176 260.0  -52.9588  -27.672   -6.9379  16104 ! EKL-YTT East Klamath - Yukon-Tanana Subduction Zone @REF Matthews_et_al_2016 @DOI"10.1016/j.gloplacha.2016.10.002"
176 270.0  -52.9588  -27.672   -6.9379  16104 ! EKL-YTT East Klamath - Yukon-Tanana Subduction Zone @REF Matthews_et_al_2016 @DOI"10.1016/j.gloplacha.2016.10.002"
176 360.0  -52.9588  -27.672   -6.9379  16104 ! EKL-YTT East Klamath - Yukon-Tanana Subduction Zone @REF Matthews_et_al_2016 @DOI"10.1016/j.gloplacha.2016.10.002" @xo_ys @absage
176 360.0   33.9661 -128.8049   -6.136  178 ! EKL-RMG East Klamath - Roberts Mnt and Golkonda @REF Domeier_Torsvik_2014 @DOI"10.1016/j.gsf.2014.01.002" @absage
176 600.0   33.9661 -128.8049   -6.136  178 ! EKL-RMG East Klamath - Roberts Mnt and Golkonda @REF Domeier_Torsvik_2014 @DOI"10.1016/j.gsf.2014.01.002"
176 610.0   33.9661 -128.8049   -6.136  178 ! EKL-RMG East Klamath - Roberts Mnt and Golkonda @REF Domeier_Torsvik_2014 @DOI"10.1016/j.gsf.2014.01.002"
178  0.0   90.0    0.0    0.0  101 ! RMG-NAM Roberts Mnt and Golkonda-North America
178 240.0   90.0    0.0    0.0  101 ! RMG-NAM @REF Domeier_Torsvik_2014, @DOI"10.1016/j.gsf.2014.01.002" End of Sonoma Event (260-240 Ma)
178 250.0   71.87   97.94   -0.5  101 ! RMG-NAM @REF Domeier_Torsvik_2014, @DOI"10.1016/j.gsf.2014.01.002"
178 260.0   71.87   97.94   -1.0  101 ! RMG-NAM Start Sonoma Orogeny 260-240		  @REF Domeier_Torsvik_2014 @DOI"10.1016/j.gsf.2014.01.002"
178 360.0   71.87   97.94   -1.0  101 ! RMG-NAM Ca End of Antler Orogen and collision  @REF Domeier_Torsvik_2014 @DOI"10.1016/j.gsf.2014.01.002"
178 375.0   71.87   97.94   -4.1  101 ! RMG-NAM Start Antler Orogen  @REF Domeier_Torsvik_2014 @DOI"10.1016/j.gsf.2014.01.002"
178 410.0   71.87   97.94   -4.1  101 ! RMG-NAM Keep offshore west Laurentia  @REF Domeier_Torsvik_2014 @DOI"10.1016/j.gsf.2014.01.002"
178 530.0   90.0    0.0    0.0  101 !  RMG-NAM
178 1000.0   90.0    0.0    0.0  101 !  RMG-NAM
178 1010.0   90.0    0.0    0.0  101 !  RMG-NAM
182  0.0   90.0    0.0    0.0  101 ! KNTT-NAM Koyukuk, Nyak, Togiak terranes-North America
182 250.0   90.0    0.0    0.0  101 ! KNTT-NAM
183  0.0   90.0    0.0    0.0  108 ! MEG-AVA Meguma-Avalonia
183 600.0   90.0    0.0    0.0  108 ! MEG-AVA @REF Domeier, 2016 @DOI"10.1016/j.gr.2015.08.003
183 610.0   90.0    0.0    0.0  108 ! MEG-AVA @REF Domeier, 2016 @DOI"10.1016/j.gr.2015.08.003
184  0.0   90.0    0.0    0.0  108 ! GAN-AVA Ganderia-Avalonia
184 410.0   90.0    0.0    0.0  108 ! GAN-AVA @REF Domeier, 2016 @DOI"10.1016/j.gr.2015.08.003
184 410.0   90.0    0.0    0.0  101 ! GAN-AVA	@REF Domeier, 2016 @DOI"10.1016/j.gr.2015.08.003
184 430.0   90.0    0.0    0.0  101 ! GAN-AVA	@REF Domeier, 2016 @DOI"10.1016/j.gr.2015.08.003
184 450.0   29.1845  -76.6991  -26.0447  101 ! GAN-AVA	@REF Domeier, 2016 @DOI"10.1016/j.gr.2015.08.003
184 489.0   -0.7375  122.8938   60.9288  101 ! GAN-AVA	@REF Domeier, 2016 @DOI"10.1016/j.gr.2015.08.003 @xo_of
184 489.0   52.5945   -7.9965   72.9976  714 ! @REF Domeier, 2016 @DOI"10.1016/j.gr.2015.08.003
184 600.0   52.5945   -7.9965   72.9976  714 ! @REF Domeier, 2016 @DOI"10.1016/j.gr.2015.08.003, @xo_yf
184 600.0  -39.9614  -16.5274    6.4453  108 ! @REF Murphy et al., 2004 @DOI"10.1007/s00531-004-0412-17
184 760.0  -39.9614  -16.5274    6.4453  108 ! @REF Murphy et al., 2004 @DOI"10.1007/s00531-004-0412-17
185  0.0   90.0    0.0    0.0  108 ! CAR-AVA Carolinia-Avalonia
185 410.0   90.0    0.0    0.0  108 ! CAR-AVA
185 410.0   90.0    0.0    0.0  101 ! CAR-AVA
185 440.0   90.0    0.0    0.0  101 ! CAR-AVA @REF Domeier, 2016 @DOI"10.1016/j.gr.2015.08.003
185 450.0   27.2  149.27    3.97  101 ! CAR-AVA @REF Domeier, 2016 @DOI"10.1016/j.gr.2015.08.003
185 489.0    5.2856  123.2049   65.6788  101 ! CAR-AVA @REF Domeier, 2016 @DOI"10.1016/j.gr.2015.08.003, @xo_of
185 489.0  -58.1878  166.056  -74.192  714 ! CAR-WAC Carolinia-West African Craton @REF Domeier, 2016 @DOI"10.1016/j.gr.2015.08.003
185 600.0  -58.1878  166.056  -74.192  714 ! CAR-WAC @REF Domeier, 2016 @DOI"10.1016/j.gr.2015.08.003, @xo_yf
185 600.0   56.0585  150.82    1.525  108 ! CAR-EAV Carolinia- East Avalonia @REF Murphy et al., 2004 @DOI"10.1007/s00531-004-0412-17
185 650.0   56.0585  150.82    1.525  108 ! CAR-EAV @REF Murphy et al., 2004 @DOI"10.1007/s00531-004-0412-17
185 750.0   56.0585  150.82    1.525  108 ! CAR-EAV @REF Murphy et al., 2004 @DOI"10.1007/s00531-004-0412-18
185 760.0   56.0585  150.82    1.525  108 ! CAR-EAV @REF Murphy et al., 2004 @DOI"10.1007/s00531-004-0412-18
199  0.0   90.0    0.0    0.0  101 ! PDM-NAM Laurentia-North America
199 250.0   90.0    0.0    0.0  101 ! PDM-NAM
201  0.0   90.0    0.0    0.0  701 ! SAM-AFR @REF Mueller_1999 @DOI"10.1016/S1874-5997(99)80036-7"  @C"ZEROROT"
201 10.9   61.2  -39.7    3.68  701 ! SAM-AFR @REF Mueller_1999 @DOI"10.1016/S1874-5997(99)80036-7"  @CHRONID"An5"
201 20.1   58.5  -37.1    7.52  701 ! SAM-AFR @REF Mueller_1999 @DOI"10.1016/S1874-5997(99)80036-7"  @CHRONID"An6"
201 33.1   56.17  -33.64   13.41  701 ! SAM-AFR @REF Mueller_1999 @DOI"10.1016/S1874-5997(99)80036-7"  @CHRONID"An13"
201 40.1   57.1  -32.5   16.6  701 ! SAM-AFR @REF Mueller_1999 @DOI"10.1016/S1874-5997(99)80036-7"  @CHRONID"An18"
201 47.9   57.5  -31.2   19.7  701 ! SAM-AFR @REF Mueller_1999 @DOI"10.1016/S1874-5997(99)80036-7"  @CHRONID"An21"
201 55.9   61.35  -32.21   22.27  701 ! SAM-AFR @REF Mueller_1999 @DOI"10.1016/S1874-5997(99)80036-7"  @CHRONID"An25"
201 67.7   63.7  -33.5   25.39  701 ! SAM-AFR @REF Mueller_1999 @DOI"10.1016/S1874-5997(99)80036-7"  @CHRONID"An30"
201 83.5   61.88  -34.26   33.51  701 ! SAM-AFR @REF Mueller_1999 @DOI"10.1016/S1874-5997(99)80036-7"  @CHRONID"An34"
201 96.0   57.46  -34.02   39.79  701 ! SAM-AFR @REF Heine_++_2013 @DOI"10.5194/se-4-215-2013" @Au"CHHEI" @T"2012-01-24"  @C"artificial rotation, interpolated position from 120-83 stage"
201 120.6   52.04  -33.76   52.7  701 ! SAM-AFR @REF Heine_++_2013 @DOI"10.5194/se-4-215-2013" @Au"CHHEI" @T"2012-01-23"  @CHRONID"M0ry" @C"fit M0 picks and Max isochron in Walvis-Pelotas segment. Guinea comp vIII" @xo_ys
201 120.6   52.9  -35.05   51.9  714 ! SAM-NWA @REF Heine_++_2013 @DOI"10.5194/se-4-215-2013" @AU"CHHEI"  @T"2012-02-24"
201 125.0   51.45  -34.76   53.04  714 ! SAM-NWA @REF Heine_++_2013 @DOI"10.5194/se-4-215-2013" @AU"CHHEI"  @T"2012-02-24"
201 145.0   51.78  -34.96   53.08  714 ! SAM-AFR @REF Heine_++_2013 @DOI"10.5194/se-4-215-2013" @AU"CHHEI"  @T"2012-02-23"
201 540.0   51.78  -34.96   53.08  714 ! SAM-AFR @REF Heine_++_2013 @DOI"10.5194/se-4-215-2013" @AU"CHHEI"  @T"2012-02-23"
201 540.0   49.0492  -31.1977   55.7995  701 ! AMA-CON Amazonia-Congo Craton
201 590.0   38.27   51.28   61.98  701 ! AMA-CON, this study
201 590.0   11.97  -47.01 -110.66  101 ! AMA-LAU Amazonia-Laurentia @REF Li et al. 2008, @DOI"10.1016/j.precamres.2007.04.021"
201 750.0   11.97  -47.01 -110.66  101 ! AMA-LAU @REF Li et al. 2008, @DOI"10.1016/j.precamres.2007.04.021"
201 1000.0   11.97  -47.01 -110.66  101 ! AMA-LAU @REF Li et al. 2008, @DOI"10.1016/j.precamres.2007.04.021"
202  0.0   90.0    0.0    0.0  201 ! PRB-SAM Parana Basin-South America @C"ZEROROT"
202 410.0   90.0    0.0    0.0  201 ! PRB-SAM @AU"CHHEI" @T"19/12/11 2:58:13 PM"	@C"Removed any rot"
202 410.0   90.0    0.0    0.0  22041 ! PRB-RDLP	Parana Basin-Rio de la Plata
202 1000.0   90.0    0.0    0.0  22041 ! 	PRB-RDLP
202 1010.0   90.0    0.0    0.0  22041 ! 	PRB-RDLP
204  0.0   90.0    0.0    0.0  101 ! HON-NAM Honduras - North America
204 130.0   90.0    0.0    0.0  101 ! HON-NAM @REF Pindell_Kennan_2009 @DOI"10.1144/SP328.1", @REF Boschman_++_2014 @DOI"10.1016/j.earscirev.2014.08.007" same as 2004 but copied here for agegrid purposes
204 148.0   21.82  -83.42  -13.65  101 ! HON-NAM @REF Boschman_++_2014 @DOI"10.1016/j.earscirev.2014.08.007"
204 158.0   23.06  -84.62  -35.53  101 ! HON-NAM @REF Boschman_++_2014 @DOI"10.1016/j.earscirev.2014.08.007"
204 190.0   26.58  -84.36  -51.99  101 ! HON-NAM @REF Boschman_++_2014 @DOI"10.1016/j.earscirev.2014.08.007"
204 600.0   26.58  -84.36  -51.99  101 ! HON-NAM @REF Boschman_++_2014 @DOI"10.1016/j.earscirev.2014.08.007"
204 610.0   26.58  -84.36  -51.99  101 ! HON-NAM @REF Boschman_++_2014 @DOI"10.1016/j.earscirev.2014.08.007"
205  0.0   90.0    0.0    0.0  101 ! YUC-NAM Yucatan-North America
205 140.0   90.0    0.0    0.0  101 ! YUC-NAM - assume @absage
205 164.0   23.85  -84.76  -43.67  101 ! YUC-NAM based on Marton & Buffler 1994 - assume @absage
205 172.0   23.82  -84.31  -66.02  101 ! YUC-NAM based on Marton & Buffler 1994 - assume @absage @xo_ys
205 172.0    1.45  -81.97  -72.44  201 ! YUC-SAM Yucatan-South America - assume @absage
205 600.0    1.45  -81.97  -72.44  201 ! YUC-SAM
205 610.0    1.45  -81.97  -72.44  201 ! YUC-SAM
206  0.0   90.0    0.0    0.0  201 ! SF-SAM Sao Francisco-South America
206 520.0   90.0    0.0    0.0  201 ! SF-SAM
206 520.0   49.0492  -31.1977   55.7995  701 ! SF-CON Sao Francisco-Congo Craton
206 570.0   49.0492  -31.1977   55.7995  701 ! SF-CON @Merdith et al. 2017 @DOI"10.1016/j.gr.2017.04.001"
206 620.0  -70.23  100.62  -48.06  701 ! SF-CON @Merdith et al. 2017 @DOI"10.1016/j.gr.2017.04.001"
206 750.0  -70.23  100.62  -48.06  701 ! SF-CON @Merdith et al. 2017 @DOI"10.1016/j.gr.2017.04.001"
206 870.0  -70.23  100.6  -48.05  701 ! SF-CON @Merdith et al. 2017 @DOI"10.1016/j.gr.2017.04.001"
206 870.0  -13.3298   25.2173  -66.0906  201 ! SF-AMA Sao Francisco-Amazonia @Merdith et al. 2017 @DOI"10.1016/j.gr.2017.04.001"
206 1000.0  -13.3298   25.2173  -66.0906  201 ! SF-AMA @Merdith et al. 2017 @DOI"10.1016/j.gr.2017.04.001"
208  0.0   90.0    0.0    0.0  205 ! CHI-YUC Chiapas-Yucatan
208 11.1   90.0    0.0    0.0  205 ! CHI-YUC
208 28.5   16.22  -92.55   29.34  205 ! CHI-YUC @REF Ross_Scotese_1988, @DOI"10.1016/0040-1951(88)90263-6"
208 150.0   16.22  -92.55   29.34  205 ! CHI-YUC @REF Ross_Scotese_1988, @DOI"10.1016/0040-1951(88)90263-6"
209  0.0   90.0    0.0    0.0  205 ! CUC-YUC Cuchumantanes-Yucatan
209 250.0   90.0    0.0    0.0  205 ! CUC-YUC
210  0.0   90.0    0.0    0.0  204 ! POM-HON Polochic/Motahua-Honduras/Chortis
210 250.0   90.0    0.0    0.0  204 ! POM-HON
211  0.0   90.0    0.0    0.0  204 ! SCR-HON Santa Cruz-Honduras/Chortis
211 250.0   90.0    0.0    0.0  204 ! SCR-HON
212  0.0   90.0    0.0    0.0  204 ! GYP-HON Guayape-Honduras/Chortis
212 250.0   90.0    0.0    0.0  204 ! GYP-HON Guayape-Honduras/Chortis  @REF Domeier_Torsvik_2014 @DOI"10.1016/j.gsf.2014.01.002"
212 410.0   90.0    0.0    0.0  204 ! GYP-HON  @REF Domeier_Torsvik_2014 @DOI"10.1016/j.gsf.2014.01.002"
213  0.0   90.0    0.0    0.0  204 ! MGJ-HON Motagua/Jocotan-Honduras/Chortis
213 250.0   90.0    0.0    0.0  204 ! MGJ-HON
215  0.0   90.0    0.0    0.0  104 ! GUE-MEX Guerrero-Mexico
215 141.2   90.0    0.0    0.0  104 ! GUE-MEX @REF Ross_Scotese_1988, @DOI"10.1016/0040-1951(88)90263-6"
215 156.6   79.37  -43.54   -0.44  104 ! GUE-MEX BSMA (Blake Spur Magnetic Anomaly), @REF Ross_Scotese_1988, @DOI"10.1016/0040-1951(88)90263-6"  - assume @absage
215 159.4   79.37  -43.54   -2.37  104 ! GUE-MEX @REF Ross_Scotese_1988, @DOI"10.1016/0040-1951(88)90263-6"  - assume @absage
215 169.0   79.37  -43.54   -3.92  104 ! GUE-MEX Initial Rifting, @REF Ross_Scotese_1988, @DOI"10.1016/0040-1951(88)90263-6"  - assume @absage
215 175.0   79.37  -43.54   -4.34  104 ! GUE-MEX @REF Ross_Scotese_1988, @DOI"10.1016/0040-1951(88)90263-6"  - assume @absage
215 245.0   79.37  -43.54   -4.34  104 ! GUE-MEX @xo_yf
215 245.0   48.4268   45.8559   26.3376  201 ! GUE-SAM Guerrero-South America @REF Domeier_Torsvik_2014, @DOI"10.1016/j.gsf.2014.01.002" crossover recalculated, @Au KTM, @T 2014
215 250.0   16.58   71.41   42.06  201 ! GUE-SAM @REF Domeier_Torsvik_2014, @DOI"10.1016/j.gsf.2014.01.002" position preserved, not stage rotation @Au THT, @T 2009
215 260.0    4.49   78.46   70.02  201 ! GUE-SAM THT2009  @REF Domeier_Torsvik_2014 @DOI"10.1016/j.gsf.2014.01.002"
215 500.0    4.49   78.46   70.02  201 ! GUE-SAM THT13 Calculated interactively by GPlates  @REF Domeier_Torsvik_2014 @DOI"10.1016/j.gsf.2014.01.002"
215 600.0    4.49   78.46   70.02  201 ! GUE-SAM THT2009  @REF Domeier_Torsvik_2014 @DOI"10.1016/j.gsf.2014.01.002"
215 610.0    4.49   78.46   70.02  201 ! GUE-SAM THT2009  @REF Domeier_Torsvik_2014 @DOI"10.1016/j.gsf.2014.01.002"
216  0.0   90.0    0.0    0.0  205 ! CYR-YUC Cayman Ridge-Yucatan
216 63.5   90.0    0.0    0.0  205 ! CYR-YUC @xo_ys
216 63.5  -74.54   22.02  -12.77  222 ! CYR-JMC Cayman Ridge-Jamaica cross-over @REF Ross_Scotese_1988, @DOI"10.1016/0040-1951(88)90263-6"
216 74.3  -81.62   -0.74  -11.31  222 ! CYR-JMC Start of Cuban Thrusting @REF Ross_Scotese_1988, @DOI"10.1016/0040-1951(88)90263-6"
216 121.6  -81.62   -0.74  -11.31  222 ! CYR-JMC fixed in arc at this time  Ross & Scotese 1988
216 149.5  -81.62   -0.74  -11.31  222 ! CYR-JMC
222  0.0   90.0    0.0    0.0  205 ! JMC-YUC Jamaica-Yucatan
222  3.3   28.68  -84.38   -1.82  205 ! JMC-YUC @REF Ross_Scotese_1988, @DOI"10.1016/0040-1951(88)90263-6" @CHRONID"AN2An3n"
222 10.9   79.35 -161.3   -1.24  205 ! JMC-YUC @REF Ross_Scotese_1988, @DOI"10.1016/0040-1951(88)90263-6" @CHRONID"AN5"
222 19.7   68.78  134.98   -2.47  205 ! JMC-YUC @REF Ross_Scotese_1988, @DOI"10.1016/0040-1951(88)90263-6" @CHRONID"AN6"
222 25.2   69.94  137.98   -3.22  205 ! JMC-YUC @REF Ross_Scotese_1988, @DOI"10.1016/0040-1951(88)90263-6" @CHRONID"AN7"
222 28.5   76.94  173.26   -4.2  205 ! JMC-YUC @REF Ross_Scotese_1988, @DOI"10.1016/0040-1951(88)90263-6" @CHRONID"AN10"
222 33.1   76.94  179.67   -5.65  205 ! JMC-YUC @REF Ross_Scotese_1988, @DOI"10.1016/0040-1951(88)90263-6" @CHRONID"AN13"
222 41.5   56.27  123.41   -7.75  205 ! JMC-YUC @REF Ross_Scotese_1988, @DOI"10.1016/0040-1951(88)90263-6" @CHRONID"AN19"
222 47.9  -60.93  -47.0    9.66  205 ! JMC-YUC @REF Ross_Scotese_1988, @DOI"10.1016/0040-1951(88)90263-6"
222 56.4  -63.42  -44.86   11.23  205 ! JMC-YUC @REF Ross_Scotese_1988, @DOI"10.1016/0040-1951(88)90263-6"
222 65.0  -73.31   36.79   13.35  205 ! JMC-YUC @REF Ross_Scotese_1988, @DOI"10.1016/0040-1951(88)90263-6" @absage
222 74.3  -52.98   80.97   19.44  205 ! JMC-YUC @REF Ross_Scotese_1988, @DOI"10.1016/0040-1951(88)90263-6"
222 83.0   34.65  -94.87  -37.86  205 ! JMC-YUC @REF Ross_Scotese_1988, @DOI"10.1016/0040-1951(88)90263-6"
222 100.5   28.66  -96.81  -59.03  205 ! JMC-YUC @REF Ross_Scotese_1988, @DOI"10.1016/0040-1951(88)90263-6"
222 120.6  -28.91   83.51   58.93  205 ! JMC-YUC @REF Ross_Scotese_1988, @DOI"10.1016/0040-1951(88)90263-6"
222 141.9  -24.72   85.3   76.23  205 ! JMC-YUC @REF Ross_Scotese_1988, @DOI"10.1016/0040-1951(88)90263-6" @xo_ys
222 141.9  -24.37   84.27   70.79  212 ! JMC-GYP Jamaica-Guayape cross-over @REF Ross_Scotese_1988, @DOI"10.1016/0040-1951(88)90263-6"
222 250.0   24.37  -95.73  -70.79  212 ! JMC-GYP
224  0.0   90.0    0.0    0.0  252 ! COF-SHI Caribbean Ocean Floor-Southern Hispaniola
224 52.2   90.0    0.0    0.0  252 ! COF-SHI @REF Ross_Scotese_1988, @DOI"10.1016/0040-1951(88)90263-6", End of seafloor spreading
224 63.5  -39.34  -61.59    1.95  252 ! COF-SHI @REF Ross_Scotese_1988, @DOI"10.1016/0040-1951(88)90263-6"
224 74.3    2.78  -70.0    8.23  252 ! COF-SHI @REF Ross_Scotese_1988, @DOI"10.1016/0040-1951(88)90263-6", Start of seafloor spreading
224 83.0    6.7645  -75.7804   28.8362  252 ! COF-SHI Adjusted Young et al. (this study)
224 147.1   -4.7965  -68.0156   72.5333  252 ! COF-SHI Adjusted Young et al. (this study)
225  0.0   90.0    0.0    0.0  201 ! MRB-SAM Maricaibo-South America
225 10.9   -1.52  -62.24    9.5  201 ! MRB-SAM @REF Ross_Scotese_1988, @DOI"10.1016/0040-1951(88)90263-6", 100km slip on Bocono Fault
225 250.0   -1.52  -62.24    9.5  201 ! MRB-SAM Maricaibo-South America    @REF Domeier_Torsvik_2014 @DOI"10.1016/j.gsf.2014.01.002"
225 600.0   -1.52  -62.24    9.5  201 ! MRB-SAM  @REF Domeier_Torsvik_2014 @DOI"10.1016/j.gsf.2014.01.002"
226  0.0   90.0    0.0    0.0  225 ! RML-MRB Romeral-Maricaibo
226 250.0   90.0    0.0    0.0  225 ! RML-MRB Romeral-Maricaibo  @REF Domeier_Torsvik_2014 @DOI"10.1016/j.gsf.2014.01.002"
226 600.0   90.0    0.0    0.0  225 ! RML-MRB No motion at any time EarthByteGroup, RDM 1997 @REF Domeier_Torsvik_2014 @DOI"10.1016/j.gsf.2014.01.002"
227  0.0   90.0    0.0    0.0  225 ! STM-MRB Santa Marta-Maricaibo
227 250.0   90.0    0.0    0.0  225 ! STM-MRB
228  0.0   90.0    0.0    0.0  225 ! PRJ-MRB Perija-Maricaibo
228 250.0   90.0    0.0    0.0  225 ! PRJ-MRB
229  0.0   90.0    0.0    0.0  230 ! EPN-CPN Eastern Panama-Central Panama
229 10.9    8.81  -78.45   68.84  230 ! EPN-CPN @REF Ross_Scotese_1988, @DOI"10.1016/0040-1951(88)90263-6", Arc Straight
229 20.1    9.57  -78.34   72.82  230 ! EPN-CPN @REF Ross_Scotese_1988, @DOI"10.1016/0040-1951(88)90263-6", Arc Straight
229 28.7    9.03  -78.21   72.82  230 ! EPN-CPN @REF Ross_Scotese_1988, @DOI"10.1016/0040-1951(88)90263-6", Arc concave
229 33.5    9.83  -77.85   81.55  230 ! EPN-CPN @REF Ross_Scotese_1988, @DOI"10.1016/0040-1951(88)90263-6", Arc concave
229 70.0    9.83  -77.85   81.55  230 ! EPN-CPN
230  0.0   90.0    0.0    0.0  231 ! CPN-WPN Central Panama-Western Panama
230  9.8    8.27  -81.87  -40.63  231 ! CPN-WPN @REF Ross_Scotese_1988, @DOI"10.1016/0040-1951(88)90263-6", Arc straight
230 33.6   -7.29   97.84   40.63  231 ! CPN-WPN @REF Ross_Scotese_1988, @DOI"10.1016/0040-1951(88)90263-6", Arc straight
230 70.0   -7.29   97.84   40.63  231 ! CPN-WPN
231  0.0   90.0    0.0    0.0  224 ! WPN-COF Western Panama-Caribbean Ocean Floor
231 71.7   90.0    0.0    0.0  224 ! WPN-COF
231 83.0  -25.53   43.92   12.39  224 ! WPN-COF @REF Ross_Scotese_1988, @DOI"10.1016/0040-1951(88)90263-6"
231 100.0  -19.79   41.72   30.09  224 ! WPN-COF @REF Ross_Scotese_1988, @DOI"10.1016/0040-1951(88)90263-6"
233  0.0   90.0    0.0    0.0  101 ! FLS-NAM Florida Straits Block-North America  @REF Ross_Scotese_1988, @DOI"10.1016/0040-1951(88)90263-6"
233 154.3   90.0    0.0    0.0  101 ! FLS-NAM @REF Ross_Scotese_1988, @DOI"10.1016/0040-1951(88)90263-6"
233 157.7   66.78  -17.54   -1.5  101 ! FLS-NAM @REF Ross_Scotese_1988, @DOI"10.1016/0040-1951(88)90263-6"
233 158.8   66.78  -17.54   -2.01  101 ! FLS-NAM @REF Ross_Scotese_1988, @DOI"10.1016/0040-1951(88)90263-6"
233 175.0   66.78  -17.5   -6.16  101 ! FLS-NAM @REF Ross_Scotese_1988, @DOI"10.1016/0040-1951(88)90263-6"  - assume @absage @xo_ys
233 175.0   66.78  -17.5   -6.16  109 ! FLS-PDM Florida Straits Block-Piedmont (Florida/Suwannee) cross-over - assume @absage
233 800.0   66.78  -17.5   -6.16  109 ! FLS-PDM @REF Ross_Scotese_1988, @DOI"10.1016/0040-1951(88)90263-6" - assume @absage
233 810.0   66.78  -17.5   -6.16  109 ! FLS-PDM @REF Ross_Scotese_1988, @DOI"10.1016/0040-1951(88)90263-6" - assume @absage
234  0.0   90.0    0.0    0.0  235 ! LAA-AVR Lesser Antilles Arc-Aves Ridge
234 41.5   90.0    0.0    0.0  235 ! LAA-AVR @REF Ross_Scotese_1988, @DOI"10.1016/0040-1951(88)90263-6"
234 52.2   73.31  -73.22   -1.37  235 ! LAA-AVR @REF Ross_Scotese_1988, @DOI"10.1016/0040-1951(88)90263-6"
234 148.6   73.31  -73.22   -1.37  235 ! LAA-AVR
235  0.0   90.0    0.0    0.0  224 ! AVR-COF Aves Ridge-Caribbean Ocean Floor
235 148.6   90.0    0.0    0.0  224 ! AVR-COF
236  0.0   90.0    0.0    0.0  234 ! SCB-LAA St. Christopher Block-Lesser Antilles Arc
236 14.9   15.62  -61.63   -6.39  234 ! SCB-LAA @REF Ross_Scotese_1988, @DOI"10.1016/0040-1951(88)90263-6", Closure of St. Chris Basin
236 63.5   15.62  -61.63   -6.39  234 ! SCB-LAA @REF Ross_Scotese_1988, @DOI"10.1016/0040-1951(88)90263-6"
237  0.0   90.0    0.0    0.0  255 ! PTR-NHI Puerto Rico-Northern Hispaniola
237 40.0   89.46 -103.11   -2.66  255 ! PTR-NHI @REF Ross_Scotese_1988, @DOI"10.1016/0040-1951(88)90263-6" @absage
237 116.5   89.46 -103.11   -2.66  255 ! PTR-NHI @REF Ross_Scotese_1988, @DOI"10.1016/0040-1951(88)90263-6"
252  0.0   90.0    0.0    0.0  222 ! SHI-JMC Southern Hispaniola-Jamaica
252 20.1  -13.2  -62.74    1.14  222 ! SHI-JMC @REF Ross_Scotese_1988, @DOI"10.1016/0040-1951(88)90263-6"
252 33.5    8.82  -80.95    6.31  222 ! SHI-JMC @REF Ross_Scotese_1988, @DOI"10.1016/0040-1951(88)90263-6"
252 41.5   19.89  -24.56   -1.27  222 ! SHI-JMC @REF Ross_Scotese_1988, @DOI"10.1016/0040-1951(88)90263-6"
252 47.9  -22.62 -110.68    2.11  222 ! SHI-JMC @REF Ross_Scotese_1988, @DOI"10.1016/0040-1951(88)90263-6"
252 56.4  -17.74 -113.82    2.24  222 ! SHI-JMC @REF Ross_Scotese_1988, @DOI"10.1016/0040-1951(88)90263-6"
252 74.3  -29.41  -89.16    1.89  222 ! SHI-JMC @REF Ross_Scotese_1988, @DOI"10.1016/0040-1951(88)90263-6"
252 148.6  -29.41  -89.16    1.89  222 ! SHI-JMC
253  0.0   90.0    0.0    0.0  254 ! SJH-HCO San Juan/Hispaniola-Hispaniola Cordillera
253 33.6   90.0    0.0    0.0  254 ! SJH-HCO @REF Ross_Scotese_1988, @DOI"10.1016/0040-1951(88)90263-6"
253 52.2   42.24  -55.74   -4.37  254 ! SJH-HCO @REF Ross_Scotese_1988, @DOI"10.1016/0040-1951(88)90263-6", Arc Complete
253 148.6   42.24  -55.74   -4.37  254 ! SJH-HCO No Motion
254  0.0   90.0    0.0    0.0  255 ! HCO-NHI Hispaniola Cordillera-Northern Hispaniola
254 37.1   90.0    0.0    0.0  255 ! HCO-NHI @REF Ross_Scotese_1988, @DOI"10.1016/0040-1951(88)90263-6"
254 50.0   10.6  -75.49   17.11  255 ! HCO-NHI @REF Ross_Scotese_1988, @DOI"10.1016/0040-1951(88)90263-6", Arc complete, @absage
254 121.6   10.6  -75.49   17.11  255 ! HCO-NHI @REF Ross_Scotese_1988, @DOI"10.1016/0040-1951(88)90263-6"
254 148.6   10.6  -75.49   17.11  255 ! HCO-NHI
255  0.0   90.0    0.0    0.0  216 ! NHI-CYR Northern Hispaniola-Cayman Ridge
255 20.1  -68.9  -44.7    2.88  216 ! NHI-CYR @REF Ross_Scotese_1988, @DOI"10.1016/0040-1951(88)90263-6"
255 52.4   -8.73  -72.57   16.29  216 ! NHI-CYR @REF Ross_Scotese_1988, @DOI"10.1016/0040-1951(88)90263-6"
255 148.6   -8.73  -72.57   16.29  216 ! NHI-CYR
274  0.0   90.0    0.0    0.0  216 ! NCT-CYR North Cuban Thrust Sheets-Cayman Ridge
274 47.9   90.0    0.0    0.0  216 ! NCT-CYR @REF Ross_Scotese_1988, @DOI"10.1016/0040-1951(88)90263-6", END SUTURE
274 63.5   18.21  -71.55   13.74  216 ! NCT-CYR @REF Ross_Scotese_1988, @DOI"10.1016/0040-1951(88)90263-6", Open basin
274 78.9   18.21  -71.55   13.74  216 ! NCT-CYR @REF Ross_Scotese_1988, @DOI"10.1016/0040-1951(88)90263-6", Open basin
275  0.0   90.0    0.0    0.0  216 ! SCT-CYR South Cuban Thrust Sheets-Cayman Ridge
275 47.9   90.0    0.0    0.0  216 ! SCT-CYR @REF Ross_Scotese_1988, @DOI"10.1016/0040-1951(88)90263-6", END SUTURE
275 63.5   18.21  -71.55   13.74  216 ! SCT-CYR @REF Ross_Scotese_1988, @DOI"10.1016/0040-1951(88)90263-6", OPEN BASIN
275 91.0   18.21  -71.55   13.74  216 ! SCT-CYR @REF Ross_Scotese_1988, @DOI"10.1016/0040-1951(88)90263-6", OPEN BASIN
276  0.0   62.58  -39.21   -4.48  281 ! SPE-SPW Sandwich Plate East-Sandwich Plate West  Seton et al. 2012
276 610.0   62.58  -39.21   -4.48  281 ! SPE-SPW Seton et al. 2012
278  0.0  -48.13   10.2   -8.05  280 ! CSS-BDW Central Scotia Sea South-Burdwood Plate Based Barker 2001 to simulate opening, no magnetics, Muller et al. 2008  @REF Domeier_Torsvik_2014 @DOI"10.1016/j.gsf.2014.01.002"
278 250.0  -48.13   10.2   -8.05  280 ! CSS-BDW Central Scotia Sea South-Burdwood Plate Based Barker 2001 to simulate opening, no magnetics, Muller et al. 2008  @REF Domeier_Torsvik_2014 @DOI"10.1016/j.gsf.2014.01.002"
278 610.0  -48.13   10.2   -8.05  280 ! CSS-BDW	@REF Domeier_Torsvik_2014 @DOI"10.1016/j.gsf.2014.01.002"
280  0.0   90.0    0.0    0.0  291 ! BDW-RAW Burdwood Plate-Rawson Block
280 610.0   90.0    0.0    0.0  291 ! BDW-DPN  @REF Domeier_Torsvik_2014 @DOI"10.1016/j.gsf.2014.01.002"
281  0.0   90.0    0.0    0.0  280 ! SPW-BDW	Sandwich Plate West-Burdwood Plate
281 610.0   90.0    0.0    0.0  280 ! SPW-BDW
283  0.0   90.0    0.0    0.0  290 ! NPM-SSP North Patagonian Massif-Salado Subplate @C"ZEROROT"
283 125.0   90.0    0.0    0.0  290 ! NPM-SSP @REF Heine_++_2013 @DOI"10.5194/se-4-215-2013" @AU"CHHEI"	 @T"2011-12-27" @absage
283 150.0  -32.5  -59.58    4.9  290 ! NPM-SSP @REF Heine_++_2013 @DOI"10.5194/se-4-215-2013" @AU"CHHEI; ALY"  @T"2012-01-04" @absage
283 610.0  -32.5  -59.58    4.9  290 ! NPM-SSP
285  0.0   90.0    0.0    0.0  820 ! SGR-WSE	South Georgia-Western Scotia Sea @REF Domeier_Torsvik_2014 @DOI"10.1016/j.gsf.2014.01.002"
285 610.0   90.0    0.0    0.0  820 ! SGR-WSE @REF Domeier_Torsvik_2014 @DOI"10.1016/j.gsf.2014.01.002"
288  0.0   90.0    0.0    0.0  291 ! FLI-CSS Falkland Islands-Colorado Subplate
288 600.0   90.0    0.0    0.0  291 ! FLI-CSS @REF Grunow_++_1991 @DOI"10.1029/91JB01507"
290  0.0   90.0    0.0    0.0  201 ! SSP-SAM Salado Subplate-South America
290 124.1   90.0    0.0    0.0  201 ! SSP-SAM @REF Heine_++_2013 @DOI"10.5194/se-4-215-2013" @T"2011-12-22"  M2o
290 150.0  -33.02  -60.52    8.5  201 ! SSP-SAM @REF Heine_++_2013 @DOI"10.5194/se-4-215-2013" @T"2011-12-22" @absage
290 410.0  -33.02  -60.52    8.5  201 ! SSP-SAM
290 410.0  -33.02  -60.52    8.5  22041 ! SSP-RDLP	Salado Subplate-Rio de la Plata
290 1010.0  -33.02  -60.52    8.5  22041 ! SSP-RDLP
291  0.0   90.0    0.0    0.0  283 ! RAW-NPM Rawson Block-North Patagonian Massif
291 610.0   90.0    0.0    0.0  283 ! RAW-NPM @REF Heine_++_2013 @DOI"10.5194/se-4-215-2013"
293  0.0   90.0    0.0    0.0  201 ! EMEB-SAM East of Maurice Ewing Bank-South America
293 125.0   90.0    0.0    0.0  201 ! EMEB-SAM @REF Heine_++_2013 @DOI"10.5194/se-4-215-2013" @AU"CHHEI" @T"2011-12-21" @absage
293 145.0  -57.19  -55.31    0.43  201 ! EMEB-SAM @REF Heine_++_2013 @DOI"10.5194/se-4-215-2013" @AU"CHHEI" @T"2012-01-19" @C"FITRECON" @absage
293 250.0  -57.19  -55.31    0.43  201 ! EMEB-SAM
294  0.0   90.0    0.0    0.0  201 ! FP-SAM Falkland Plateau (North Weddell Sea)-South America
294 83.0   90.0    0.0    0.0  201 ! FP-SAM  cross-over @xo_ys
294 83.0  -77.56 -113.44  -29.48  802 ! FP-EANT Falkland Plateau-Antarctica, @REF Shaw_Cande_1990 @DOI"10.1029/JB095iB03p02625" & Royer_++_1988 @DOI"19.1016/0040-1951(88)90268-5" *recalculated @Au GS, @T 2011
294 92.7   75.55   61.16   32.43  802 ! FP-EANT @REF Livermore_Hunter_1996 @DOI" 10.1144/GSL.SP.1996.108.01.17"
294 120.6   72.68   84.08   44.59  802 ! FP-EANT @REF Konig_Jokat_2006 @DOI"10.1029/2005JB004035", M0ry
294 123.6   72.13   85.43   46.24  802 ! FP-EANT @REF Konig_Jokat_2006 @DOI"10.1029/2005JB004035", M2y
294 125.7   71.48   84.24   46.54  802 ! FP-EANT @REF Konig_Jokat_2006 @DOI"10.1029/2005JB004035", M4y
294 128.9   70.46   83.05   47.3  802 ! FP-EANT @REF Konig_Jokat_2006 @DOI"10.1029/2005JB004035", M10y
294 130.8   69.97   82.46   47.73  802 ! FP-EANT @REF Konig_Jokat_2006 @DOI"10.1029/2005JB004035", M11y
294 132.6   69.37   80.82   47.63  802 ! FP-EANT @REF Konig_Jokat_2006 @DOI"10.1029/2005JB004035", M12ny
294 136.0   68.79   82.7   50.28  802 ! FP-EANT @REF Konig_Jokat_2006 @DOI"10.1029/2005JB004035", M15ny  *inconsistency between chron and age in paper - chron assumed to be correct, time adjusted
294 138.5   67.78   80.24   50.08  802 ! FP-EANT @REF Konig_Jokat_2006 @DOI"10.1029/2005JB004035", M17ny  *inconsistency between chron and age in paper - chron assumed to be correct, time adjusted
294 143.4   66.5   77.55   49.86  802 ! FP-EANT @REF Konig_Jokat_2006 @DOI"10.1029/2005JB004035", M20ny  *inconsistency between chron and age in paper - chron assumed to be correct, time adjusted
294 160.0   66.52   77.54   53.44  802 ! FP-EANT @REF Konig_Jokat_2006 @DOI"10.1029/2005JB004035" @absage
294 180.0   66.52   77.54   53.44  802 ! FP-EANT
301  0.0   90.0    0.0    0.0  101 ! EUR-NAM Northern European Craton-North America
301 10.9   66.44  132.98   -2.57  101 ! EUR-NAM @REF Gaina_++_2002 @DOI"10.1016/S0012-821X(02)00499-5" (5o)
301 20.1   68.91  132.51   -5.09  101 ! EUR-NAM @REF Gaina_++_2002 @DOI"10.1016/S0012-821X(02)00499-5" (6o)
301 33.1   68.22  131.53   -7.65  101 ! EUR-NAM @REF Gaina_++_2002 @DOI"10.1016/S0012-821X(02)00499-5" (13y)
301 47.9   65.38  138.44  -10.96  101 ! EUR-NAM @REF Gaina_++_2002 @DOI"10.1016/S0012-821X(02)00499-5" (21o)
301 55.9   56.17  145.06  -13.24  101 ! EUR-NAM @REF Gaina_++_2002 @DOI"10.1016/S0012-821X(02)00499-5" (25y)
301 68.7   60.38  146.96  -16.33  101 ! EUR-NAM @REF Barnett-Moore_++_(in review)
301 79.1   63.4  147.75  -18.48  101 ! EUR-NAM @REF Gaina_++_2002 @DOI"10.1016/S0012-821X(02)00499-5" (33o) @xo_ys
301 79.1   48.16  121.62  -12.71  102 ! EUR-GRN Northern European Craton-Greenland cross over @REF Barnett-Moore_++_(in review)
301 120.0   48.16  121.62  -12.71  102 ! EUR-GRN tectonic quiescence between EUR and GRN after Faerseth_Lien_2002 @DOI"10.1016/S0264-8172(02)00112-5, @REF Barnett-Moore_++_(in review) @xo_yf @absage
301 120.0   68.01  153.59  -21.01  101 ! EUR-NAM Northern European Craton-North America cross over @REF Barnett-Moore_++_(in review) @absage
301 200.0   71.41  152.6  -23.68  101 ! EUR-NAM Full fit between EUR and NAM, initial rifting @REF Barnett-Moore_++_(in review) @absage
301 390.0   71.41  152.6  -23.68  101 ! EUR-NAM Full fit between EUR and NAM, initial rifting @REF Barnett-Moore_++_(in review) @absage
301 430.0  -69.57  -24.64   24.02  101 !EUR-NAM THT Final 2006 @REF Domeier_Torsvik_2014 @DOI"10.1016/j.gsf.2014.01.002"
301 1100.0  -69.57  -24.64   24.02  101 !EUR-NAM THT Final 2006 @REF Domeier_Torsvik_2014 @DOI"10.1016/j.gsf.2014.01.002"
302  0.0   90.0    0.0    0.0  301 ! BAL-EUR Baltic Shield-Northern European Craton (this is the baltica we care about for the neoproterozoic)
302 250.0   90.0    0.0    0.0  301 ! BAL-EUR	Baltic Shield-Northern European Craton  @REF Domeier_Torsvik_2014 @DOI"10.1016/j.gsf.2014.01.002"
302 430.0   90.0    0.0    0.0  301 ! BAL-EUR Finetuned longitude 4th ITE	  @REF Domeier_Torsvik_2014 @DOI"10.1016/j.gsf.2014.01.002", @xo_yf
302 430.0  -36.2936   41.3894   93.387  000 ! BAL-000 Baltica-Spin Axis, @REF Domeier 2016 @DOI"10.1016/j.gr.2015.08.003"
302 440.0   30.6346 -131.154 -103.114  000 ! BAL-000 @REF Domeier 2016 @DOI"10.1016/j.gr.2015.08.003"
302 460.0   33.6226  -96.3172 -119.2958  000 ! BAL-000 @REF Domeier 2016 @DOI"10.1016/j.gr.2015.08.003"
302 475.0  -20.8051  109.2212  126.3652  000 ! 	BAL-000 @REF Domeier 2016 @DOI"10.1016/j.gr.2015.08.003"
302 505.0  -22.2072   70.7981  118.8405  000 !
302 520.0   19.07 -127.66 -125.83  000 ! BAL-000 @ REF @REF Merdith et al. 2017, @DOI"10.1016/j.gr.2017.04.001"
302 560.0   15.61  174.61 -131.05  000 ! BAL-000 @REF Merdith et al. 2017, @DOI"10.1016/j.gr.2017.04.001"
302 600.0   31.4045 -132.824 -175.456  000 ! BAL-000, @REF Merdith et al. 2017, @DOI"10.1016/j.gr.2017.04.001" @xo_yf
302 600.0   75.8  -95.82  -59.16  101 ! BAL-LAU, Baltica-Laurentia, @REF Merdith et al. 2017, @DOI"10.1016/j.gr.2017.04.001", re-calculated relative rotation from Li et al. 2008 (10.1016/j.precamres.2007.04.021)
302 750.0   75.8  -95.82  -59.16  101 ! BAL-LAU, @REF Merdith et al. 2017, @DOI"10.1016/j.gr.2017.04.001", re-calculated relative rotation from Li et al. 2008 (10.1016/j.precamres.2007.04.021)
302 1000.0   75.8  -95.82  -59.16  101 ! BAL-LAU, @REF Merdith et al. 2017, @DOI"10.1016/j.gr.2017.04.001", re-calculated relative rotation from Li et al. 2008 (10.1016/j.precamres.2007.04.021)
303  0.0   90.0    0.0    0.0  301 ! NSI-EUR Northern Scotland/Ireland-Norther European Craton
303 430.0   90.0    0.0    0.0  301 ! NSI-EUR
303 430.0  -69.57  -24.64   24.02  101 ! @REF Domeier 2016 @DOI"10.1016/j.gr.2015.08.003"
303 1100.0   69.57  155.36  -24.02  101 ! @REF Domeier 2016 @DOI"10.1016/j.gr.2015.08.003"
304  0.0   90.0    0.0    0.0  101 ! IBR-NAM  Iberia-North America
304 10.9  -67.03  -47.12    2.56  101 ! IBR-NAM @REF Schettino_Scotese_2005 @DOI"10.1111/j.1365-246X.2005.02638.x"
304 20.1  -68.08  -42.87    5.03  101 ! IBR-NAM @REF Schettino_Scotese_2005 @DOI"10.1111/j.1365-246X.2005.02638.x"
304 33.1  -51.45  -35.97    7.14  101 ! IBR-NAM @REF Schettino_Scotese_2005 @DOI"10.1111/j.1365-246X.2005.02638.x"
304 40.1  -64.76  -41.87    9.02  101 ! IBR-NAM @REF Schettino_Scotese_2005 @DOI"10.1111/j.1365-246X.2005.02638.x"
304 47.9  -72.69  -49.13   11.38  101 ! IBR-NAM @REF Schettino_Scotese_2005 @DOI"10.1111/j.1365-246X.2005.02638.x"
304 55.9  -73.27  -47.19   14.09  101 ! IBR-NAM @REF Schettino_Scotese_2005 @DOI"10.1111/j.1365-246X.2005.02638.x"
304 67.7  -74.84  -45.62   17.41  101 ! IBR-NAM @REF Schettino_Scotese_2005 @DOI"10.1111/j.1365-246X.2005.02638.x"
304 83.0  -87.17 -123.4   24.69  101 ! IBR-NAM @REF Schettino_Scotese_2005 @DOI"10.1111/j.1365-246X.2005.02638.x"
304 120.8  -71.71  168.36   46.3  101 ! IBR-NAM @REF Rowley_Lottes_1988 @DOI"10.1016/0040-1951(88)90261-2"; @REF Schettino_Scotese_2005 @DOI"10.1111/j.1365-246X.2005.02638.x", 2005 m0
304 144.7  -66.6  165.01   61.97  101 ! IBR-NAM @REF Barnett-Moore_++_(in review) @xo_ys
304 144.7   48.94   -3.08  -48.46  301 ! IBR-EUR Iberia-Eurasia cross over @REF Barnett-Moore_++_(in review)
304 250.0   48.94   -3.08  -48.46  301 ! IBR-EUR
304 250.0   67.0511  -16.0439  -63.9257  101 ! IBR-NAM Iberia-North America @REF Young et al. (2019) @DOI "10.1016/j.gsf.2018.05.011"
304 320.0  -67.0511  163.9561   63.9257  101 ! IBR-NAM @REF Young et al. (2019) @DOI "10.1016/j.gsf.2018.05.011"	@xo_ys
304 320.0   55.4006    1.2988   14.4964  714 ! IBR-NWA @REF Young et al. (2019) @DOI "10.1016/j.gsf.2018.05.011"
304 335.0   38.6924   -3.6678  -22.2115  714 ! IBR-NWA @REF Young et al. (2019) @DOI "10.1016/j.gsf.2018.05.011"
304 760.0   38.6924   -3.6678  -22.2115  714 ! IBR-NWA	@REF Young et al. (2019) @DOI "10.1016/j.gsf.2018.05.011"
305  0.0   90.0    0.0    0.0  302 ! CEU-BAL Central Europe (Armorica and Moldanubia)-Baltica @REF Young et al. (2019) @DOI "10.1016/j.gsf.2018.05.011"
305 320.0   90.0    0.0    0.0  302 ! CEU-BAL @REF Young et al. (2019) @DOI "10.1016/j.gsf.2018.05.011" @xo_ys
305 320.0   50.1168   -1.2158   62.8718  714 ! CEU-NWA Central Europe (Armorica and Moldanubia)-Northwest Africa @REF Young et al. (2019) @DOI "10.1016/j.gsf.2018.05.011"
305 335.0   49.6861   -2.7803   62.9448  714 ! CEU-NWA @REF Young et al. (2019) @DOI "10.1016/j.gsf.2018.05.011"
305 810.0   49.6861   -2.7803   62.9448  714 ! CEU-NWA @REF Young et al. (2019) @DOI "10.1016/j.gsf.2018.05.011"
306  0.0   90.0    0.0    0.0  304 ! COR-IBR Corsica-Iberia @Au MHV, @T2014.
306 19.0   90.0    0.0    0.0  304 ! COR-IBR @REF Schettino_Turco_2006 @DOI"10.1111/j.1365-246X.2006.02997.x"
306 33.1   44.49   10.28  -29.3  304 ! COR-IBR @REF Schettino_Turco_2006 @DOI"10.1111/j.1365-246X.2006.02997.x"
306 610.0   44.49   10.28  -29.3  304 ! COR-IBR  @REF Domeier_Torsvik_2014 @DOI"10.1016/j.gsf.2014.01.002"
307  0.0   90.0    0.0    0.0  3307 ! ADR-APU Adria-Apulia
307 40.1   90.0    0.0    0.0  3307 ! ADR-APU @REF Schettino_Turco_2011 @DOI"10.1130/B30064.1"
307 47.0  -26.5 -166.58    1.0  3307 ! ADR-APU @REF Schettino_Turco_2011 @DOI"10.1130/B30064.1"
307 60.0  -26.5 -166.58    1.0  3307 ! ADR-APU @REF Schettino_Turco_2011 @DOI"10.1130/B30064.1"
307 70.0  -26.5 -166.58    2.0  3307 ! ADR-APU @REF Schettino_Turco_2011 @DOI"10.1130/B30064.1"
307 100.0  -26.5 -166.58    7.73  3307 ! ADR-APU @REF Schettino_Turco_2011 @DOI"10.1130/B30064.1"
307 810.0  -26.5 -166.58    7.73  3307 ! ADR-APU  @REF Domeier_Torsvik_2014 @DOI"10.1016/j.gsf.2014.01.002"
308  0.0   90.0    0.0    0.0  307 ! DIN-ADR  Eastern Dinaride Platform-Adria
308 30.0   90.0    0.0    0.0  307 ! DIN-ADR @REF Schettino_Turco_2011 @DOI"10.1130/B30064.1"
308 40.1   60.25  -71.75    0.81  307 ! DIN-ADR @REF Schettino_Turco_2011 @DOI"10.1130/B30064.1"
308 67.7   60.25  -71.75    0.81  307 ! DIN-ADR @REF Schettino_Turco_2011 @DOI"10.1130/B30064.1"
308 83.5   49.69   -5.7    4.02  307 ! DIN-ADR @REF Schettino_Turco_2011 @DOI"10.1130/B30064.1"
308 90.0   49.1   -9.84    4.13  307 ! DIN-ADR @REF Schettino_Turco_2011 @DOI"10.1130/B30064.1"
308 185.0   49.1   -9.84    4.13  307 ! DIN-ADR @REF Schettino_Turco_2011 @DOI"10.1130/B30064.1"   308 was fixed to 338 from 600to 185 in the @REF Schettino_Turco_2011 paper
308 230.0   41.18    6.9   -3.6  307 ! DIN-ADR @REF Schettino_Turco_2011 @DOI"10.1130/B30064.1"
308 810.0   41.18    6.9   -3.6  307 ! DIN-ADR  @REF Domeier_Torsvik_2014 @DOI"10.1016/j.gsf.2014.01.002"
309  0.0   90.0    0.0    0.0  311 ! WSV-BAR West Svalbard-Barentsia and East Svalbard
309 250.0   90.0    0.0    0.0  311 ! WSV-BAR West Svalbard-Barentsia and East Svalbard  @REF Domeier_Torsvik_2014 @DOI"10.1016/j.gsf.2014.01.002"
309 360.0   90.0    0.0    0.0  311 ! WSV-BAR THT2006 Post Svalbardian_Ellesmerian location		    @REF Domeier_Torsvik_2014 @DOI"10.1016/j.gsf.2014.01.002"
309 400.0   58.13  -45.29    2.32  311 ! WSV-BAR  @REF Domeier_Torsvik_2014 @DOI"10.1016/j.gsf.2014.01.002"
309 430.0   58.13  -45.29    2.32  311 ! WSV-BAR switch but with strikeslip to do later  @xo_ys  @REF Domeier_Torsvik_2014 @DOI"10.1016/j.gsf.2014.01.002"
309 430.0   61.1361  117.263  -17.5655  102 ! WSV-GRN Silurian Collision Caledonides  @REF Domeier_Torsvik_2014 @DOI"10.1016/j.gsf.2014.01.002"
309 440.0   21.572  118.4645  -10.537  102 ! WSV-GRN  @REF Domeier_Torsvik_2014 @DOI"10.1016/j.gsf.2014.01.002"
309 610.0   21.572  118.4645  -10.537  102 ! WSV-GRN  @REF Domeier_Torsvik_2014 @DOI"10.1016/j.gsf.2014.01.002"
311  0.0   90.0    0.0    0.0  302 ! BAR-BAL Barentsia and East Svalbard-Baltic Shield
311 250.0   90.0    0.0    0.0  302 ! BAR-BAL Barentsia and East Svalbard-Baltic Shield END	BARENTS	SEA	EXTENSION  @REF Domeier_Torsvik_2014 @DOI"10.1016/j.gsf.2014.01.002"
311 340.0   74.59  145.72    0.9  302 ! BAR-BAL  @REF Domeier_Torsvik_2014 @DOI"10.1016/j.gsf.2014.01.002"
311 410.0   74.59  145.72    0.9  302 ! BAR-BAL Switch to 302 THT 2009 some overlap for later rifting @xo_ys  @REF Domeier_Torsvik_2014 @DOI"10.1016/j.gsf.2014.01.002"
311 410.0   54.065  121.767  -14.3232  102 ! BAR-GRN Barentsia and East Svalbard-Greenland  @REF Domeier_Torsvik_2014 @DOI"10.1016/j.gsf.2014.01.002"
311 430.0   67.2814  116.7765  -18.8334  102 ! 	@REF Domeier 2016 @DOI"10.1016/j.gr.2015.08.003
311 435.0   83.3988   90.2765  -31.0633  102 ! 	@REF Domeier 2016 @DOI"10.1016/j.gr.2015.08.003
311 440.0   85.8496    5.4783  -44.9532  102 ! 	@REF Domeier 2016 @DOI"10.1016/j.gr.2015.08.003
311 1010.0   85.8496    5.4783  -44.9532  102 ! 	@REF Domeier 2016 @DOI"10.1016/j.gr.2015.08.003
312 250.0   90.0    0.0    0.0  304 ! IUA-IBR Iberia Upper Allochthon-Iberia
312 320.0   90.0    0.0    0.0  304 ! IUA-IBR @REF Young et al. (2019) @DOI "10.1016/j.gsf.2018.05.011"
312 335.0   41.34   -8.83   70.21  304 ! IUA-IBR @REF Young et al. (2019) @DOI "10.1016/j.gsf.2018.05.011"
312 360.0   41.34   -8.83   70.21  304 ! IUA-IBR @REF Young et al. (2019) @DOI "10.1016/j.gsf.2018.05.011"
312 380.0   40.68  -10.55   75.27  304 ! IUA-IBR @REF Young et al. (2019) @DOI "10.1016/j.gsf.2018.05.011" @xo_ys
312 380.0  -37.6584  178.754   15.0442  314 ! IUA-MGCR Iberia Upper Allochthon-Mid German Crystalline Rise @REF Young et al. (2019) @DOI "10.1016/j.gsf.2018.05.011"
312 610.0  -37.6584  178.754   15.0442  314 ! IUA-MGCR @REF Young et al. (2019) @DOI "10.1016/j.gsf.2018.05.011"
313 250.0   90.0    0.0    0.0  305 ! LED-CEU Leon Domain-Central Europe (Armorica and Moldanubia)
313 360.0   90.0    0.0    0.0  305 ! LED-CEU End collision and suturing
313 370.0   48.03    3.64  -20.02  305 ! LED-CEU Initial collision with Armorica @REF Young et al. (2019) @DOI "10.1016/j.gsf.2018.05.011" @xo_ys
313 370.0  -42.6482  172.9777   22.4134  314 ! LED-MGCR @REF Young et al. (2019) @DOI "10.1016/j.gsf.2018.05.011"
313 380.0   42.6482   -7.0223  -22.4134  314 ! LED-MGCR @REF Young et al. (2019) @DOI "10.1016/j.gsf.2018.05.011"
313 610.0   42.6482   -7.0223  -22.4134  314 ! LED-MGCR @REF Young et al. (2019) @DOI "10.1016/j.gsf.2018.05.011"
314 250.0   90.0    0.0    0.0  375 ! MGCR-SAX Mid German Crystalline Rise-Saxothuringia
314 360.0   90.0    0.0    0.0  375 ! MGCR-SAX @REF Young et al. (2019) @DOI "10.1016/j.gsf.2018.05.011" @xo_ys
314 360.0  -28.5649  -70.1436  -17.1715  315 ! MGCR-SAX @REF Young et al. (2019) @DOI "10.1016/j.gsf.2018.05.011"
314 370.0  -28.5649  -70.1436  -17.1715  315 ! MGCR-ENG Mid German Crystalline Rise-South England (East Avalonia) @REF Young et al. (2019) @DOI "10.1016/j.gsf.2018.05.011"
314 380.0  -32.6533  -67.486  -14.9855  315 ! MGCR-ENG Max extent of Lizard-Giessen backarc @REF Young et al. (2019) @DOI "10.1016/j.gsf.2018.05.011"
314 410.0  -78.7443 -100.8473   -6.0925  315 ! 	MGCR-ENG KTM_2015 @REF Young et al. (2019) @DOI "10.1016/j.gsf.2018.05.011"
314 610.0  -78.7443 -100.8473   -6.0925  315 ! 	MGCR-ENG KTM_2015 @REF Young et al. (2019) @DOI "10.1016/j.gsf.2018.05.011"
315  0.0   90.0    0.0    0.0  302 ! ENG-BAL South England (East Avalonia)-Baltic Shield
315 440.0   90.0    0.0    0.0  302 ! ENG-BAL THT2007 @REF Domeier_Torsvik_2014 @DOI"10.1016/j.gsf.2014.01.002"
315 455.0   23.9946  -39.5916  -22.0116  302 ! ENG-BAL @REF Domeier, 2016 @DOI"10.1016/j.gr.2015.08.003, @xo_of
315 455.0  -52.2192  140.961   76.7102  101 ! ENG-WAV South England-West Avalonia @REF Domeier, 2016 @DOI"10.1016/j.gr.2015.08.003
315 489.0  -32.4623  150.988   84.0312  101 ! ENG-WAC South England-West African Craton @REF Domeier, 2016 @DOI"10.1016/j.gr.2015.08.003
315 489.0   13.7151   18.2029   35.1734  714 ! ENG-WAC South England-West African Craton @REF Domeier, 2016 @DOI"10.1016/j.gr.2015.08.003
315 550.0  -13.7151 -161.797  -35.1734  714 ! ENG-WAC @REF Domeier, 2016 @DOI"10.1016/j.gr.2015.08.003, @xo_yf
315 550.0  -85.525  136.9298   56.4496  108 ! EAV-WAV East Avalonia-West Avalonia @REF Murphy et al., 2004 @DOI"10.1007/s00531-004-0412-9
315 760.0  -85.525  136.9298   56.4496  108 ! EAV-WAV @REF Murphy et al., 2004 @DOI"10.1007/s00531-004-0412-9
316 250.0   90.0    0.0    0.0  304 ! SPZ-IBR South Portuguese Zone-Iberia
316 320.0   90.0    0.0    0.0  304 ! SPZ-IBR @REF Young et al. (2019) @DOI "10.1016/j.gsf.2018.05.011"
316 340.0   39.84  -10.35  -68.95  304 ! SPZ-IBR @REF Young et al. (2019) @DOI "10.1016/j.gsf.2018.05.011"
316 360.0   39.84  -10.35  -68.95  304 ! SPZ-IBR @REF Young et al. (2019) @DOI "10.1016/j.gsf.2018.05.011" @xo_ys
316 360.0   41.0001  -10.2799 -139.1383  312 ! SPZ-IUA South Portuguese Zone-Iberia Upper Allochthon @REF Young et al. (2019) @DOI "10.1016/j.gsf.2018.05.011"
316 610.0   41.0001  -10.2799 -139.1383  312 ! SPZ-IUA @REF Young et al. (2019) @DOI "10.1016/j.gsf.2018.05.011"
317  0.0   90.0    0.0    0.0  101 ! POR-NAM Porcupine-North America
317  9.8   65.38  133.58   -2.44  101 ! POR-NAM @REF Lawver_++_1990 @DOI"10.1007/978-94-009-2029-3_3", An5
317 19.7   68.92  136.74   -4.97  101 ! POR-NAM @REF Lawver_++_1990 @DOI"10.1007/978-94-009-2029-3_3", An6
317 33.5   65.64  136.95   -7.51  101 ! POR-NAM @REF Lawver_++_1990 @DOI"10.1007/978-94-009-2029-3_3", An13
317 46.5   58.75  142.49  -10.01  101 ! POR-NAM @REF Srivastava_Roest_1989 @DOI"10.1130/0091-7613(1989)017"
317 53.3   59.21  143.14  -12.3  101 ! POR-NAM @REF Srivastava_Roest_1989 @DOI"10.1130/0091-7613(1989)017"
317 56.2   60.11  143.68  -13.76  101 ! POR-NAM @REF Srivastava_Roest_1989 @DOI"10.1130/0091-7613(1989)017"
317 68.3   62.31  145.52  -16.47  101 ! POR-NAM @REF Srivastava_Roest_1989 @DOI"10.1130/0091-7613(1989)017"
317 78.9   63.9  148.92  -18.51  101 ! POR-NAM @REF Srivastava_Roest_1989 @DOI"10.1130/0091-7613(1989)017"
317 83.0   64.35  149.97  -19.21  101 ! POR-NAM @REF Srivastava_Roest_1989 @DOI"10.1130/0091-7613(1989)017"
317 92.0   64.55  151.19  -19.88  101 ! POR-NAM @REF Srivastava_Roest_1989 @DOI"10.1130/0091-7613(1989)017"  @absage
317 105.0   64.82  153.08  -21.0  101 ! POR-NAM @REF Srivastava_Roest_1989 @DOI"10.1130/0091-7613(1989)017", AnK @absage
317 120.6   67.13  155.32  -22.54  101 ! POR-NAM @REF Srivastava_Roest_1989 @DOI"10.1130/0091-7613(1989)017", AnM0
317 610.0   67.13  155.32  -22.54  101 ! POR-NAM	 @REF Domeier_Torsvik_2014 @DOI"10.1016/j.gsf.2014.01.002"
318  0.0   90.0    0.0    0.0  301 ! RKL-EUR Rockall-Northern European Craton
318 410.0   90.0    0.0    0.0  301 ! RKL-EUR  @REF Domeier_Torsvik_2014 @DOI"10.1016/j.gsf.2014.01.002"
318 410.0   70.4888  154.0522  -23.8463  101 ! RKL-LAU Rockall-Laurentia recalculated from Pangea position (slight change)
318 1010.0   70.4888  154.0522  -23.8463  101 ! RKL-LAU
319  0.0   90.0    0.0    0.0  301 ! STR-EUR Strandja (Mosesia)-Northern European Craton
319 430.0   90.0    0.0    0.0  301 ! STR-EUR Strandja (Mosesia)-Northern European Craton  @REF Domeier_Torsvik_2014 @DOI"10.1016/j.gsf.2014.01.002"
319 430.0   90.0    0.0    0.0  302 ! STR-EUR Strandja (Mosesia)-Northern European Craton  @REF Domeier_Torsvik_2014 @DOI"10.1016/j.gsf.2014.01.002"
319 610.0   90.0    0.0    0.0  302 ! STR-EUR JG/LG 1996	 @REF Domeier_Torsvik_2014 @DOI"10.1016/j.gsf.2014.01.002"
322  0.0   90.0    0.0    0.0  3062 ! CAL-SSR Calabria-Southern Sardinia
322 250.0   90.0    0.0    0.0  3062 ! CAL-SSR @REF Hosseinpour_++_(in review) @xo_ys
322 250.0   32.84   -3.36    4.55  306 ! CAL-COR Calabria-Corsica  MHV2014  Hosseinpour et al. (2016)
322 610.0   32.84   -3.36    4.55  306 ! CAL-COR MHV2014
323  0.0   90.0    0.0    0.0  7701 ! SIC-TUN Sicily-Tunesia
323 10.0  -37.4 -172.6    1.99  7701 ! SIC-TUN @REF Schettino_Turco_2011 @DOI"10.1130/B30064.1"
323 610.0  -37.4 -172.6    1.99  7701 ! SIC-TUN
328  0.0   90.0    0.0    0.0  308 ! EDAW-DIN Eastern Dinaride accretionary wedge-Eastern Dinaride platform
328 10.0   19.07   -2.88    2.0  308 ! EDAW-DIN @REF Schettino_Turco_2011 @DOI"10.1130/B30064.1"
328 20.0   19.07   -2.88    3.0  308 ! EDAW-DIN @REF Schettino_Turco_2011 @DOI"10.1130/B30064.1"
328 30.0   19.07   -2.88    3.0  308 ! EDAW-DIN @REF Schettino_Turco_2011 @DOI"10.1130/B30064.1"
328 40.0   19.07   -2.88    4.0  308 ! EDAW-DIN @REF Schettino_Turco_2011 @DOI"10.1130/B30064.1"
328 50.0   19.07   -2.88    5.4  308 ! EDAW-DIN @REF Schettino_Turco_2011 @DOI"10.1130/B30064.1"
328 810.0   19.07   -2.88    5.4  308 !EDAW-DIN @REF Schettino_Turco_2011 @DOI"10.1130/B30064.1"
329  0.0   90.0    0.0    0.0  304 ! BET-SPN Betic (Spain)-Iberia
329 760.0   90.0    0.0    0.0  304 ! BET-SPN Betic (Spain)-Iberia JG/LG 1996  @REF Domeier_Torsvik_2014 @DOI"10.1016/j.gsf.2014.01.002"
330  0.0   90.0    0.0    0.0  331 ! TOB-UKB Tornquist Block-United Kingdom Block
330 145.0   90.0    0.0    0.0  331 ! TOB-UKB @absage
330 170.0   24.19   36.2    0.59  331 ! TOB-UKB @REF Muller_++_2008 @DOI"10.1029/2007GC001743" @absage @absage
330 610.0   24.19   36.2    0.59  331 ! TOB-UKB @REF Domeier_Torsvik_2014 @DOI"10.1016/j.gsf.2014.01.002" Torsvik et al 2012, 2014
331  0.0   90.0    0.0    0.0  301 ! UKB-EUR United Kingdom Block-Europe
331 410.0   90.0    0.0    0.0  301 ! UKB-EUR United Kingdom Block-North America  Roest & Srivastiva 1989  @REF Domeier_Torsvik_2014 @DOI"10.1016/j.gsf.2014.01.002"
331 410.0   90.0    0.0    0.0  302 ! UKB-BAL recalculated relative to Baltica
331 610.0   90.0    0.0    0.0  302 ! UKB-BAL  Roest & Srivastiva 1989  @REF Domeier_Torsvik_2014 @DOI"10.1016/j.gsf.2014.01.002"
334  0.0   90.0    0.0    0.0  328 ! PES-EDAW Pelso-Eastern Dinaride accretionary wedge
334  4.0   43.92   22.75    3.99  328 ! PES-EDAW @REF Schettino_Turco_2011 @DOI"10.1130/B30064.1"
334 19.0   33.76   18.13    6.37  328 ! PES-EDAW @REF Schettino_Turco_2011 @DOI"10.1130/B30064.1"
334 155.0   33.76   18.13    6.37  328 ! PES-EDAW @REF Schettino_Turco_2011 @DOI"10.1130/B30064.1"
334 200.0   24.0   14.0   14.0  328 ! PES-EDAW @REF Hosseinpour_++_(in review) @Au MHV @T 2014
334 810.0   24.0   14.0   14.0  328 ! PES-EDAW
335 250.0   90.0    0.0    0.0  331 ! EALP-UKB Eastern (Calcareous) Alps-United Kingdom Block  Muller et al. 2008  @REF Domeier_Torsvik_2014 @DOI"10.1016/j.gsf.2014.01.002"
335 610.0   90.0    0.0    0.0  331 ! EALP-UKB JG/LG 1996  @xo_ys	 @REF Domeier_Torsvik_2014 @DOI"10.1016/j.gsf.2014.01.002"
337  0.0   90.0    0.0    0.0  334 ! TIS-PEL Tisza-Pelso
337 19.0  -36.15   14.41    1.84  334 ! TIS-PEL @REF Schettino_Turco_2011 @DOI"10.1130/B30064.1"
337 610.0  -36.15   14.41    1.84  334 ! TIS-PEL
338  0.0   90.0    0.0    0.0  319 ! ROD-STR Rhodopes-Strandja (Moesia)
338 185.0   90.0    0.0    0.0  319 ! ROD-STR @REF Schettino_Turco_2011 @DOI"10.1130/B30064.1"
338 230.0   44.56   21.9  -12.92  319 ! ROD-STR @REF Schettino_Turco_2011 @DOI"10.1130/B30064.1"
338 250.0   48.47   16.28  -38.93  319 ! ROD-STR	Rhodopes-Strandja (Moesia)
338 270.0   49.25   15.0  -65.0  319 ! ROD-STR Schettino and Turco, 2011
338 610.0   49.25   15.0  -65.0  319 ! ROD-STR
339  0.0   90.0    0.0    0.0  222 ! CFZ-JMC Caribbean Fracture zone north 1 and fracture zone north 2 - Jamaica
339 10.9   78.96 -179.68    0.68  222 ! CFZ-JMC @REF Muller et al. 2016 @DOI"10.1146/annurev-earth-060115-012211"
339 20.1   69.03  134.6    1.26  222 ! CFZ-JMC @REF Muller et al. 2016 @DOI"10.1146/annurev-earth-060115-012211"
339 33.1   76.58  179.7    2.81  222 ! CFZ-JMC @REF Muller et al. 2016 @DOI"10.1146/annurev-earth-060115-012211"
339 40.1   60.16  123.51    3.65  222 ! CFZ-JMC @REF Muller et al. 2016 @DOI"10.1146/annurev-earth-060115-012211"
339 43.8   58.8  124.6    4.21  222 ! CFZ-JMC @REF Muller et al. 2016 @DOI"10.1146/annurev-earth-060115-012211"
339 53.3   62.69  133.24    5.32  222 ! CFZ-JMC @REF Muller et al. 2016 @DOI"10.1146/annurev-earth-060115-012211"
339 67.7   61.94 -122.82    7.62  222 ! CFZ-JMC @REF Muller et al. 2016 @DOI"10.1146/annurev-earth-060115-012211"
339 79.1   38.17 -105.51   14.4  222 ! CFZ-JMC @REF Muller et al. 2016 @DOI"10.1146/annurev-earth-060115-012211"
339 99.0   28.46 -105.43   28.76  222 ! CFZ-JMC @REF Muller et al. 2016 @DOI"10.1146/annurev-earth-060115-012211"
339 120.6   28.24 -105.09   29.63  222 ! CFZ-JMC @REF Muller et al. 2016 @DOI"10.1146/annurev-earth-060115-012211"
339 250.0   27.42 -104.7   32.69  222 ! CFZ-JMC @REF Muller et al. 2016 @DOI"10.1146/annurev-earth-060115-012211"
340  0.0   90.0    0.0    0.0  337 ! SPN-TIS Southern Panonian-Tisza
340 19.0  -19.16 -154.96    1.61  337 ! SPN-TIS @REF Schettino_Turco_2011 @DOI"10.1130/B30064.1"
340 610.0  -19.16 -154.96    1.61  337 ! SPN-TIS Southern Panonian-Tisza Schettino & Turco 2011
344  0.0   90.0    0.0    0.0  331 ! WALP-UKB Western Alps-United Kingdom Block
344 610.0   90.0    0.0    0.0  331 ! WALP-UKB JG/LG 1996  @REF Domeier_Torsvik_2014 @DOI"10.1016/j.gsf.2014.01.002"
346  0.0   90.0    0.0    0.0  522 ! PEL-MTB Peloponnese-Menderes Taurides Block
346 20.1  -22.74 -157.39    3.8  522 ! PEL-MTB @REF Schettino_Turco_2011 @DOI"10.1130/B30064.1"
346 33.1  -22.74 -157.39    3.8  522 ! PEL-MTB @REF Schettino_Turco_2011 @DOI"10.1130/B30064.1"
346 55.9   16.93  150.79    3.52  522 ! PEL-MTB Peloponnese-Menderes Taurides block @REF Schettino_Turco_2011 @DOI"10.1130/B30064.1", @xo_ys
346 55.9  -38.62 -152.95    4.95  3307 ! PEL-APU Peloponnese-Apulia @REF Hosseinpour_++_(in review) based on @REF Schettino_Turco_2011 @DOI"10.1130/B30064.1" cross-over recalculated by @Au MH @T 11022014
346 250.0   38.62   27.05   -4.95  3307 ! PEL-APU Peloponnese-Apulia  Schettino & Turco 2011
346 610.0   38.62   27.05   -4.95  3307 ! PEL-APU Schettino & Turco 2011
347  0.0   90.0    0.0    0.0  346 ! CRT-PEL Crete-Peloponnese
347 13.0   35.09   23.41   44.81  346 ! CRT-PEL @REF Schettino_Turco_2011 @DOI"10.1130/B30064.1"
347 610.0   35.09   23.41   44.81  346 ! CRT-PEL Schettino and Turco 2011
349  0.0   90.0    0.0    0.0  319 ! SMD-STR Serbo/Macedonia-Strandja (Moesia)
349 610.0   90.0    0.0    0.0  319 ! SMD-STR JG/LG 1996 suture  @REF Domeier_Torsvik_2014 @DOI"10.1016/j.gsf.2014.01.002"
352  0.0   90.0    0.0    0.0  752 ! LOI1-LOI2 Isochron of AFR-IBR  Ligurian Ocean
352 145.0   90.0    0.0    0.0  752 ! LOI1-LOI2 Isochron of AFR-IBR  Ligurian Ocean @REF Hosseinpour_++_(in review) @Au MH, @T 05082014 @xo_ys
352 145.0   26.6  103.74    1.3  304 ! LOI1-IBR @REF Hosseinpour_++_(in review) @Au MH, @T 05082014
352 250.0   26.6  103.74    1.3  304 ! LOI1-IBR
354  0.0   90.0    0.0    0.0  754 ! LOI3-LOI4 Isochron of IBR-ADR East, Ligurian Ocean
354 145.0   90.0    0.0    0.0  754 ! LOI3-LOI4 @REF Hosseinpour_++_(in review) @Au MH, @T 05082014 @xo_ys
354 145.0   61.3297   18.5508   16.0392  322 ! ILOI3-CAL Isochron of IBR-ADR East-Calabria,  Ligurian Ocean @REF Hosseinpour_++_(in review) @Au MH, @T 05082014
354 250.0  -61.3297 -161.4492  -16.0392  322 ! LOI3-CAL
355  0.0   90.0    0.0    0.0  308 ! VAR1-DIN Isochron of AFR-EUR, Vardar Ocean @REF Hosseinpour_++_(in review) @Au MH, @T 05082014
355 610.0   90.0    0.0    0.0  308 ! Isochron of AFR-EUR, Vardar Ocean	By MH 05082014  Hosseinpour et al. (2016)
356  0.0   90.0    0.0    0.0  301 ! AT1-EUR Isochron of AFR-EUR,  Alpine Tethys
356 250.0   90.0    0.0    0.0  301 ! AT1-EUR Isochron of AFR-EUR,  Alpine Tethys @REF Hosseinpour_++_(in review) @Au MH, @T 05082014
357  0.0   90.0    0.0    0.0  356 ! IAT2-AT1 Isochron of AFR-EUR,  Alpine Tethys
357 130.0   90.0    0.0    0.0  356 ! IAT2-AT1 @REF Hosseinpour_++_(in review) @Au MH, @T 05082014 @xo_ys
357 130.0   46.89   -6.14   38.45  334 ! IAT2-PES @REF Hosseinpour_++_(in review) @Au MH, @T 05082014
357 250.0   46.89   -6.14   38.45  334 ! IAT2-PES
358  0.0   45.74    3.02   57.82  359 ! VAL1-VAL2 Isochron of AFR-IBR,  Valais Sea
358 130.0   45.74    3.02   57.82  359 ! VAL1-VAL2 @REF Hosseinpour_++_(in review) @Au MH, @T 05082014 @xo_ys
358 130.0   45.99   -3.19  -10.13  301 ! VAL1-EUR @REF Hosseinpour_++_(in review) @Au MH, @T 05082014
358 250.0   45.99   -3.19  -10.13  301 ! VAL1-EUR
359  0.0   90.0    0.0    0.0  306 ! VAL2-COR Isochron of IBR-EUR,  Valais Sea
359 250.0   90.0    0.0    0.0  306 ! VAL2-COR @REF Hosseinpour_++_(in review) @Au MH, @T 05082014
372  0.0   90.0    0.0    0.0  401 ! YWK-SIB Yamal Peninsula (Western Kara Sea)-Siberia
372 610.0   90.0    0.0    0.0  401 ! YWK-SIB
373  0.0   90.0    0.0    0.0  302 ! NVS-BAL Novaya-Semya - Baltic Shield
373 190.0   90.0    0.0    0.0  302 ! NVS-BAL @REF Domeier_Torsvik_2014 @DOI"10.1016/j.gsf.2014.01.002"
373 220.0   77.0  144.6    4.0  302 ! NVS-BAL @REF Domeier_Torsvik_2014 @DOI"10.1016/j.gsf.2014.01.002"
373 610.0   77.0  144.6    4.0  302 ! NVS-BAL Torsvik 2005  @REF Domeier_Torsvik_2014 @DOI"10.1016/j.gsf.2014.01.002"
374  0.0   90.0    0.0    0.0  301 ! PER-EUR Perunica-Northern European Craton
374 250.0   90.0    0.0    0.0  301 ! PER-EUR @xo_ys
374 250.0   90.0    0.0    0.0  375 ! PER-SAX Perunica-Saxothuringia @REF Young et al. (2019) @DOI"10.1016/j.gsf.2018.05.011"
374 610.0   90.0    0.0    0.0  375 ! PER-SAX @REF Young et al. (2019) @DOI"10.1016/j.gsf.2018.05.011"
375  0.0   90.0    0.0    0.0  302 ! SAX-BAL Saxothuringia-Baltic Shield
375 250.0   90.0    0.0    0.0  302 ! SAX-BAL
375 250.0   90.0    0.0    0.0  305 ! SAX-CEU Saxothuringia-Central Europe (Armorica and Moldanubia) @REF Young et al. (2019) @DOI"10.1016/j.gsf.2018.05.011"
375 610.0   90.0    0.0    0.0  305 ! SAX-CEU
380  0.0   90.0    0.0    0.0  430 ! MOO-AMU Mongol-Okhotsk Ocean plate-Amuria
380 240.0   32.463  -64.806   -4.8234  430 ! MOO-AMU
380 250.0   90.0    0.0    0.0  430 ! MOO-AMU @REF Domeier_Torsvik_2014 @DOI"10.1016/j.gsf.2014.01.002"
380 260.0  -22.0041   88.6311  -13.4136  430 ! MOO-AMU
380 610.0  -22.0041   88.6311  -13.4136  430 ! MOO-AMU
390  0.0   90.0    0.0    0.0  302 ! UPB-BAL Urals Peri Baltica-Baltica
390 250.0   90.0    0.0    0.0  302 ! UPB-BAL Urals Peri Baltica-Baltic Shield  @REF Domeier_Torsvik_2014 @DOI"10.1016/j.gsf.2014.01.002"
390 610.0   90.0    0.0    0.0  302 ! UPB-BAL Accretion South	 @REF Domeier_Torsvik_2014 @DOI"10.1016/j.gsf.2014.01.002"
401  0.0   90.0    0.0    0.0  301 ! SIB-EUR Siberia-Northern European Craton
401 230.0   90.0    0.0    0.0  301 ! SIB-EUR @absage
401 250.0   77.0  144.6    2.0  301 ! SIB-EUR Siberia-Northern European Craton  @REF Domeier_Torsvik_2014 @DOI"10.1016/j.gsf.2014.01.002"
401 280.0   83.0  143.8    5.0  301 ! SIB-EUR Smooth almost rotogonal collision THT  @REF Domeier_Torsvik_2014 @DOI"10.1016/j.gsf.2014.01.002"
401 320.0   83.0  143.8   10.0  301 ! SIB-EUR THT preliminary  @REF Domeier_Torsvik_2014 @DOI"10.1016/j.gsf.2014.01.002"
401 340.0   26.0  -30.4  -10.7  301 ! SIB-EUR Finetune IT5 @REF Domeier_Torsvik_2014 @DOI"10.1016/j.gsf.2014.01.002"
401 350.0    3.76  157.95   19.26  301 ! SIB-EUR Finetune IT5 @REF Domeier_Torsvik_2014 @DOI"10.1016/j.gsf.2014.01.002" POLE_RECALCULATED-@REF Matthews_et_al_2016 @DOI"10.1016/j.gloplacha.2016.10.002"
401 360.0    5.8084  149.2911   39.6876  301 ! SIB-EUR Finetune IT5 @REF Domeier_Torsvik_2014 @DOI"10.1016/j.gsf.2014.01.002" POLE_RECALCULATED-@REF Matthews_et_al_2016 @DOI"10.1016/j.gloplacha.2016.10.002"
401 370.0   10.81  147.05   54.07  301 ! SIB-EUR IT6 finetuning @REF Domeier_Torsvik_2014 @DOI"10.1016/j.gsf.2014.01.002" POLE_RECALCULATED-@REF Matthews_et_al_2016 @DOI"10.1016/j.gloplacha.2016.10.002"
401 380.0   10.66  140.3   59.94  301 ! SIB-EUR IT6 finetuning  @REF Domeier_Torsvik_2014 @DOI"10.1016/j.gsf.2014.01.002" POLE_RECALCULATED-@REF Matthews_et_al_2016 @DOI"10.1016/j.gloplacha.2016.10.002"
401 390.0    8.69  134.02   69.81  301 ! SIB-EUR  @REF Domeier_Torsvik_2014 @DOI"10.1016/j.gsf.2014.01.002" POLE_RECALCULATED-@REF Matthews_et_al_2016 @DOI"10.1016/j.gloplacha.2016.10.002"
401 400.0    9.98  128.44   74.03  301 ! SIB-EUR Finetune IT5  @REF Domeier_Torsvik_2014 @DOI"10.1016/j.gsf.2014.01.002"  POLE_RECALCULATED-@REF Matthews_et_al_2016 @DOI"10.1016/j.gloplacha.2016.10.002"
401 410.0    6.3141  122.98   82.2546  301 ! "SIB-EUR Finetune IT5  @REF Domeier_Torsvik_2014 @DOI""10.1016/j.gsf.2014.01.002""  POLE_RECALCULATED-Matthews et al. (2016)", @xo_yf
401 410.0   26.7382   71.8019  118.7465  000 ! SIB-000 Siberia-Spin Axis
401 433.0   21.6071   45.1493  116.2623  000 !SIB-000
401 460.0    6.1991   52.7152  113.727  000 ! SIB-000
401 473.0   -5.3185   48.7313  116.9966  000 !
401 510.0   -7.389   26.1646  129.6481  000 ! SIB-000
401 550.0   34.9 -159.67 -131.14  000 ! SIB-000 @REF Merdith et al. (2017)
401 600.0   15.83 -174.59 -120.62  000 !SIB-000 @REF Merdith et al. (2017)
401 630.0  -14.72   -7.89  113.85  000 !SIB-000 @REF Merdith et al. (2017)
401 700.0    1.32  115.03 -101.43  000 !SIB-000 @REF Merdith et al. (2017)
401 700.0   65.41   80.44  132.66  101 ! SIB-101 Siberia-Laurentia @REF Merdith et al. (2017); Pisarevsky et al. (2013)
401 760.0   68.42   90.71  131.45  101 ! SIB-101 @REF Merdith et al. (2017); Pisarevsky et al. (2013)
401 800.0   63.0515  106.3388  152.4165  101 ! Cao et al. (This study) modified from @REF Merdith et al., 2021
401 1000.0   63.0515  106.3388  152.4165  101 ! Cao et al. (This study) modified from @REF Merdith et al., 2021
402  0.0   90.0    0.0    0.0  302 ! KAZ-BAL Kazakhstan-Baltic Shield
402 250.0   90.0    0.0    0.0  302 ! KAZ-BAL Kazakhstan-Baltic Shield  @REF Domeier_Torsvik_2014 @DOI"10.1016/j.gsf.2014.01.002"
402 310.0   90.0    0.0    0.0  302 ! KAZ-BAL COLLISION WESPH.		     @REF Domeier_Torsvik_2014 @DOI"10.1016/j.gsf.2014.01.002"
402 320.0   22.64   55.74  -10.18  302 ! KAZ-BAL  @REF Domeier_Torsvik_2014 @DOI"10.1016/j.gsf.2014.01.002" POLE_RECALCULATED-@REF Matthews_et_al_2016 @DOI"10.1016/j.gloplacha.2016.10.002"
402 330.0   14.9    4.47  -12.38  302 ! KAZ-BAL   @REF Domeier_Torsvik_2014 @DOI"10.1016/j.gsf.2014.01.002" POLE_RECALCULATED-@REF Matthews_et_al_2016 @DOI"10.1016/j.gloplacha.2016.10.002"
402 340.0  -11.63   -1.45  -18.01  302 ! KAZ-BAL  @REF Domeier_Torsvik_2014 @DOI"10.1016/j.gsf.2014.01.002" POLE_RECALCULATED-@REF Matthews_et_al_2016 @DOI"10.1016/j.gloplacha.2016.10.002"
402 350.0   -3.14    4.09  -27.36  302 ! KAZ-BAL  @REF Domeier_Torsvik_2014 @DOI"10.1016/j.gsf.2014.01.002" POLE_RECALCULATED-@REF Matthews_et_al_2016 @DOI"10.1016/j.gloplacha.2016.10.002"
402 360.0    0.57    6.51  -46.32  302 ! KAZ-BAL  @REF Domeier_Torsvik_2014 @DOI"10.1016/j.gsf.2014.01.002" POLE_RECALCULATED-@REF Matthews_et_al_2016 @DOI"10.1016/j.gloplacha.2016.10.002"
402 370.0    2.87    4.71  -56.19  302 ! KAZ-BAL  @REF Domeier_Torsvik_2014 @DOI"10.1016/j.gsf.2014.01.002" POLE_RECALCULATED-@REF Matthews_et_al_2016 @DOI"10.1016/j.gloplacha.2016.10.002"
402 380.0    7.67    6.46  -60.64  302 ! KAZ-BAL  @REF Domeier_Torsvik_2014 @DOI"10.1016/j.gsf.2014.01.002" POLE_RECALCULATED-@REF Matthews_et_al_2016 @DOI"10.1016/j.gloplacha.2016.10.002"
402 390.0    5.94   -1.88  -65.4  302 ! KAZ-BAL   @REF Domeier_Torsvik_2014 @DOI"10.1016/j.gsf.2014.01.002" POLE_RECALCULATED-@REF Matthews_et_al_2016 @DOI"10.1016/j.gloplacha.2016.10.002"
402 400.0    3.48   -8.17  -65.23  302 ! KAZ-BAL  @REF Domeier_Torsvik_2014 @DOI"10.1016/j.gsf.2014.01.002" POLE_RECALCULATED-@REF Matthews_et_al_2016 @DOI"10.1016/j.gloplacha.2016.10.002"
402 410.0   -0.83  -15.66  -66.35  302 ! KAZ-BAL  @REF Domeier_Torsvik_2014 @DOI"10.1016/j.gsf.2014.01.002" POLE_RECALCULATED-@REF Matthews_et_al_2016 @DOI"10.1016/j.gloplacha.2016.10.002"
402 420.0  -14.46  -22.57  -70.56  302 ! KAZ-BAL  @REF Domeier_Torsvik_2014 @DOI"10.1016/j.gsf.2014.01.002" POLE_RECALCULATED-@REF Matthews_et_al_2016 @DOI"10.1016/j.gloplacha.2016.10.002"
402 430.0  -14.46  -22.57  -70.56  302 ! KAZ-BAL  @REF Domeier_Torsvik_2014 @DOI"10.1016/j.gsf.2014.01.002" POLE_RECALCULATED-@REF Matthews_et_al_2016 @DOI"10.1016/j.gloplacha.2016.10.002"
404  0.0   90.0    0.0    0.0  302 ! KAR-BAL Kara-Baltica THT 2006
404 190.0   90.0    0.0    0.0  302 ! KAR-BAL THT 2006
404 220.0   77.0  144.6   -1.0  302 ! KAR-BAL @REF Domeier_Torsvik_2014 @DOI"10.1016/j.gsf.2014.01.002" @absage
404 450.0   77.0  144.6   -1.0  302 ! KAR-BAL @REF Domeier 2018 @DOI"10.1016/j.gsf.2017.11.012"
404 467.0   31.6761   86.7527    8.6851  302 ! KAR-BAL @REF Domeier 2018 @DOI"10.1016/j.gsf.2017.11.012"
404 500.0   51.8124   81.317   21.4722  302 ! KAR-BAL @REF Domeier 2018 @DOI"10.1016/j.gsf.2017.11.012"
404 810.0   51.8124   81.317   21.4722  302 ! KAR-BAL @REF Domeier 2018 @DOI"10.1016/j.gsf.2017.11.012"
406  0.0   90.0    0.0    0.0  401 ! KAM-SIB Kamchatka Peninsula-Siberia
406 10.0   90.0    0.0    0.0  401 ! KAM-SIB @REF Clark_Muller_2008 @DOI"10.1016/j.jog.2008.02.002" @absage
406 15.0   62.1  165.9   -5.0  401 ! KAM-SIB @REF Clark_Muller_2008 @DOI"10.1016/j.jog.2008.02.002" @absage
406 35.0   62.1  165.9  -30.0  401 ! KAM-SIB @REF Clark_Muller_2008 @DOI"10.1016/j.jog.2008.02.002" @absage
406 55.0   60.8  162.3  -60.0  401 ! KAM-SIB @REF Clark_Muller_2008 @DOI"10.1016/j.jog.2008.02.002" @absage
406 610.0   60.8  162.3  -60.0  401 ! KAM-SIB  @REF Domeier_Torsvik_2014 @DOI"10.1016/j.gsf.2014.01.002"
407  0.0   90.0    0.0    0.0  101 ! CKP-NAM Chukotsky Peninsula-North America
407 66.0   90.0    0.0    0.0  101 ! CKP-NAM initiation of rifting, @REF Gaina_++_2002 @DOI"10.1016/S0012-821X(02)00499-5" @absage  @xo_ys
407 66.0   59.63  146.59   15.67  301 ! CKP-EUR @REF Gaina_++_2002 @DOI"10.1016/S0012-821X(02)00499-5"  @absage
407 250.0   59.63  146.59   15.67  301 ! CKP-EUR
409  0.0   90.0    0.0    0.0  101 ! NES-NAM NE Siberia-North America
409 66.0   90.0    0.0    0.0  101 ! NES-NAM @absage @xo_ys
409 66.0   59.63  146.59   15.67  301 ! NES-EUR @REF Gaina_++_2002 @DOI"10.1016/S0012-821X(02)00499-5"   @absage
409 250.0   59.63  146.59   15.67  301 ! NES-EUR
410  0.0   90.0    0.0    0.0  401 ! MNG-SIB Mongolia-Siberia
410 200.0   90.0    0.0    0.0  401 ! MNG-SIB suture @REF Zhao_++_1990 @DOI"10.1016/0040-1951(90)90008-V" @absage
410 250.0   24.1   86.0  -57.15  401 ! MNG-SIB Mongolia-Siberia LMG 98-06-08  @REF Domeier_Torsvik_2014 @DOI"10.1016/j.gsf.2014.01.002"
410 255.0   53.3897  101.5387 -119.6092  401 ! MNG-SIB LMG 98-06-08  @xo_of   @REF Domeier_Torsvik_2014 @DOI"10.1016/j.gsf.2014.01.002"
410 255.0   68.2  116.7  -71.08  000 ! MNG-000 cross-over  @REF Domeier_Torsvik_2014 @DOI"10.1016/j.gsf.2014.01.002"
410 342.0   70.0   37.9  -83.98  000 ! MNG-000 Van der Voo 1993 pmag poles  @REF Domeier_Torsvik_2014 @DOI"10.1016/j.gsf.2014.01.002"
410 363.0   73.7   71.8  -76.28  000 ! MNG-000 Van der Voo 1993 pmag poles  @REF Domeier_Torsvik_2014 @DOI"10.1016/j.gsf.2014.01.002"
410 390.0   76.59    3.49  -56.11  000 ! MNG-000 Van der Voo 1993 pmag poles  @REF Domeier_Torsvik_2014 @DOI"10.1016/j.gsf.2014.01.002"
410 410.0   65.006  -74.3096  -53.8025  000 ! MNG-000 Van der Voo 1993 pmag poles  @REF Domeier_Torsvik_2014 @DOI"10.1016/j.gsf.2014.01.002"
410 422.0   51.61  -86.86  -56.87  000 ! MNG-000 Van der Voo 1993 pmag poles  @REF Domeier_Torsvik_2014 @DOI"10.1016/j.gsf.2014.01.002"
410 432.0   51.61  -86.86  -56.87  000 ! MNG-000 Van der Voo 1993 pmag poles  @REF Domeier_Torsvik_2014 @DOI"10.1016/j.gsf.2014.01.002"
413  0.0   90.0    0.0    0.0  406 ! SHR-SIB Shirshov Ridge-Kamchatka
413 10.0   90.0    0.0    0.0  406 ! SHR-SIB  @absage
413 40.0   63.21  171.96  -24.0  406 ! SHR-SIB @REF Clark_Muller_2008 @DOI"10.1016/j.jog.2008.02.002" @absage
413 60.0   63.21  171.96  -24.0  406 ! SHR-SIB @REF Clark_Muller_2008 @DOI"10.1016/j.jog.2008.02.002" @absage
415  0.0   90.0    0.0    0.0  601 ! MOF-NCH Mongol-Okhotsk Features - North China  after @REF Golonka_2006 @DOI"10.1016/j.palaeo.2006.06.041"; @REF Apel_++_2006 @DOI"10.1029/2006GL026077"
415 250.0   90.0    0.0    0.0  601 ! MOF-NCH
416  0.0   90.0    0.0    0.0  662 ! NEA-EJS Northeast Asia-East Japan Sea
416 250.0   90.0    0.0    0.0  662 ! NEA-EJS @absage
430  0.0   90.0    0.0    0.0  601 ! AMU-SCH Amuria-South China
430 250.0   90.0    0.0    0.0  601 ! AMU-SCH @xo_of
430 250.0   33.4331   78.3609  -64.8214  401 ! AMU-SIB Young et al. (this study)
430 270.0   26.8209   71.7809  -52.1058  401 ! AMU-SIB Young et al. (this study)
430 340.0   22.5785 -143.034   45.2725  401 ! AMU-SIB nYoung et al. (this study)
430 360.0  -11.6733   38.7264  -21.5199  401 ! AMU-SIB Young et al. (this study)
430 410.0   20.3393 -170.2159   15.6546  401 ! AMU-SIB Young et al. (this study)
430 420.0   59.8676  -82.09   17.956  401 ! 	"AMU-SIB @REF Domeier_Torsvik_2014 @DOI""10.1016/j.gsf.2014.01.002"" POLE_RECALCULATED-Matthews et al. (this study)  "
430 610.0   59.8676  -82.09   17.956  401 ! 	"AMU-SIB @REF Domeier_Torsvik_2014 @DOI""10.1016/j.gsf.2014.01.002"" POLE_RECALCULATED-Matthews et al. (this study)  "
446  0.0   90.0    0.0    0.0  603 ! BMP-SBM Burma Plate-Sino Burma Malaya
446 11.0   17.51  137.86    5.01  603 ! BMP-SBM @REF Curray_++_1979, Spreading
446 14.9    8.67  100.09   46.22  603 ! BMP-SBM @REF Lee_Lawver_1995 @DOI"10.1016/0040-1951(95)00023-2", Rifting in Mergui Basin
446 73.0    8.67  100.09   46.22  603 ! BMP-SBM @REF Lee_Lawver_1995 @DOI"10.1016/0040-1951(95)00023-2" @absage
446 80.0    8.67  100.09   46.22  603 ! BMP-SBM @REF Heine_++_2004 @DOI"10.1029/149GM03" @xo_ys @absage
446 80.0   43.6955   60.1311   97.6635  550 ! BMP-INA Burma Plate-India cross-over @REF Heine_++_2004 @DOI"10.1029/149GM03" *recalculated @Au GS, @T 2011 @CHRONID"M10N" @absage
446 129.6   44.3855   62.931   99.2534  550 ! BMP-INA @REF Heine_++_2004 @DOI"10.1029/149GM03" *recalculated @Au GS, @T 2011 @xo_ys
446 129.6   20.6857  107.9704  101.6167  801 ! BMP-AUS Burma Plate-Australia M10N cross-over @REF Heine_++_2004 @DOI"10.1029/149GM03" *recalculated @Au GS, @T 2011
446 131.9   19.9257  108.7304  104.4266  801 ! BMP-AUS @REF Heine_++_2004 @DOI"10.1029/149GM03" *recalculated @Au GS, @T 2011 @CHRONID"M11A"
446 134.6   19.2857  110.6003  107.1566  801 ! BMP-AUS @REF Heine_++_2004 @DOI"10.1029/149GM03" *recalculated @Au GS, @T 2011
446 145.5   14.436  113.9101  117.9766  801 ! BMP-AUS @REF Heine_++_2004 @DOI"10.1029/149GM03" *recalculated @Au GS, @T 2011 @CHRONID"M21", Argo
446 149.5   12.8762  114.9101  121.7567  801 ! BMP-AUS @REF Heine_++_2004 @DOI"10.1029/149GM03" *recalculated @Au GS, @T 2011 @CHRONID"M22A", Argo
446 151.4   12.2462  115.3302  123.3866  801 ! BMP-AUS @REF Heine_++_2004 @DOI"10.1029/149GM03" *recalculated @Au GS, @T 2011 @CHRONID"M24", Argo
446 153.4   11.4162  115.8502  125.5567  801 ! BMP-AUS @REF Heine_++_2004 @DOI"10.1029/149GM03" *recalculated @Au GS, @T 2011 @CHRONID"M25", Argo
446 156.0   10.6962  116.3302  127.5666  801 ! BMP-AUS @REF Heine_++_2004 @DOI"10.1029/149GM03" *recalculated @Au GS, @T 2011
446 610.0   10.6962  116.3302  127.5666  801 ! BMP-AUS Fit Recon Burma-Australia
450  0.0   90.0    0.0    0.0  402 ! JNG-KAZ Junggar-Kazakhstan
450 410.0   90.0    0.0    0.0  402 ! JNG-KAZ  @REF Domeier_Torsvik_2014 @DOI"10.1016/j.gsf.2014.01.002"
451  0.0   90.0    0.0    0.0  580 ! ALA-TRM Ala Shan-Tarim 2006
451 500.0   90.0    0.0    0.0  580 ! ALA-TRM Alxa-Tarim@ REF I. Metcalfe 2006
451 550.0  -57.6611 -112.812   31.1456  580 ! ALA-TRM
451 550.0   90.0    0.0    0.0  456 ! ALA-QIL Alxa-Qilian @ REF I. Metcalfe 2006
451 1010.0   90.0    0.0    0.0  456 ! ALA-QIL @ REF I. Metcalfe 2006
453  0.0   90.0    0.0    0.0  430 ! HUS-AMU Hutang Uul-Songliao - Amuria
453 250.0   90.0    0.0    0.0  430 ! HUS-AMU Hutang Uul-Songliao - Amuria  @REF Domeier_Torsvik_2014 @DOI"10.1016/j.gsf.2014.01.002"
453 610.0   90.0    0.0    0.0  430 ! HUS-AMU  @REF Domeier_Torsvik_2014 @DOI"10.1016/j.gsf.2014.01.002"
454  0.0   90.0    0.0    0.0  430 ! KJB-AMU Khanka-Jiamusu Bureya - Amuria
454 610.0   90.0    0.0    0.0  430 ! KJB-AMU  @REF Domeier_Torsvik_2014 @DOI"10.1016/j.gsf.2014.01.002"
455  0.0   90.0    0.0    0.0  430 ! HIN-AMU Hinggan Nuhetsdavaa-Amuria
455 410.0   90.0    0.0    0.0  430 ! HIN-AMU accreted @REF Domeier_Torsvik_2014 @DOI"10.1016/j.gsf.2014.01.002"
456  0.0   90.0    0.0    0.0  580 ! QAI-TRM Qaidam - Tarim
456 440.0   90.0    0.0    0.0  580 ! 	"QAI-TRM @REF Merdith_++_2021 @DOI"10.1016/j.earscirev.2020.103477"
456 450.0   39.1647  102.549   12.0516  580 ! QAI-TRM @REF Merdith_++_2021 @DOI"10.1016/j.earscirev.2020.103477"
456 480.0  -18.1578  -74.1488  -30.0765  580 ! QAI-TRM @REF Merdith_++_2021 @DOI"10.1016/j.earscirev.2020.103477"
456 480.0   65.3956   24.0373   51.6916  602 ! QAI-SCB Qilian–South China Block @REF Merdith_++_2021 @DOI"10.1016/j.earscirev.2020.103477"
456 500.0   58.3036  -20.0449   33.6559  602 !
456 545.0  -73.3872   87.5708  -15.9259  602 ! QAI-SCB @REF Merdith_++_2021 @DOI"10.1016/j.earscirev.2020.103477"
456 750.0  -73.3872   87.5708  -15.9259  602 ! QAI-SCB @REF Merdith_++_2021 @DOI"10.1016/j.earscirev.2020.103477"
456 1000.0  -48.3822  170.5983  -27.8766  602 ! QAI-SCB @REF Merdith_++_2021 @DOI"10.1016/j.earscirev.2020.103477"
457  0.0   90.0    0.0    0.0  580 ! KUN-TRM Kunlun-Tarim
457 440.0   90.0    0.0    0.0  580 ! KUN-TRM Kunlun-Tarim  @REF I. Metcalfe, 2009
457 440.0   90.0    0.0    0.0  456 ! KUN-TRM
457 480.0   55.4499   83.981  -22.8217  456 ! KUN-QAI Kunlun-Qaidam @REF Merdith_++_2021 @DOI"10.1016/j.earscirev.2020.103477"
457 530.0   54.8065   98.0714  -52.1267  456 ! KUN-QAI Kunlun-Qaidam @REF Merdith_++_2021 @DOI"10.1016/j.earscirev.2020.103477"
457 530.0   50.6105   69.6365  -57.4735  505 ! KUN-LUT Kunlun-Lut @REF Merdith_++_2021 @DOI"10.1016/j.earscirev.2020.103477"
457 1010.0   50.6105   69.6365  -57.4735  505 ! KUN-LUT Kunlun-Lut @REF Merdith_++_2021 @DOI"10.1016/j.earscirev.2020.103477"
458  0.0   90.0    0.0    0.0  402 ! KOI-KAZ Kokchevtav-Ishim - Kazakhstan
458 250.0   90.0    0.0    0.0  402 ! KOI-KAZ Kokchevtav-Ishim - Kazakhstan  @REF Domeier_Torsvik_2014 @DOI"10.1016/j.gsf.2014.01.002"
458 470.0   90.0    0.0    0.0  402 ! KOI-KAZ Time of Devonian Magmatism				  @REF Domeier_Torsvik_2014 @DOI"10.1016/j.gsf.2014.01.002"
459  0.0   90.0    0.0    0.0  402 ! NTI-KAZ North Tien Shan-Kazakhstan
459 300.0   90.0    0.0    0.0  402 ! NTI-KAZ North Tien Shan-Kazakhstan  @REF Domeier_Torsvik_2014 @DOI"10.1016/j.gsf.2014.01.002"
459 300.0   90.0    0.0    0.0  302 ! NTI-BAL North Tien Shan-Baltica  @REF Domeier_Torsvik_2014 @DOI"10.1016/j.gsf.2014.01.002"
459 310.0   90.0    0.0    0.0  302 ! NTI-BAL
459 310.0   35.0516 -114.295  -61.4332  1002 ! NTI-SIB2 North Tien Shan-Proto-Kazakhstania terrane 2 @REF Domeier_Torsvik_2014 @DOI"10.1016/j.gsf.2014.01.002"
459 320.0   -4.2566   48.3245   75.8397  1002 ! NTI-SIB2 @REF Domeier_Torsvik_2014 @DOI"10.1016/j.gsf.2014.01.002"
459 330.0  -29.9766   58.9212   63.0604  1002 ! NTI-SIB2 @REF Domeier_Torsvik_2014 @DOI"10.1016/j.gsf.2014.01.002"
459 340.0   60.7492  -92.5627  -63.998  1002 ! NTI-SIB2 @REF Domeier_Torsvik_2014 @DOI"10.1016/j.gsf.2014.01.002"
459 350.0   67.381  -66.635  -71.3382  1002 ! NTI-SIB2 @REF Domeier_Torsvik_2014 @DOI"10.1016/j.gsf.2014.01.002"
459 360.0   67.0188  -16.841  -89.251  1002 ! NTI-SIB2 @REF Domeier_Torsvik_2014 @DOI"10.1016/j.gsf.2014.01.002"
459 360.0  -50.8336  -59.0386   40.9913  580 ! NTI-TAR North Tien Shan-Tarim @REF Domeier_Torsvik_2014 @DOI"10.1016/j.gsf.2014.01.002"
459 390.0  -36.9483  -93.268   64.88  580 !NTI-TAR @REF Domeier_Torsvik_2014 @DOI"10.1016/j.gsf.2014.01.002"
459 410.0  -31.7453  -72.3716   47.0466  580 ! NTI-TAR @REF Domeier_Torsvik_2014 @DOI"10.1016/j.gsf.2014.01.002"
459 440.0  -48.3132  -88.8394  104.6876  580 ! NTI-TAR @REF Merdith_++_2021 @DOI"10.1016/j.earscirev.2020.103477"
459 470.0  -34.9235  -74.881   80.6019  580 ! NTI-TAR @REF Merdith_++_2021 @DOI"10.1016/j.earscirev.2020.103477"
459 490.0  -34.4145  -67.0107   53.7243  580 !
459 550.0  -65.2427  -77.2754   62.6412  580 ! NTI-TAR @REF Merdith_++_2021 @DOI"10.1016/j.earscirev.2020.103477"
459 550.0   29.2049 -116.7009  -39.4957  501 ! NTI-IND North Tien Shan-India @REF Merdith_++_2021 @DOI"10.1016/j.earscirev.2020.103477"
459 750.0   29.2049 -116.7009  -39.4957  501 ! NTI-IND @REF Merdith_++_2021 @DOI"10.1016/j.earscirev.2020.103477"
459 750.0   65.8526   58.6284  -51.879  505 ! NTI-LUT North Tien Shan-Lut @REF Merdith_++_2021 @DOI"10.1016/j.earscirev.2020.103477"
459 1010.0   65.8526   58.6284  -51.879  505 ! NTI-LUT @REF Merdith_++_2021 @DOI"10.1016/j.earscirev.2020.103477"
460  0.0   90.0    0.0    0.0  402 ! CUI-KAZ Chu-Ili - Kazakhstan
460 300.0   90.0    0.0    0.0  402 ! CUI-KAZ @REF Domeier_Torsvik_2014 @DOI"10.1016/j.gsf.2014.01.002"
460 300.0   90.0    0.0    0.0  459 ! CUI-NTI Chu-Ili-North Tien Shan @REF Domeier_Torsvik_2014 @DOI"10.1016/j.gsf.2014.01.002"
460 470.0   90.0    0.0    0.0  459 ! CUI-NTI @REF Merdith_++_2021 @DOI"10.1016/j.earscirev.2020.103477"
460 490.0    7.9088  -22.4491   10.5797  459 ! CUI-NTI @REF Merdith_++_2021 @DOI"10.1016/j.earscirev.2020.103477"
460 550.0   44.5327   77.6086   43.8115  459 ! CUI-NTI @REF Merdith_++_2021 @DOI"10.1016/j.earscirev.2020.103477"
460 750.0   44.5327   77.6086   43.8115  459 !
460 1010.0   44.5327   77.6086   43.8115  459 ! CUI-NTI @REF Merdith_++_2021 @DOI"10.1016/j.earscirev.2020.103477"
461  0.0   90.0    0.0    0.0  402 ! ATZ-KAZ Atashu-Zhamshi - Kazakhstan
461 470.0   90.0    0.0    0.0  402 ! ATZ-KAZ @REF Domeier_Torsvik_2014 @DOI"10.1016/j.gsf.2014.01.002"
462  0.0   90.0    0.0    0.0  402 ! TBG-KAZ Tarbagatay Range Terrane-Kazakhstan
462 470.0   90.0    0.0    0.0  402 ! TBG-KAZ  @REF Domeier_Torsvik_2014 @DOI"10.1016/j.gsf.2014.01.002"
463  0.0   90.0    0.0    0.0  402 ! NBA-KAZ North Balkhash-Kazakhstan
463 610.0   90.0    0.0    0.0  402 ! NBA-KAZ  @REF Domeier_Torsvik_2014 @DOI"10.1016/j.gsf.2014.01.002"
464  0.0   90.0    0.0    0.0  402 ! JBA-KAZ Junggar-Balkash - Kazakhstan
464 610.0   90.0    0.0    0.0  402 ! JBA-KAZ @REF Domeier_Torsvik_2014 @DOI"10.1016/j.gsf.2014.01.002"
465  0.0   90.0    0.0    0.0  402 ! TOU-KAZ Tourgai-Kazakhstan
465 610.0   90.0    0.0    0.0  402 ! TOU-KAZ  @REF Domeier_Torsvik_2014 @DOI"10.1016/j.gsf.2014.01.002"
466  0.0   90.0    0.0    0.0  402 ! CTI-KAZ Central Tien Shan-Kazakhstan
466 300.0   90.0    0.0    0.0  402 ! CTI-KAZ accreted  @REF Domeier_Torsvik_2014 @DOI"10.1016/j.gsf.2014.01.002"
466 300.0   90.0    0.0    0.0  459 ! CTI-NTI Central Tien Shan-North Tien shan
466 470.0   90.0    0.0    0.0  459 ! CTI-NTI @REF Merdith_++_2021 @DOI"10.1016/j.earscirev.2020.103477", @xo_yf
466 520.0   48.816   95.4337    9.054  459 ! CTI-TAR @REF Merdith_++_2021 @DOI"10.1016/j.earscirev.2020.103477"
466 550.0   48.816   95.4337    9.054  459 !
466 550.0   69.5679   48.9073  -43.8703  505 ! CTI-TAR @REF Merdith_++_2021 @DOI"10.1016/j.earscirev.2020.103477"
466 600.0   69.5679   48.9073  -43.8703  505 !
466 750.0   69.5679   48.9073  -43.8703  505 !
466 1010.0   69.5679   48.9073  -43.8703  505 ! CTI-LUT @REF Merdith_++_2021 @DOI"10.1016/j.earscirev.2020.103477"
467  0.0   90.0    0.0    0.0  402 ! STI-KAZ South Tien Shan-Kazakhstan
467 300.0   90.0    0.0    0.0  402 ! STI-KAZ  @REF Domeier_Torsvik_2014 @DOI"10.1016/j.gsf.2014.01.002"
467 300.0   90.0    0.0    0.0  466 ! STI-CTI South Tien Shan-Central Tien Shan  @REF Merdith_++_2021 @DOI"10.1016/j.earscirev.2020.103477"
467 610.0   90.0    0.0    0.0  466 ! STI-CTI @REF Merdith_++_2021 @DOI"10.1016/j.earscirev.2020.103477"
468  0.0   90.0    0.0    0.0  402 ! WSI-KAZ West Siberian Basin-Kazakhstan
468 610.0   90.0    0.0    0.0  402 ! WSI-KAZ  @REF Domeier_Torsvik_2014 @DOI"10.1016/j.gsf.2014.01.002"
498  0.0   90.0    0.0    0.0  499 ! JUN1-JUN2 Junction plate 1-Junction plate 2
498 80.0   55.87 -144.58  -16.79  499 ! JUN1-JUN2 @REF Seton_++_2012 @DOI"10.1016/j.earscirev.2012.03.002"
498 200.0   55.87 -144.58  -16.79  499 ! JUN1-JUN2 @REF Seton_++_2012 @DOI"10.1016/j.earscirev.2012.03.002"
498 220.0   56.06 -144.31  -23.53  499 ! JUN1-JUN2 @REF Seton_++_2012 @DOI"10.1016/j.earscirev.2012.03.002"
498 240.0   56.26 -144.76  -30.38  499 ! JUN1-JUN2 @REF Seton_++_2012 @DOI"10.1016/j.earscirev.2012.03.002"
498 250.0   56.21 -144.57  -33.75  499 ! JUN1-JUN2 Junction plate 1-Junction plate 2 Seton et al. (2012)
498 260.0   56.16 -144.41  -37.12  499 ! JUN1-JUN2 Seton et al. (2012)
498 410.0   56.16 -144.41  -37.12  499 ! JUN1-JUN2 Seton et al. (2012)
499  0.0  -23.0033   43.5815    0.3366  780 ! JUN2-NPMOL Junction plate 2-North Proto Molucca Isochrons
499 60.0  -26.6914  -68.5515 -141.1774  780 ! JUN2-NPMOL @absage
499 115.0  -26.6914  -68.5515 -141.1774  780 ! JUN2-NPMOL @xo_os @absage
499 115.0  -41.79  -75.89 -122.48  534 ! JUN2-CMT2 Junction plate 2-Central Mesotethys 2 Calculated interactively by GPlates @absage
499 120.6   39.85  104.4  122.08  534 ! JUN2-CMT2 Calculated interactively by GPlates @absage
499 158.0   34.75   96.62  107.02  534 ! JUN2-CMT2 @REF Zahirovic_++_2014 @DOI"10.5194/se-5-227-2014", Initiation of triple junction @absage
499 410.0   34.75   96.62  107.02  534 ! JUN2-EMT2 Zahirovic et al. (2014)
501  0.0   90.0    0.0    0.0  511 ! IND-CIB India Craton-Central Indian Basin
501 10.9   -8.7   76.9    2.75  511 ! IND-CIB @REF Muller_++_1997 @DOI"10.1016/S0012-821X(97)00030-7", @CHRONID"AN5"
501 20.1   -5.2   74.3    5.93  511 ! IND-CIB @REF Royer_Chang_1991 @DOI"0148-0227/91/91JB-00897"
501 83.0   -5.2   74.3    5.93  511 ! IND-CIB @REF Gibbons_++_2013 @DOI"10.1002/jgrb.50079" @xo_ys
501 83.0   22.16   19.22  -52.74  702 ! IND-MAD India Craton-Madagascar @REF Gibbons_++_2013 @DOI"10.1002/jgrb.50079"
501 100.0  -23.19 -152.79   55.76  702 ! IND-MAD @REF Gibbons_++_2013 @DOI"10.1002/jgrb.50079" @absage, model-dependent
501 106.0  -23.19 -152.79   55.76  702 ! IND-MAD @REF Gibbons_++_2013 @DOI"10.1002/jgrb.50079" @absage, model-dependent
501 120.6  -24.58 -153.92   54.51  702 ! IND-MAD @REF Gibbons_++_2013 @DOI"10.1002/jgrb.50079"
501 121.0  -24.26 -154.3   54.72  702 ! IND-MAD @REF Gibbons_++_2013 @DOI"10.1002/jgrb.50079"
501 123.6  -23.23 -154.61   55.69  702 ! IND-MAD @REF Gibbons_++_2013 @DOI"10.1002/jgrb.50079"
501 125.7  -22.26 -155.38   56.56  702 ! IND-MAD @REF Gibbons_++_2013 @DOI"10.1002/jgrb.50079" @xo_ys
501 125.7    0.81 -170.1   84.93  802 ! IND-ANT @REF Gibbons_++_2013 @DOI"10.1002/jgrb.50079"
501 127.8    1.23 -169.31   85.31  802 ! IND-ANT India Craton-Antarctica @REF Gibbons_++_2013 @DOI"10.1002/jgrb.50079"
501 128.3    1.39 -169.17   85.57  802 ! IND-ANT @REF Gibbons_++_2013 @DOI"10.1002/jgrb.50079"
501 136.0    2.74 -167.11   87.28  802 ! IND-ANT @REF Gibbons_++_2013 @DOI"10.1002/jgrb.50079" @absage, model-dependent
501 160.0    3.64 -165.79   88.28  802 ! IND-ANT @REF Gibbons_++_2013 @DOI"10.1002/jgrb.50079" @absage, model-dependent
501 410.0    3.64 -165.79   88.28  802 ! IND-ANT @REF Gibbons_++_2013 @DOI"10.1002/jgrb.50079" @absage, model-dependent
501 410.0  -28.7615 -136.945   63.0581  701 ! IND-CON India-Congo @REF Gibbons_++_2013 @DOI"10.1002/jgrb.50079" @absage, model-dependent
501 520.0  -28.7615 -136.945   63.0581  701 ! IND-CON @REF Gibbons_++_2013 @DOI"10.1002/jgrb.50079" @absage, model-dependent
501 550.0  -28.7615 -136.945   63.0581  701 ! IND-CON @REF Gibbons_++_2013 @DOI"10.1002/jgrb.50079" @absage, model-dependent
501 600.0  -22.4393 -126.0893   61.8855  701 ! IND-CON @REF Merdith et al. (2017)
501 650.0   -7.6743 -121.907   65.2803  701 ! IND-CON @REF Merdith et al. (2017)
501 650.0   22.4092 -126.959   33.4888  801 ! IND-AUS India-Australia @REF Merdith et al. (2017)
501 670.0   22.4092 -126.959   33.4888  801 ! IND-AUS @REF Merdith et al. (2017)
501 720.0   14.0696 -144.3358   27.2945  801 ! IND-AUS @REF Merdith et al. (2017)
501 720.0   43.8407 -143.278  -61.85  000 ! IND-000 India-Spin Axis @REF Merdith et al. (2017)
501 760.0  -73.9975  -52.1125   64.4845  000 ! IND-000 @REF Merdith et al. (2017)
501 802.0  -20.7582  -25.5315   74.1193  000 ! Cao et al. (This study) modified (based on Xiaofeng Dykes Pole) from @REF Merdith et al., 2021
501 930.0   45.32  174.48 -102.12  000 ! IND-000 @REF Merdith et al. (2017)
502  0.0   90.0    0.0    0.0  501 ! SLK-IND Sri Lanka-India
502 116.0   90.0    0.0    0.0  501 ! SLK-IND @REF Gibbons_++_2013 @DOI"10.1002/jgrb.50079" @absage, model-dependent
502 126.0    9.66   79.95  -43.96  501 ! SLK-IND @REF Gibbons_++_2013 @DOI"10.1002/jgrb.50079" @absage, model-dependent
502 410.0    9.66   79.95  -43.96  501 ! SLK-IND Gibbons 2012
502 520.0    9.66   79.95  -43.96  501 ! SLK-IND
502 520.0    9.66   79.95  -43.96  5014 ! SLK-NGC Sri Lanka-Nagercoil Block (India/TOAST) @REF Merdith_++_2021 @DOI"10.1016/j.earscirev.2020.103477"
502 1100.0    9.66   79.95  -43.96  5014 ! SLK-NGC @REF Merdith_++_2021 @DOI"10.1016/j.earscirev.2020.103477"
503  0.0   90.0    0.0    0.0  709 ! ARA-SOM Arabia-Somalia
503  2.6   23.67   22.21   -0.94  709 ! ARA-SOM @REF Fournier_++_2010 @DOI"10.1029/2008JB006257", @CHRONID"C2An.1y"
503  3.6   21.28   28.5   -1.62  709 ! ARA-SOM @REF Fournier_++_2010 @DOI"10.1029/2008JB006257", @CHRONID"C2An.3o"
503  6.0   25.46   25.41   -2.4  709 ! ARA-SOM @REF Fournier_++_2010 @DOI"10.1029/2008JB006257", @CHRONID"C3An.1y"
503  8.8   22.56   27.71   -3.98  709 ! ARA-SOM @REF Fournier_++_2010 @DOI"10.1029/2008JB006257", @CHRONIS"C4Ay"
503 11.0   23.88   26.66   -4.74  709 ! ARA-SOM @REF Fournier_++_2010 @DOI"10.1029/2008JB006257", @CHRONID"C5n.2o"
503 16.0   25.85   25.4   -6.85  709 ! ARA-SOM @REF Fournier_++_2010 @DOI"10.1029/2008JB006257", @CHRONID"C5Cn.1y"
503 17.5   26.1   22.98   -7.28  709 ! ARA-SOM @REF Fournier_++_2010 @DOI"10.1029/2008JB006257", @CHRONID"C5Do"
503 19.7   26.46   21.66   -7.83  709 ! ARA-SOM @REF Fournier_++_2010 @DOI"10.1029/2008JB006257", @CHRONID"C6no"
503 520.0   26.46   21.66   -7.83  709 ! ARA-SOM
503 520.0  -29.2235 -133.948  -55.8894  501 ! OMB-IND Omani Basement-India @REF Merdith_++_2021 @DOI"10.1016/j.earscirev.2020.103477"
503 1010.0  -29.2235 -133.948  -55.8894  501 ! OMB-IND  @REF Merdith_++_2021 @DOI"10.1016/j.earscirev.2020.103477"
504  0.0   90.0    0.0    0.0  301 ! TAR-EUR Taurus (Turkey)-Northern European Craton (Eurasia)
504 250.0   90.0    0.0    0.0  301 ! TAR-EUR @absage
505  0.0   90.0    0.0    0.0  302 ! IRN-BAL Iran (Lut)-Baltic Shield
505 180.0   90.0    0.0    0.0  302 ! IRN-BAL collision @absage
505 200.0   47.915    7.6586   -4.1535  302 ! IRN-BAL Young et al. (this study)
505 230.0   47.915    7.6586  -35.777  302 ! IRN-BAL Young et al. (this study)
505 250.0   47.915    7.6586  -62.61  302 ! IRN-BAL altered Young et al. (2019) to prevent overlap
505 275.0   49.1    2.32  -67.97  302 ! IRN-BAL  @absage  @xo_ys   @REF Matthews_et_al_2016 @DOI"10.1016/j.gloplacha.2016.10.002"
505 275.0   10.3591    8.6883    7.0404  503 ! IRN-ARA Iran-Arabia Muller et al. 2008 @absage  altered Young et al. (2019) to prevent overlap
505 820.0   10.3591    8.6883    7.0404  503 ! IRN-OMB Iran-Omani Basement  @REF Merdith_++_2021 @DOI"10.1016/j.earscirev.2020.103477"
505 1000.0  -14.4577 -173.3407  -20.7976  503 ! IRN-OMB  @REF Merdith_++_2021 @DOI"10.1016/j.earscirev.2020.103477"
505 1010.0  -14.4577 -173.3407  -20.7976  503 ! IRN-OMB  @REF Merdith_++_2021 @DOI"10.1016/j.earscirev.2020.103477"
506  0.0   90.0    0.0    0.0  505 ! AFF-IRN Afghanistan (Farah)-Iran
506 150.0   90.0    0.0    0.0  505 ! AFF-IRN
506 200.0   26.64   48.66  -34.58  505 ! AFF-IRN @REF Gibbons_++_2015
506 265.0   26.64   48.66  -34.58  505 ! AFF-IRN   @REF Matthews_et_al_2016 @DOI"10.1016/j.gloplacha.2016.10.002"
506 285.0  -27.71 -122.77   61.97  505 ! AFF-IRN predrift	extension  @REF Domeier_Torsvik_2014 @DOI"10.1016/j.gsf.2014.01.002"
506 1000.0  -27.71 -122.77   61.97  505 ! AFF-IRN PM Tuned longitude tht12  @REF Domeier_Torsvik_2014 @DOI"10.1016/j.gsf.2014.01.002"
506 1010.0  -27.71 -122.77   61.97  505 ! AFF-IRN PM Tuned longitude tht12  @REF Domeier_Torsvik_2014 @DOI"10.1016/j.gsf.2014.01.002"
508  0.0   90.0    0.0    0.0  503 ! SIN-ARB Sinai-Arabia
508 15.0   33.0   21.0   -3.0  503 ! SIN-ARB @REF Badawya_Horvath_1999 @DOI"10.1016/S0264-3707(98)00023-4"
508 410.0   33.0   21.0   -3.0  503 ! SIN-ARB
508 410.0   30.0516   23.6575  -12.0352  715 ! SIN-SMC Sinai-Sahara Metacraton
508 520.0   30.0516   23.6575  -12.0352  715 ! SIN-SMC
508 520.0   30.0516   23.6575  -12.0352  5901 ! SIN-ANS Sinai-ANS
508 710.0   30.0516   23.6575  -12.0352  5901 ! SIN-ANS
508 710.0   30.0516   23.6575  -12.0352  5905 ! SIN-ANS
508 740.0   21.3699   18.6871   23.0917  5905 ! SIN-ANS
508 810.0   20.1176   18.042   23.2239  5905 ! SIN-ANS
508 810.0   32.7628   24.2348   53.6805  715 ! SIN-SMC Sinai-Sahara Metacraton
508 1000.0   32.7628   24.2348   53.6805  715 ! SIN-SMC
508 1010.0   32.7628   24.2348   53.6805  715 ! SIN-SMC
509  0.0   90.0    0.0    0.0  508 ! LEB-AFR Lebanon-Africa
509 250.0   90.0    0.0    0.0  508 ! LEB-AFR
511  0.0   90.0    0.0    0.0  802 ! CIB-ANT Central Indian Basin-Antarctica
511 10.9   13.1   36.1   -6.61  802 ! CIB-ANT @REF Royer_Chang_1991 @DOI"0148-0227/91/91JB-00897", @CHRONID"AN5"
511 20.1   15.4   32.7  -11.97  802 ! CIB-ANT @REF Royer_Chang_1991 @DOI"0148-0227/91/91JB-00897", @CHRONID"AN6"
511 33.1   13.8   33.4  -20.41  802 ! CIB-ANT @REF Royer_Chang_1991 @DOI"0148-0227/91/91JB-00897", @CHRONID"AN13"
511 40.1   17.1   30.6  -23.68  802 ! CIB-ANT @REF Royer_Chang_1991 @DOI"0148-0227/91/91JB-00897", @CHRONID"AN18", &  @REF Muller_++_2008 @DOI"10.1029/2007GC001743" @xo_ys
511 40.1  -18.04 -131.18   22.52  701 ! CIB-AFR Central Indian Basin-Africa cross over, @REF Muller_++_2008 @DOI"10.1029/2007GC001743"
511 42.5  -17.71 -132.1   23.13  701 ! CIB-AFR @REF Cande_++_2010 @DOI"10.1111/j.1365-246X.2010.04737.x" SWIR @CHRONID"c20y
511 43.8  -18.33 -132.74   23.42  701 ! CIB-AFR @REF Cande_++_2010 @DOI"10.1111/j.1365-246X.2010.04737.x" SWIR @CHRONID"c20o"
511 46.3  -17.23 -133.12   24.83  701 ! CIB-AFR @REF Cande_++_2010 @DOI"10.1111/j.1365-246X.2010.04737.x" SWIR @CHRONID"c21y"
511 47.9  -17.1 -133.86   25.94  701 ! CIB-AFR @REF Cande_++_2010 @DOI"10.1111/j.1365-246X.2010.04737.x" SWIR @CHRONID"c21o"
511 49.7  -17.79 -136.76   26.79  701 ! CIB-AFR @REF Cande_++_2010 @DOI"10.1111/j.1365-246X.2010.04737.x" SWIR @CHRONID"c22o"
511 51.7  -15.99 -138.39   29.62  701 ! CIB-AFR @REF Cande_++_2010 @DOI"10.1111/j.1365-246X.2010.04737.x" SWIR @CHRONID"c23o"
511 53.3  -15.9 -140.95   31.47  701 ! CIB-AFR @REF Cande_++_2010 @DOI"10.1111/j.1365-246X.2010.04737.x" SWIR @CHRONID"c24o"
511 55.9  -15.94 -144.21   34.12  701 ! CIB-AFR @REF Cande_++_2010 @DOI"10.1111/j.1365-246X.2010.04737.x" SWIR @CHRONID"c25y" @xo_ys
511 55.9   12.58   19.47  -37.56  802 ! CIB-ANT Central Indian Basin-Antarctica crossover @REF Gibbons_++_2013 @DOI"10.1002/jgrb.50079"
511 61.7  -12.33 -165.16   42.48  802 ! CIB-ANT @REF Gibbons_++_2013 @DOI"10.1002/jgrb.50079"
511 64.4  -11.88 -167.56   45.94  802 ! CIB-ANT @REF Gibbons_++_2013 @DOI"10.1002/jgrb.50079"
511 67.7  -12.08 -170.04   50.23  802 ! CIB-ANT @REF Gibbons_++_2013 @DOI"10.1002/jgrb.50079" edited age @AU NW, @T 2015 @CHRONID"31y"
511 71.0  -10.85 -169.44   53.41  802 ! CIB-ANT @REF Gibbons_++_2013 @DOI"10.1002/jgrb.50079"
511 73.3  -10.18 -168.16   55.59  802 ! CIB-ANT @REF Gibbons_++_2013 @DOI"10.1002/jgrb.50079"
511 79.5   -9.54 -168.55   60.72  802 ! CIB-ANT @REF Gibbons_++_2013 @DOI"10.1002/jgrb.50079"
511 83.0   -8.69 -168.82   65.3  802 ! CIB-ANT @REF Gibbons_++_2013 @DOI"10.1002/jgrb.50079" @xo_ys
511 83.0   -5.2   74.3   -5.93  501 ! CIB-IND Central Indian Basin-India Craton crossover @REF Gibbons_++_2013 @DOI"10.1002/jgrb.50079"
511 250.0   -5.2   74.3   -5.93  501 ! CIB-IND @REF Gibbons_++_2013 @DOI"10.1002/jgrb.50079"
514  0.0   90.0    0.0    0.0  802 ! ELA-ANT Elan Bank
514 115.0   90.0    0.0    0.0  802 ! ELA-ANT Elan Bank @REF Gibbons_++_2013 @DOI"10.1002/jgrb.50079", & @REF Ana_Gibbons_phd_2012 @absage, model dependent @xo_ys
514 115.0   -2.27 -169.22  -79.04  501 ! ELA-IND Elan Bank @REF Gibbons_++_2013 @DOI"10.1002/jgrb.50079", & @REF Ana_Gibbons_phd_2012 @absage, model dependent
514 116.0    2.13   10.63   79.46  501 ! ELA-IND Elan Bank @REF Gibbons_++_2013 @DOI"10.1002/jgrb.50079", & @REF Ana_Gibbons_phd_2012 @absage, model dependent
514 250.0    2.13   10.63   79.46  501 ! ELA-IND Elan Bank
517  0.0   90.0    0.0    0.0  518 ! WKOHA-KOHA West Kohistan Arc - Kohistan Arc
517 35.0   90.0    0.0    0.0  518 ! WKOHA-KOHA @REF Zahirovic_++_2014 @DOI"10.5194/se-5-227-2014" @absage
517 53.0   35.71   73.89  -26.12  518 ! WKOHA-KOHA Initiation of curvature due to collision with Greater India @absage
517 610.0   35.71   73.89  -26.12  518 ! WKOHA-KOHA Zahirovic et al. (2014)
518  0.0   90.0    0.0    0.0  529 ! KOHA-KOH Kohistan Arc - Kohistan back-arc
518 35.0   90.0    0.0    0.0  529 ! KOHA-KOH @REF Zahirovic_++_2014 @DOI"10.5194/se-5-227-2014" @absage
518 53.0  -34.99   15.39   -2.66  529 ! KOHA-KOH @REF Zahirovic_++_2014 @DOI"10.5194/se-5-227-2014" @absage
518 130.0  -34.99   15.39   -2.66  529 ! KOHA-KOH @REF Zahirovic_++_2014 @DOI"10.5194/se-5-227-2014" @absage
518 610.0  -34.99   15.39   -2.66  529 ! KOHA-KOH Zahirovic et al. (2014)
520  0.0   90.0    0.0    0.0  526 ! WPT-EPT Western Pontides-Eastern Pontides
520 250.0   90.0    0.0    0.0  526 ! WPT-EPT Western Pontides-Eastern Pontides MH2014  Hosseinpour et al. (2016)
520 610.0   90.0    0.0    0.0  526 ! WPT-EPT MH2014
521  0.0   90.0    0.0    0.0  301 ! SAK-EUR Sakarya-Northern European Craton
521 230.0   90.0    0.0    0.0  301 ! SAK-EUR Hosseinpour_++_(in review)
521 250.0   49.25   15.0  -32.5  301 ! SAK-EUR Sakarya-Northern European Craton MH2014  Hosseinpour et al. (2016)
521 270.0   49.25   15.0  -65.0  301 ! SAK-EUR MH2014
521 610.0   49.25   15.0  -65.0  301 ! SAK-EUR MH2014
522  0.0   90.0    0.0    0.0  521 ! MTB-SAK Menderes Taurides block-Sakhariya
522 10.9   90.0    0.0    0.0  521 ! MTB-SAK @REF Schettino_Turco_2011 @DOI"10.1130/B30064.1"
522 33.1  -10.91  109.46    2.5  521 ! MTB-SAK @REF Schettino_Turco_2011 @DOI"10.1130/B30064.1"
522 40.1  -10.91  109.46    2.84  521 ! MTB-SAK @REF Schettino_Turco_2011 @DOI"10.1130/B30064.1"
522 55.9  -44.68 -173.52   14.54  521 ! MTB-SAK @REF Hosseinpour_++_(in review) @Au MHV, @T 2014 @xo_ys
522 55.9  -47.54  -84.05    4.88  307 ! MTB-ADR Menderes Taurides block-Adria @REF Hosseinpour_++_(in review) @Au MHV, @T 2014
522 60.0  -47.91  -83.23    4.8  307 ! MTB-ADR MHV2014 Hosseinpour_++_(in review)
522 67.7  -49.39  -83.25    5.28  307 ! MTB-ADR @REF Schettino_Turco_2011 @DOI"10.1130/B30064.1"
522 100.0  -49.39  -83.25    5.28  307 ! MTB-ADR @REF Schettino_Turco_2011 @DOI"10.1130/B30064.1" @xo_ys
522 100.0  -43.077 -129.9905    6.1729  346 ! MTB-PEL Menderes Taurides block-Peloponnese @REF Schettino_Turco_2011 @DOI"10.1130/B30064.1", cross-over recalculated by @Au MH, @T 26012014
522 240.0   43.077   50.0095   -6.1729  346 ! MTB-PEL @REF Schettino_Turco_2011 @DOI"10.1130/B30064.1" @xo_ys
522 240.0   39.7698   43.6977  -10.1136  715 ! MTB-NEA Menderes Taurides block-NE Africa @REF Matthews_et_al_2016 @DOI"10.1016/j.gloplacha.2016.10.002"
522 610.0   39.7698   43.6977  -10.1136  715 ! MTB-NEA   altered Young et al. (2019) to prevent overlap
525  0.0   90.0    0.0    0.0  522 ! KIR-MTB Kirsehir-Menderes Taurides block
525 67.7   90.0    0.0    0.0  522 ! KIR-MTB @REF Schettino_Turco_2011 @DOI"10.1130/B30064.1"
525 75.0   44.75   11.84    4.44  522 ! KIR-MTB @REF Schettino_Turco_2011 @DOI"10.1130/B30064.1"
525 185.0   44.75   11.84    4.44  522 ! KIR-MTB @REF Schettino_Turco_2011 @DOI"10.1130/B30064.1" @xo_ys
525 185.0   47.3    3.53  -67.92  338 ! KIR-RHO Kirsehir-Rhodopes @REF Schettino_Turco_2011 @DOI"10.1130/B30064.1", cross-over recalculated by @Au MH, @T 26012014
525 200.0   47.3    3.53  -67.92  338 ! KIR-RHO @REF Schettino_Turco_2011 @DOI"10.1130/B30064.1" @xo_ys
525 200.0  -32.132 -165.8725   -2.4566  522 ! KIR-MTB Kirsehir-Menderes Taurides block @REF Schettino_Turco_2011 @DOI"10.1130/B30064.1", cross-over recalculated by @Au MH, @Au 26012014
525 250.0   32.132   14.1275    2.4566  522 ! KIR-MTB  Kirsehir-Menderes Taurides block Schettino and Turco 2011, MH26012014  Hosseinpour et al. (2016)
525 610.0   32.132   14.1275    2.4566  522 ! KIR-MTB  Schettino and Turco 2011, MH26012014
526  0.0   90.0    0.0    0.0  301 ! EPT-EUR East Pontides-Northern European Craton
526 140.0   90.0    0.0    0.0  301 ! EPT-EUR
526 230.0   90.0    0.0    0.0  301 ! EPT-EUR @REF Hosseinpour_++_(in review) @Au MHV, @T 2014
526 250.0   49.25   15.0  -32.5  301 ! EPT-EUR East Pontides-Northern European Craton MHV2014
526 270.0   49.25   15.0  -65.0  301 ! EPT-EUR MHV2014
526 270.0  -11.7489  -44.9722    8.5158  505 ! EPT-LUT East Pontides-Lut @REF Merdith_++_2021 @DOI"10.1016/j.earscirev.2020.103477"
526 750.0  -11.7489  -44.9722    8.5158  505 ! EPT-LUT @REF Merdith_++_2021 @DOI"10.1016/j.earscirev.2020.103477"
526 750.0  -34.4244 -106.0215  133.466  580 ! EPT-TAR East Pontides-Tarim @REF Merdith_++_2021 @DOI"10.1016/j.earscirev.2020.103477"
526 1010.0  -34.4244 -106.0215  133.466  580 ! EPT-TAR @REF Merdith_++_2021 @DOI"10.1016/j.earscirev.2020.103477"
528  0.0   90.0    0.0    0.0  529 ! NKOH-SKOH North Kohistan - South Kohistan back-arc
528 20.0    5.77  -28.85   26.88  529 ! NKOH-SKOH @REF Gibbons_++_2015 @DOI"10.1016/j.gr.2015.01.001"
528 85.0    5.77  -28.85   26.88  529 ! NKOH-SKOH @REF Gibbons_++_2015 @DOI"10.1016/j.gr.2015.01.001",Subduction (slab-pull) between 103 and 85 Ma
528 103.0    5.31  -30.2   24.54  529 ! NKOH-SKOH @REF Gibbons_++_2015 @DOI"10.1016/j.gr.2015.01.001" @xo_os
528 103.0   90.0    0.0    0.0  606 ! NKOH-STB @REF Gibbons_++_2015 @DOI"10.1016/j.gr.2015.01.001", Initiation of subduction
528 610.0   90.0    0.0    0.0  606 ! NKOH-LHA Zahirovic et al. (2014)
529  0.0   90.0    0.0    0.0  606 ! SKOH-STB South Kohistan back arc-Lhasa
529 43.0    9.3486  -37.8004   -3.7696  606 ! SKOH-STB @xo_of @absage
529 43.0   32.42   62.26   20.58  501 ! SKOH-IND @REF Gibbons_++_2015 @DOI"10.1016/j.gr.2015.01.001", Kohistan arc suturing to Karakoram and closure of Shyok suture @absage @xo_of
529 52.0   32.42   62.26   20.58  501 ! SKOH-IND @REF Gibbons_++_2015 @DOI"10.1016/j.gr.2015.01.001", @absage
529 58.0   32.33   54.86   21.2  501 ! SKOH-IND Initial arc-continent collision between Greater India and Kohistan Arc,  @REF Gibbons_++_2015 @DOI"10.1016/j.gr.2015.01.001" @xo_of @absage
529 58.0   -9.01  160.27   14.32  606 ! SKOH-STB @REF Gibbons_++_2015 @DOI"10.1016/j.gr.2015.01.001" @absage
529 65.0    7.91  -32.04  -18.28  606 ! SKOH-STB @REF Gibbons_++_2015 @DOI"10.1016/j.gr.2015.01.001" @absage
529 80.0    7.91  -32.04  -18.28  606 ! SKOH-STB @REF Gibbons_++_2015 @DOI"10.1016/j.gr.2015.01.001" @absage
529 103.0    5.31  -30.2  -24.54  606 ! SKOH-STB @REF Gibbons_++_2015 @DOI"10.1016/j.gr.2015.01.001", Initiation of north-dipping subduction along Lhasa @absage
529 126.0    8.93  -27.04  -19.05  606 ! SKOH-STB @REF Gibbons_++_2015 @DOI"10.1016/j.gr.2015.01.001" @absage
529 154.0   90.0    0.0    0.0  606 ! SKOH-STB Opening of back-arc along fore-arc segment of margin on southern Lhasa @absage
529 610.0   90.0    0.0    0.0  606 ! SKOH-LHA Zahirovic et al. (2014)
530  0.0   90.0    0.0    0.0  534 ! CMT1-CMT2 Central Mesotethys 1-Central Mesotethys 2
530 80.0   25.978   49.9218   48.3649  534 ! nan
530 100.0   25.23   47.85   60.66  534 ! CMT1-CMT2 fixed to its conjugate @REF Gibbons_2012_PHD @absage
530 156.0   25.23   47.85   60.66  534 ! CMT1-CMT2 fixed to its conjugate @REF Gibbons_2012_PHD @absage, model dependent @xo_ys
530 156.0   50.5218  -17.4312  -54.1064  505 ! CMT1-IRN Central Mesotethys 1-Iran @REF Seton_++_2012 @DOI"10.1016/j.earscirev.2012.03.002" @absage, model dependent
530 160.0  -54.8034  164.5074   61.0553  505 ! CMT1-IRN @REF Seton_++_2012 @DOI"10.1016/j.earscirev.2012.03.002" @absage
530 181.0  -56.8381  171.5793   82.1243  505 ! CMT1-IRN @REF Seton_++_2012 @DOI"10.1016/j.earscirev.2012.03.002" @absage
530 200.0  -55.6897  171.4619   78.3694  505 ! CMT1-IRN @REF Seton_++_2012 @DOI"10.1016/j.earscirev.2012.03.002" @absage
530 220.0  -63.0037 -176.9996   71.4896  505 ! CMT1-IRN @REF Seton_++_2012 @DOI"10.1016/j.earscirev.2012.03.002" @absage
530 240.0  -57.8058  171.0354   66.7041  505 ! CMT1-IRN @REF Seton_++_2012 @DOI"10.1016/j.earscirev.2012.03.002" @absage
530 250.0  -57.9257  170.6454   66.6741  505 ! CMT1-IRN Central Mesotethys 1-Iran Seton et al. (2012) @absage
530 260.0  -57.2957  170.9657   66.1442  505 ! CMT1-IRN Seton et al. (2012) @absage
530 280.0  -56.1881  172.2894   81.2243  505 ! CMT1-IRN Seton et al. (2012) @absage
530 400.0  -56.1881  172.2894   81.2243  505 ! CMT1-IRN Seton et al. (2012) @absage
531  0.0   90.0    0.0    0.0  544 ! ARB-IRN Isochrons of Meso Neotethys after introducing intra oceanic subduction zone
531 75.0   90.0    0.0    0.0  544 ! ARB-IRN Isochrons of Meso Neotethys after introducing intra oceanic subduction zone @xo_ys Hosseinpour_++_(in review)
531 75.0   34.9613   -3.2845  -22.5911  505 ! ARB-IRN Isochrons of Meso Neotethys after introducing intra oceanic subduction zone Hosseinpour_++_(in review)
531 100.0   34.9613   -3.2845  -22.5911  505 ! ARB-IRN Isochrons of Meso Neotethys after introducing intra oceanic subduction zone @xo_ys Hosseinpour_++_(in review)
531 100.0   48.3301   -7.6123   13.3689  544 ! ARB-IRN Isochrons of Meso Neotethys after introducing intra oceanic subduction zone  Hosseinpour_++_(in review)
531 250.0   59.2887  140.0677    6.3753  505 ! Isochrons of ARB-IRN Meso Neothetys after introducing intra oceanic subduction zone
531 250.0   90.0    0.0    0.0  544 ! ARB-IRN Isochrons of Meso Neotethys after introducing intra oceanic subduction zone @xo_ys
531 410.0   59.2887  140.0677    6.3753  505 ! Isochrons of ARB-IRN Meso Neothetys after introducing intra oceanic subduction zone
531 410.0  -59.2887  -39.9323   -6.3753  505 ! Isochrons of ARB-IRN Meso Neothetys after introducing intra oceanic subduction zone
531 610.0  -59.2887  -39.9323   -6.3753  505 ! Isochrons of ARB-IRN Meso Neothetys after introducing intra oceanic subduction zone
532  0.0   90.0    0.0    0.0  505 ! EMT1-IRN Eastern Mesotethys 1-Iran, @REF Seton_++_2012 @DOI"10.1016/j.earscirev.2012.03.002"
532 90.0  -43.31  -35.1   19.62  505 ! EMT1-IRN @REF Seton_++_2012 @DOI"10.1016/j.earscirev.2012.03.002" @absage
532 100.0  -50.3  -70.78   18.71  505 ! EMT1-IRN @REF Seton_++_2012 @DOI"10.1016/j.earscirev.2012.03.002" @absage
532 110.0   55.25   88.5  -21.96  505 ! EMT1-IRN @REF Seton_++_2012 @DOI"10.1016/j.earscirev.2012.03.002" @absage
532 120.6   54.8   74.85  -26.38  505 ! EMT1-IRN @REF Seton_++_2012 @DOI"10.1016/j.earscirev.2012.03.002" @absage
532 130.0   48.35   51.7  -29.86  505 ! EMT1-IRN @REF Seton_++_2012 @DOI"10.1016/j.earscirev.2012.03.002" @absage
532 140.0   49.71   26.17  -36.15  505 ! EMT1-IRN @REF Seton_++_2012 @DOI"10.1016/j.earscirev.2012.03.002" @absage
532 150.0   51.1   13.05  -46.82  505 ! EMT1-IRN @REF Seton_++_2012 @DOI"10.1016/j.earscirev.2012.03.002" @absage
532 154.0   53.45    8.54  -53.84  505 ! EMT1-IRN @REF Seton_++_2012 @DOI"10.1016/j.earscirev.2012.03.002" @absage
532 160.0   56.12    9.75  -61.36  505 ! EMT1-IRN @REF Seton_++_2012 @DOI"10.1016/j.earscirev.2012.03.002" @absage
532 175.0   55.56   11.37  -79.41  505 ! EMT1-IRN @REF Seton_++_2012 @DOI"10.1016/j.earscirev.2012.03.002" @absage
532 180.0   55.18   11.4  -83.1  505 ! EMT1-IRN @REF Seton_++_2012 @DOI"10.1016/j.earscirev.2012.03.002" @absage
532 200.0   55.33   10.95  -84.73  505 ! EMT1-IRN @REF Seton_++_2012 @DOI"10.1016/j.earscirev.2012.03.002" @absage
532 220.0   55.98   12.51  -76.92  505 ! EMT1-IRN @REF Seton_++_2012 @DOI"10.1016/j.earscirev.2012.03.002" @absage
532 240.0   57.22   15.69  -68.08  505 ! EMT1-IRN @REF Seton_++_2012 @DOI"10.1016/j.earscirev.2012.03.002" @absage
532 250.0   57.37   15.37  -68.07  505 ! EMT1-IRN, Eastern Mesotethys1-Iran Seton et al. 2012 @absage
532 260.0   57.52   15.05  -68.07  505 ! EMT1-IRN, Seton et al. 2012 @absage
532 400.0   57.52   15.05  -68.07  505 ! EMT1-IRN, Seton et al. 2012 @absage
533  0.0   90.0    0.0    0.0  446 ! EMT2-BMP Eastern Mesotethys 2-Burma Plate
533 600.0   90.0    0.0    0.0  446 ! EMT2-BMP Muller et al. 2008
534  0.0   10.6838   -6.4299   -0.3202  769 ! EMT-ARG fixed to Argoland, @REF Gibbons_++_2013 @DOI"10.1002/jgrb.50079" - Non extant at present day
534 156.5   10.6838   -6.4299   -0.3202  769 ! EMT-ARG fixed to Argoland, @REF Gibbons_++_2013 @DOI"10.1002/jgrb.50079" @xo_os
534 156.5  -33.33  -85.69  107.12  533 ! CMT2-EMT2 Central Mesotethys 2-Eastern Mesotethys 2 recalculated @Au SZ, @T 2013
534 410.0  -33.33  -85.69  107.12  533 ! CMT2-EMT2
538  0.0   90.0    0.0    0.0  539 ! AFR-MEN Isochron of  @Au MH, @T 05082014
538 67.7   90.0    0.0    0.0  539 ! AFR-MEN @REF Hosseinpour_++_(in review), Isochron of @Au MH, @T 05082014 @xo_ys
538 67.7  -49.8686 -106.6363   -6.2133  522 ! AFR-MEN @REF Hosseinpour_++_(in review), Isochron of @Au MH, @T 05082014
538 250.0  -49.8686 -106.6363   -6.2133  522 ! AFR-MEN
539  0.0   90.0    0.0    0.0  715 ! AFR-MEN Isochron of @Au MH, @T 05082014
539 250.0   90.0    0.0    0.0  715 ! AFR-MEN @REF Hosseinpour_++_(in review), Isochron of @Au MH, @T 05082014
540  0.0   90.0    0.0    0.0  506 ! PT1-AFF Paleotethys 1-Afghanistan (Farah)
540 410.0   90.0    0.0    0.0  506 ! PT1-AFF
542  0.0   90.0    0.0    0.0  543 ! AFR-MEN @REF Hosseinpour_++_(in review), Isochron of @Au MH, @T 05082014
542 67.7   90.0    0.0    0.0  543 ! AFR-MEN @REF Hosseinpour_++_(in review), Isochron of @Au MH, @T 05082014 @xo_ys
542 67.7   -7.6852  -15.2328   -5.0157  522 ! AFR-MEN @REF Hosseinpour_++_(in review), Isochron of @Au MH, @T 05082014
542 250.0   -7.6852  -15.2328   -5.0157  522 ! AFR-MEN @REF Hosseinpour_++_(in review), Isochron of @Au MH, @T 05082014
543  0.0   90.0    0.0    0.0  503 ! AFR-MEN @REF Hosseinpour_++_(in review), Isochron of @Au MH, @T 05082014
543 250.0   90.0    0.0    0.0  503 ! AFR-MEN @REF Hosseinpour_++_(in review), Isochron of @Au MH, @T 05082014
544  0.0   90.0    0.0    0.0  503 ! ARB-IRN Isochron of Meso Neotethys  By @Au MH, @T 05082014
544 250.0   90.0    0.0    0.0  503 ! ARB-IRN @REF Hosseinpour_++_(in review), Isochron of Meso Neotethys  By @Au MH, @T 05082014 @xo_ys
544 250.0  -42.2407  -50.0763   -3.3577  522 ! Isochron of ARB-IRN, Meso Neo Tethys	By MH 05082014  Hoseinpour et al. (2016)
544 410.0   42.2407  129.9237    3.3577  522 ! Isochron of ARB-IRN, Meso Neo Tethys	By MH 05082014  Hoseinpour et al. (2016)
544 410.0  -42.2407  -50.0763   -3.3577  522 ! Isochron of ARB-IRN, Meso Neo Tethys	By MH 05082014
544 610.0  -42.2407  -50.0763   -3.3577  522 ! Isochron of ARB-IRN, Meso Neo Tethys	By MH 05082014
545  0.0   90.0    0.0    0.0  701 ! WMT-AFR Isochron of Western MesoTethys-Africa(conj. Arabia)
545 120.6   90.0    0.0    0.0  701 ! WMT-AFR Isochron of @REF Muller_++_2008 @DOI"10.1029/2007GC001743"
545 140.0  -46.0 -175.9    5.52  701 ! WMT-AFR Isochron of @REF Muller_++_2008 @DOI"10.1029/2007GC001743"
545 154.0   47.93    3.03  -14.95  701 ! WMT-AFR Isochron of WMT-AFR @REF Muller_++_2008 @DOI"10.1029/2007GC001743"
545 160.0   48.17    2.91  -18.99  701 ! WMT-AFR Isochron of @REF Muller_++_2008 @DOI"10.1029/2007GC001743" @absage
545 180.0   48.54    2.64  -32.51  701 ! WMT-AFR Isochron of @REF Muller_++_2008 @DOI"10.1029/2007GC001743" @absage @xo_ys
545 180.0   47.79   -0.25  -95.34  505 ! WMT-MEN Isochron of @absage
545 610.0   47.79   -0.25  -95.34  505 ! Isochron of ARB-IRN, Meso Neo Tethys  By MH 05082014
550  0.0   90.0    0.0    0.0  511 ! INA-CIB India-Central Indian Basin
550 83.0   90.0    0.0    0.0  511 ! INA-CIB @REF Heine_++_2004 @DOI"10.1029/149GM03" @xo_ys
550 83.0    3.41   -4.61  -43.15  801 ! INA-AUS India-Australia cross-over @REF Heine_++_2004 @DOI"10.1029/149GM03"
550 100.0   -0.75 -178.33   51.43  801 ! INA-AUS @REF Muller_++_2000 @DOI"10.1029/1999GL011217" @absage
550 120.6    9.11 -175.86   61.5  801 ! INA-AUS @REF Muller_++_2000 @DOI"10.1029/1999GL011217" @CHRONID"M0"
550 123.6   10.19 -175.54   62.89  801 ! INA-AUS @REF Muller_++_2000 @DOI"10.1029/1999GL011217" @CHRONID"M2"
550 124.1   10.53 -175.44   63.33  801 ! INA-AUS @REF Muller_++_2000 @DOI"10.1029/1999GL011217" @CHRONID"M3"
550 125.7   11.2 -175.24   64.27  801 ! INA-AUS @REF Muller_++_2000 @DOI"10.1029/1999GL011217" @CHRONID"M4"
550 126.6   11.52 -175.14   64.73  801 ! INA-AUS @REF Muller_++_2000 @DOI"10.1029/1999GL011217" @CHRONID"M5"
550 126.9   11.62 -175.13   64.94  801 ! INA-AUS @REF Muller_++_2000 @DOI"10.1029/1999GL011217" @CHRONID"M6"
550 127.2   11.73 -175.11   65.19  801 ! INA-AUS @REF Muller_++_2000 @DOI"10.1029/1999GL011217" @CHRONID"M7"
550 127.8   11.89 -175.1   65.53  801 ! INA-AUS @REF Muller_++_2000 @DOI"10.1029/1999GL011217" @CHRONID"M8"
550 128.3   12.1 -175.08   65.96  801 ! INA-AUS @REF Muller_++_2000 @DOI"10.1029/1999GL011217" @CHRONID"M9"
550 128.9   12.3 -175.05   66.39  801 ! INA-AUS @REF Muller_++_2000 @DOI"10.1029/1999GL011217" @CHRONID"M10"
550 129.6   12.56 -175.03   66.94  801 ! INA-AUS @REF Muller_++_2000 @DOI"10.1029/1999GL011217" @CHRONID"M10N"
550 130.8   12.88 -174.98   67.67  801 ! INA-AUS @REF Muller_++_2000 @DOI"10.1029/1999GL011217" @CHRONID"M11"
550 131.9   13.28 -174.94   68.59  801 ! INA-AUS @REF Muller_++_2000 @DOI"10.1029/1999GL011217" @CHRONID"M11A"
550 132.6   13.6 -174.9   69.34  801 ! INA-AUS @REF Muller_++_2000 @DOI"10.1029/1999GL011217" @CHRONID"M12"
550 133.7   13.86 -174.88   69.97  801 ! INA-AUS @REF Muller_++_2000 @DOI"10.1029/1999GL011217" @CHRONID"M12A"
550 134.1   14.04 -174.85   70.42  801 ! INA-AUS @REF Muller_++_2000 @DOI"10.1029/1999GL011217" @CHRONID"M13"
550 134.5   14.32 -174.82   71.12  801 ! INA-AUS @REF Muller_++_2000 @DOI"10.1029/1999GL011217" @CHRONID"M14"
550 135.6   14.54 -174.8   71.66  801 ! INA-AUS based on closure IND-ANT @REF Muller_++_2000 @DOI"10.1029/1999GL011217"
550 250.0   14.54 -174.8   71.66  801 ! INA-AUS
551  0.0   90.0    0.0    0.0  301 ! GGS-EUR Gagra/Shatsky-Northern European Craton
551 410.0   90.0    0.0    0.0  301 ! GGS-EUR	 @REF Domeier_Torsvik_2014 @DOI"10.1016/j.gsf.2014.01.002"
554  0.0   90.0    0.0    0.0  518 ! LAD-KOHA Ladakh Arc-Kohistan Arc
554 610.0   90.0    0.0    0.0  518 ! LAD-KOHA Zahirovic et al. (2014)
555  0.0   90.0    0.0    0.0  714 ! AFRI-NWA Isochron of Vardar Ocean  @Au MH, @T 05082014
555 120.0   90.0    0.0    0.0  714 ! AFRI-NWA @REF Hosseinpour_++_(in review), Isochron of Vardar Ocean  @Au MH, @T 05082014   @xo_ys
555 120.0   46.02   -7.72  -41.88  301 ! AFRI-EUR @REF Hosseinpour_++_(in review), Isochron of Vardar Ocean  @Au MH, @T 05082014
555 170.0   46.02   -7.72  -41.88  301 ! AFRI-EUR @REF Hosseinpour_++_(in review), Isochron of Vardar Ocean  @Au MH, @T 05082014   @xo_ys
555 170.0   48.99    7.11   21.79  355 ! AFRI-VAR1 @REF Hosseinpour_++_(in review), Isochron of Vardar Ocean  @Au MH, @T 05082014
555 230.0   48.99    7.11   21.79  355 ! AFRI-VAR1 @REF Hosseinpour_++_(in review), Isochron of Vardar Ocean  @Au MH, @T 05082014   @xo_ys
555 230.0   46.76   -4.54  -53.68  521 ! AFRI-SAK @REF Hosseinpour_++_(in review), Isochron of Vardar Ocean  @Au MH, @T 05082014
555 610.0   46.76   -4.54  -53.68  521 ! Isochron of AFR-EUR, Vardar Ocean  By MH 05082014
556  0.0   90.0    0.0    0.0  503 ! AFRI-ARB Isochron of Mesotethys
556 250.0   90.0    0.0    0.0  503 ! AFRI-ARB Isochron of Mesotethys
563  0.0   90.0    0.0    0.0  677 ! MINO-PAL Mindoro - Palawan based on @REF Yumul_++_2009 @DOI"10.1016/j.jseaes.2008.10.002"
563 200.0   90.0    0.0    0.0  677 ! MINO-PAL
564  0.0   90.0    0.0    0.0  674 ! MINA-NEG  Mindanao-Negros
564 200.0   90.0    0.0    0.0  674 ! MINA-NEG
565  0.0   90.0    0.0    0.0  667 ! SES-NES  Southeast Sulawesi-Northeast Sulawesi
565 25.0    4.77  -59.2  -19.97  667 ! SES-NES @REF Zahirovic_++_2014 @DOI"10.5194/se-5-227-2014"
565 410.0    4.77  -59.2  -19.97  667 ! SES-NES
566  0.0   90.0    0.0    0.0  668 ! SWS-WSW Southwest Sulawesi-West Sulawesi
566 20.0    0.388  -58.658  -27.2  668 ! SWS-WSW @REF Zahirovic_++_2014 @DOI"10.5194/se-5-227-2014" @xo_of @absage
566 20.0   40.48 -109.37   -6.74  667 ! SWS-WSW @REF Zahirovic_++_2014 @DOI"10.5194/se-5-227-2014" @absage
566 410.0   40.48 -109.37   -6.74  667 ! SWS-WSW
567  0.0   90.0    0.0    0.0  679 ! OBI-HAL Obi Island - Halmahera
567 200.0   90.0    0.0    0.0  679 ! OBI-HAL @REF Zahirovic_++_2014 @DOI"10.5194/se-5-227-2014"; Philippine Arc affinities and similar ages
580  0.0   90.0    0.0    0.0  402 ! TRM-KAZ Tarim-Kazakhstan
580 300.0   90.0    0.0    0.0  402 ! TRM-KAZ Closure of the STO @REF Gao_et_al_2011 @DOI"10.1016/j.tecto.2011.01.001"
580 310.0   55.3651   69.8401  -27.9429  402 ! TRM-KAZ
580 360.0  -37.7254  -34.2555  -28.0332  402 ! TRM-KAZ
580 370.0  -41.0882  -63.2584  -36.0853  402 ! TRM-KAZ
580 380.0  -43.5385  -71.891  -43.6952  402 ! TRM-KAZ
580 390.0  -43.0112  -77.531  -43.8612  402 ! TRM-KAZ
999 400.0  -38.453  -75.7126  -44.5368  402 ! TRM-KAZ
580 410.0  -20.9211  -34.0114  -27.4204  402 ! TRM-KAZ, @xo_of
580 410.0  -60.0149 -149.223  -83.0376  501 ! TRM-IND Tarim-India @REF Merdith_++_2021 @DOI"10.1016/j.earscirev.2020.103477"
580 430.0  -37.647 -168.1904  -66.0619  501 ! TRM-IND @REF Merdith_++_2021 @DOI"10.1016/j.earscirev.2020.103477"
580 440.0  -37.6092 -164.876  -68.9868  501 ! TRM-IND @REF Merdith_++_2021 @DOI"10.1016/j.earscirev.2020.103477"
580 450.0  -32.9637 -156.4324  -74.3788  501 ! TRM-IND @REF Merdith_++_2021 @DOI"10.1016/j.earscirev.2020.103477"
580 459.0  -25.8815 -147.8101  -79.1185  501 ! TRM-IND @REF Merdith_++_2021 @DOI"10.1016/j.earscirev.2020.103477"
580 470.0  -19.8825 -151.3468  -77.5087  501 ! TRM-IND @REF Merdith_++_2021 @DOI"10.1016/j.earscirev.2020.103477"
580 550.0  -38.3826 -121.5619  -67.3366  501 ! TRM-IND @REF Merdith_++_2021 @DOI"10.1016/j.earscirev.2020.103477"
580 585.0  -38.3826 -121.5619  -67.3366  501 ! TRM-IND @REF Merdith_++_2021 @DOI"10.1016/j.earscirev.2020.103477"
580 640.0  -43.1017 -116.8376 -122.6223  501 !
999 650.0  -38.3826 -121.5619  -67.3366  501 ! TRM-IND @REF Merdith_++_2021 @DOI"10.1016/j.earscirev.2020.103477"
580 720.0  -47.6503 -121.5206 -184.5723  501 ! TRM-IND @REF Merdith_++_2021 @DOI"10.1016/j.earscirev.2020.103477"
580 760.0  -47.6503 -121.5206 -184.5723  501 ! TRM-IND @REF Merdith_++_2021 @DOI"10.1016/j.earscirev.2020.103477"
580 760.0   38.3101   72.4988  129.263  505 ! TRM-LUT Tarim-Lut @REF Merdith_++_2021 @DOI"10.1016/j.earscirev.2020.103477"
999 850.0   40.2816   72.8568  126.808  505 ! TRM-LUT @REF Merdith_++_2021 @DOI"10.1016/j.earscirev.2020.103477"
999 870.0   40.2816   72.8568  126.808  505 ! TRM-LUT @REF Merdith_++_2021 @DOI"10.1016/j.earscirev.2020.103477"
580 890.0   38.2408   67.4342   57.2497  505 !
580 1000.0   41.4815   62.5037   85.9195  505 ! TRM-LUT @REF Merdith_++_2021 @DOI"10.1016/j.earscirev.2020.103477"
590  0.0   90.0    0.0    0.0  61601 ! NPAM-WQIA North Pamirs-West Qiangtang
590 1010.0   90.0    0.0    0.0  61601 ! NPAM-WQIA  @REF Domeier_Torsvik_2014 @DOI"10.1016/j.gsf.2014.01.002"
591  0.0   90.0    0.0    0.0  61601 ! CPAM-WQIA Central Pamirs-West Qaingtang
591 1010.0   90.0    0.0    0.0  61601 ! CPAM-WQIA  @REF Domeier_Torsvik_2014 @DOI"10.1016/j.gsf.2014.01.002"
601  0.0   90.0    0.0    0.0  602 ! NCB-SCB North China-South China
601 200.0   90.0    0.0    0.0  602 ! NCB-SCB
601 240.0   10.4487  118.0288  -66.1119  602 ! NCB-SCB
601 250.0    7.9008  121.083  -70.419  602 ! NCB-SCB North China-South China Young et al. (this study)
601 260.0    5.8829  125.003  -60.2109  602 ! NCB-SCB North China-South China Young et al. (this study)
601 276.0   -7.3405  136.3368  -42.1159  602 ! NCB-SCB North China-South China Young et al. (this study)
601 290.0   -2.5461  136.608  -39.6869  602 ! NCB-SCB North China-South China Young et al. (this study)
601 300.0   -3.2865  135.92  -38.098  602 ! NCB-SCB North China-South China Young et al. (this study)
601 310.0   -4.069  135.176  -36.5209  602 ! NCB-SCB North China-South China Young et al. (this study)
601 320.0   -4.7863  134.315  -34.9324  602 ! NCB-SCB North China-South China Young et al. (this study)
601 330.0   -5.5536  133.386  -33.3592  602 ! NCB-SCB North China-South China Young et al. (this study)
601 340.0   -6.3201  132.352  -31.7912  602 ! NCB-SCB North China-South China Young et al. (this study)
601 350.0   -7.1179  131.214  -30.2367  602 ! NCB-SCB North China-South China Young et al. (this study)
601 360.0   -7.8765  129.923  -28.6812  602 ! NCB-SCB North China-South China Young et al. (this study)
601 370.0   -4.6823  130.7702  -26.7736  602 ! NCB-SCB North China-South China Young et al. (this study)
601 410.0  -12.8092  121.1211  -23.7508  602 ! NCB-SCB North China-South China Young et al. (this study)
601 410.0  -49.9132    9.5763  -32.7553  8011 ! NCB-NAC North China Block-North Australian Craton @REF Merdith_++_2021 @DOI"10.1016/j.earscirev.2020.103477"
601 420.0   -6.118  -85.5137   34.7388  8011 !
601 430.0   26.2517  106.5031  -80.4794  8011 ! NCB-NAC @REF Merdith_++_2021 @DOI"10.1016/j.earscirev.2020.103477"
601 440.0  -29.1995  -75.764   98.3214  8011 ! NCB-NAC @REF Merdith_++_2021 @DOI"10.1016/j.earscirev.2020.103477"
601 450.0  -32.631  -88.6223   88.6152  8011 ! NCB-NAC @REF Merdith_++_2021 @DOI"10.1016/j.earscirev.2020.103477"
601 460.0  -32.8691  -86.6242   92.5144  8011 ! NCB-NAC @REF Merdith_++_2021 @DOI"10.1016/j.earscirev.2020.103477"
601 475.0   33.9173   95.8726  -81.0787  8011 ! NCB-NAC @REF Merdith_++_2021 @DOI"10.1016/j.earscirev.2020.103477"
601 490.0   31.3104  101.1298 -102.8555  8011 ! NCB-NAC @REF Merdith_++_2021 @DOI"10.1016/j.earscirev.2020.103477"
601 500.0   29.9141  103.3906  -99.3837  8011 !
601 550.0    9.1923  109.2007  -88.684  8011 ! NCB-NAC @REF Merdith_++_2021 @DOI"10.1016/j.earscirev.2020.103477"
601 600.0    9.3347  107.4771  -88.8867  8011 ! NCB-NAC @REF Merdith_++_2021 @DOI"10.1016/j.earscirev.2020.103477"
601 650.0   11.2231   94.4595  -77.4556  8011 ! Cao et al. (this study)
601 775.0   11.2231   94.4595  -77.4556  8011 ! Cao et al. (this study), fit a pole from @REF Ding et al. 2021.
601 1000.0   11.2231   94.4595  -77.4556  8011 ! Cao et al. (this study)
602  0.0   90.0    0.0    0.0  410 !  SCB-MNG South China-Mongolia
602 130.0   90.0    0.0    0.0  410 !  SCB-MNG cessation of subduction/closure of Mianlue Ocean @REF Van_der_Voo_et_al_2015 @DOI"10.1130/2015.2513(19)"
602 150.0    0.7987 -177.5623    4.5039  410 ! SCB-MNG Young et al. (this study)
602 160.0   15.073   37.2226   -5.477  410 ! SCB-MNG Young et al. (this study)
602 170.0   21.6326   57.7206   -7.8971  410 ! SCB-MNG Young et al. (this study)
602 180.0   23.9507   68.5122  -10.8346  410 ! SCB-MNG Young et al. (this study)
602 190.0   24.9218   74.7525  -13.9667  410 ! SCB-MNG Young et al. (this study)
602 200.0   25.4001   78.7366  -17.1873  410 ! SCB-MNG Young et al. (this study)  @xo_ys
602 200.0   36.839  -14.8159   60.0341  701 ! SCB-AFR South China-Africa NCB-SCB amalgamation Young et al. (this study)
602 210.0   38.9499   -8.9518   51.2649  701 ! SCB-AFR Young et al. (this study)
602 220.0   41.3258   -0.4006   42.9787  701 ! SCB-AFR Young et al. (this study)
602 230.0   43.5203   12.672   35.5163  701 ! SCB-AFR Young et al. (this study)
602 250.0   39.0797   57.9209   25.9926  701 ! SCB-AFR South China-Africa paleomagnetic pole @REF Zhang_et_al_2015 @DOI"10.1016/j.precamres.2014.09.018"
602 261.0  -27.5113 -165.915  -20.4336  701 ! SCB-AFR Young et al. (this study)
602 270.0   -5.6051  157.874  -23.8415  701 ! SCB-AFR Young et al. (this study)
602 280.0    9.9093  136.842  -33.3065  701 ! SCB-AFR Young et al. (this study)
602 290.0    9.1231  138.887  -32.793  701 ! SCB-AFR Young et al. (this study)
602 300.0    8.6184  139.502  -32.5165  701 ! SCB-AFR Young et al. (this study)
602 307.0    9.5611  134.105  -34.074  701 ! SCB-AFR Young et al. (this study)
602 320.0   12.4511  117.892  -42.6418  701 ! SCB-AFR Young et al. (this study)
602 329.0   12.9638  112.523  -52.1994  701 ! SCB-AFR Young et al. (this study)
602 341.0   13.512  108.034  -62.163  701 ! SCB-AFR Young et al. (this study)
602 353.0   15.0752  102.096  -61.3842  701 ! SCB-AFR Young et al. (this study)
602 380.0   21.6675   83.993  -38.0914  701 ! SCB-AFR SCB paleomagnetic pole @REF Zhang_et_al_2015 @DOI"10.1016/j.precamres.2014.09.018"
602 410.0   25.9889   59.4059  -36.9367  701 ! SCB-AFR Young et al. (this study)
602 430.0   32.4755   63.5332  -42.7386  701 ! SCB-AFR @REF Merdith_++_2021 @DOI"10.1016/j.earscirev.2020.103477"
602 440.0   55.9868    4.0956  -33.1055  701 ! SCB-AFR @REF Merdith_++_2021 @DOI"10.1016/j.earscirev.2020.103477"
602 455.0   61.1119  -17.9612  -35.1005  701 ! SCB-AFR @REF Merdith_++_2021 @DOI"10.1016/j.earscirev.2020.103477"
602 500.0   38.1017  -33.6381  -32.6411  701 !
602 550.0  -62.7136 -168.966   40.5891  701 ! SCB-AFR @REF Merdith_++_2021 @DOI"10.1016/j.earscirev.2020.103477"
602 550.0    1.98   74.44   40.29  50101 ! SCB-NorthIND South China Block-India Merdith et al. (2017)
602 1000.0    1.98   74.44   40.29  50101 ! SCB-NorthIND Merdith et al. (2017)
603  0.0   90.0    0.0    0.0  604 ! SBM-ICH Sino Burma Malaya-Indochina
603 11.1   26.94   96.43    0.58  604 ! SBM-ICH @REF McCabe_++_1988 @DOI"10.1029/JB093iB10p11899" @CHRONID"An5"
603 20.1   26.94   96.43   -0.73  604 ! SBM-ICH @REF Lee_Lawver_1992 @CHRONID"An6" changed sign to invoke inversion MS11
603 30.1   26.94   96.43    3.62  604 ! SBM-ICH @REF Lee_Lawver_1992 @CHRONID"An10"
603 44.0   26.9   96.4    4.2  604 ! SBM-ICH @REF Lee_Lawver_1992 @absage
603 160.0   26.9   96.4    4.2  604 ! SBM-ICH @REF Lee_Lawver_1992 @absage
603 165.0   14.5   97.5   14.62  604 ! SBM-ICH @REF Seton_++_2012 @DOI"10.1016/j.earscirev.2012.03.002", Sino/Malaya docking with Indochina @absage @xo_ys
603 165.0   13.4627   90.8636   14.4153  647 ! SBM-MLP @REF Seton_++_2012 @DOI"10.1016/j.earscirev.2012.03.002", Sino/Malaya-Malay Peninsula  @absage
603 180.0   14.6619   93.0921   27.3153  647 ! SBM-MLP @REF Matthews_et_al_2016 @DOI"10.1016/j.gloplacha.2016.10.002" @Au KTM & KJM, @T 2015 @absage
603 190.0    6.6667  112.3868   40.8293  647 ! SBM-MLP @REF Matthews_et_al_2016 @DOI"10.1016/j.gloplacha.2016.10.002" @Au KTM & KJM, @T 2015 @absage
603 250.0  -11.4066  -73.7006  -30.086  647 ! SBM-MLP Sino Burma Malaya-Malay Peninsula
603 410.0  -11.4066  -73.7006  -30.086  647 ! SBM-MLP Sino Burma Malaya-Malay Peninsula
603 410.0   32.06   94.3272  105.4462  61601 ! SBM-WQIA Sibumasu-West Qiangtang @REF Zahirovic_++_InPrep
603 1010.0   32.06   94.3272  105.4462  61601 ! SBM-WQIA Sibumasu-West Qiangtang @REF Zahirovic_++_InPrep
604  0.0   90.0    0.0    0.0  602 ! ICH-SCH Indochina-South China
604 15.0   16.73  103.23   -0.9  602 ! ICH-SCH @REF Wang_++_1989; right-lateral move
604 20.1   16.73  103.23   -0.9  602 ! ICH-SCH @REF Lee_Lawver_1992
604 26.6    9.36   95.85    7.78  602 ! ICH-SCH @REF Lee_Lawver_1992; @CHRONID"c8n.2o"
604 30.1    8.3   93.97   11.87  602 ! ICH-SCH @REF Lee_Lawver_1992; major displacement event
604 44.0    8.74   93.89   15.72  602 ! ICH-SCH @REF Tapponnier_++_1990, @DOI"10.1038/343431a0" @absage
604 250.0    8.74   93.89   15.72  602 ! ICH-SCH @REF Lee_Lawver_1992 @absage
604 301.0   37.242 -137.9547  -28.9752  602 ! ICH-SCH Calculated interactively by GPlates adjusted Young et al. (this study)
604 390.0   41.43  143.69  -31.61  602 ! ICH-SCH Calculated interactively by GPlates  adjusted Young et al. (this study)
604 410.0   41.43  143.69  -31.61  602 ! ICH-SCH Calculated interactively by GPlates adjusted Young et al. (this study)
604 450.0   35.48  138.04  -29.37  602 ! ICH-SCH ModbyMat (Arbitrary placement)	     @REF Domeier_Torsvik_2014 @DOI"10.1016/j.gsf.2014.01.002"
604 550.0   25.92  114.33 -114.1  602 ! ICH-SCH ModbyMat (Arbitrary placement)		@REF Domeier_Torsvik_2014 @DOI"10.1016/j.gsf.2014.01.002"
604 1010.0   25.92  114.33 -114.1  602 ! ICH-SCH ModbyMat (Arbitrary placement)		@REF Domeier_Torsvik_2014 @DOI"10.1016/j.gsf.2014.01.002"
605  0.0   90.0    0.0    0.0  501 ! ARG-IND Argo Oceanic Crust-India Craton
605 62.0   47.85   74.35  -23.76  501 ! ARG-IND @REF Gibbons_++_2013 @DOI"10.1002/jgrb.50079" @absage, model dependent
605 82.0   47.85   74.35  -23.76  501 ! ARG-IND @REF Gibbons_++_2013 @DOI"10.1002/jgrb.50079" @absage, model dependent @xo_ys
605 82.0  -19.38 -154.66   35.14  769 ! ARG-WAR Argo Oceanic Crust-West Argoland @REF Gibbons_++_2013 @DOI"10.1002/jgrb.50079" @absage, model dependent
605 250.0  -19.38 -154.66   35.14  769 ! ARG-WAR Argo Oceanic Crust-West Argoland Gibbons et al. (2013)
605 410.0  -19.38 -154.66   35.14  769 ! ARG-WAR Argo Oceanic Crust-West Argoland Gibbons et al. (2013)
605 600.0  -19.38 -154.66   35.14  769 ! ARG-WAR
605 610.0  -19.38 -154.66   35.14  769 ! ARG-WAR
606  0.0   90.0    0.0    0.0  616 ! STB-BNS Lhasa-Qiangtang (South Tibet-North Tibet)
606 40.0    4.84  -40.47   -9.74  616 ! LHA-EQIA @REF Zahirovic_++_2014 @DOI"10.5194/se-5-227-2014", Interpolated from @REF Gibbons_++_2013 @DOI"10.1002/jgrb.50079" @absage
606 55.0   26.42   -7.65  -13.17  616 ! STB-NTB @REF Gibbons_++_2013 @DOI"10.1002/jgrb.50079", recalculated to NTB,
606 100.0   38.73   41.98  -25.29  616 ! STB-NTB @REF Gibbons_++_2013 @DOI"10.1002/jgrb.50079", recalculated to NTB
606 126.0   37.36   29.96  -29.81  616 ! STB-NTB Lhasa block - Bangong suture (Tibet) @REF Gibbons_++_2013 @DOI"10.1002/jgrb.50079" recalculated to NTB, @REF Zahirovic_++_2014 @DOI"10.5194/se-5-227-2014"
606 155.0   31.34   33.0  -25.54  616 ! STB-NTB @REF Zahirovic_++_2014 @DOI"10.5194/se-5-227-2014", recalculated to NTB
606 180.0   29.1804   27.989  -27.8321  616 ! STB-NTB @REF Zahirovic_++_2014 @DOI"10.5194/se-5-227-2014", recalculated to NTB
606 190.0  -10.6706   11.0143   -7.7044  616 ! STB-NTB @REF Zahirovic_++_2014 @DOI"10.5194/se-5-227-2014"
606 410.0  -63.6039  -40.4903  -15.0179  616 ! LHA-EQIA
606 410.0  -21.1042  -36.9315  -71.5411  801 ! LHA-AUS Lhasa-Australi @REF Zahirovic_++_InPrep
606 540.0  -21.1042  -36.9315  -71.5411  801 ! LHA-AUS @REF Zahirovic_++_InPrep
606 540.0  -41.3475  -94.0364  -55.1104  501 ! LHA-IND Lhasa-India @REF Merdith_++_2021 @DOI"10.1016/j.earscirev.2020.103477"
606 580.0  -42.7339  -86.4866  -66.4147  501 ! LHA-IND @REF Merdith_++_2021 @DOI"10.1016/j.earscirev.2020.103477", @xo_of
606 580.0   36.5912  154.851   65.717  801 ! LHA-AUS @REF Merdith_++_2021 @DOI"10.1016/j.earscirev.2020.103477"
606 620.0   36.5912  154.851   65.717  801 ! LHA-AUS @REF Merdith_++_2021 @DOI"10.1016/j.earscirev.2020.103477"
606 650.0  -33.0531  -34.3375  -66.6152  801 ! LHA-AUS @REF Merdith_++_2021 @DOI"10.1016/j.earscirev.2020.103477"
606 750.0  -33.0531  -34.3375  -66.6152  801 ! LHA-AUS @REF Merdith_++_2021 @DOI"10.1016/j.earscirev.2020.103477"
606 870.0  -27.2246  -43.2643  -75.4951  801 ! LHA-AUS @REF Merdith_++_2021 @DOI"10.1016/j.earscirev.2020.103477" | Muller_etal_2022_v1.2.2
606 920.0  -27.0034  -37.1921  -73.6016  801 ! LHA-AUS @REF Merdith_++_2021 @DOI"10.1016/j.earscirev.2020.103477"
606 1010.0  -27.0034  -37.1921  -73.6016  801 ! LHA-AUS @REF Merdith_++_2021 @DOI"10.1016/j.earscirev.2020.103477"
607  0.0   90.0    0.0    0.0  7250 ! MAW-WBU Mawgyi (Central Argoland)-West Burma
607 55.0   90.0    0.0    0.0  7250 ! MAW-WBU @absage
607 75.0  -14.36  -82.0  -60.64  7250 ! MAW-WBU @REF Zahirovic_++_2014 @DOI"10.5194/se-5-227-2014" Final welding to West Burma block @xo_of @absage
607 75.0  -11.47  -72.22  -45.51  787 ! MAW-WOY Mawgyi-Woyla arc @REF Zahirovic_++_2014 @DOI"10.5194/se-5-227-2014"  @absage
607 80.0   -9.48  -72.84  -47.1  787 ! MAW-WOY @REF Gibbons_++_2012 @absage @xo_of
607 80.0   32.96   91.81  101.37  769 ! MAW-WAR Mawgyi (Central Argoland)-West Argoland  @REF Gibbons_++_2012 @absage
607 610.0   32.96   91.81  101.37  769 ! MAW-WAR @REF Gibbons_++_2012 @DOI"10.1029/2011GC003919"
608  0.0   90.0    0.0    0.0  609 ! SPS-NPS South Philippine Sea-North Philippine Sea
608 34.0   90.0    0.0    0.0  609 ! SPS-NPS @REF Muller_++_2008 @DOI"10.1029/2007GC001743", spreading stops
608 34.9   16.81   86.12    1.14  609 ! SPS-NPS @REF Muller_++_2008 @DOI"10.1029/2007GC001743" @CHRONID"A15" - relative age
608 35.3   13.74   86.24    2.04  609 ! SPS-NPS @REF Muller_++_2008 @DOI"10.1029/2007GC001743" @CHRONID"A16y" - relative age
608 38.1   13.74   86.24    3.32  609 ! SPS-NPS @REF Muller_++_2008 @DOI"10.1029/2007GC001743" @CHRONID"A17o" - relative age
608 39.6   13.74   86.24    4.81  609 ! SPS-NPS @REF Muller_++_2008 @DOI"10.1029/2007GC001743" @CHRONID"A18o" - relative age
608 43.8   15.19   90.74    7.27  609 ! SPS-NPS @REF Muller_++_2008 @DOI"10.1029/2007GC001743" @CHRONID"A20o" - relative age
608 47.9   17.04   90.74    9.35  609 ! SPS-NPS @REF Muller_++_2008 @DOI"10.1029/2007GC001743" @CHRONID"A21o" - relative age
608 49.7   19.73   90.13   12.04  609 ! SPS-NPS @REF Muller_++_2008 @DOI"10.1029/2007GC001743" @CHRONID"A22o" - relative age
608 53.3   22.32   94.29   16.1  609 ! SPS-NPS @REF Muller_++_2008 @DOI"10.1029/2007GC001743" @CHRONID"A24o" - relative age
608 55.9   23.91   94.07   17.61  609 ! SPS-NPS @REF Muller_++_2008 @DOI"10.1029/2007GC001743" @CHRONID"A25y" - relative age
608 57.9   26.18   94.36   20.75  609 ! SPS-NPS @REF Muller_++_2008 @DOI"10.1029/2007GC001743" @CHRONID"A26o" - relative age
608 65.0   26.18   94.36   20.75  609 ! SPS-NPS @REF Zahirovic_++_2014 @DOI"10.5194/se-5-227-2014"  @absage
608 85.0   29.95   80.69   25.55  609 ! SPS-NPS @REF Zahirovic_++_2014 @DOI"10.5194/se-5-227-2014"  Subduction polarity reversal and creating of Oki-Daito and Daito ridges from 85 to 55 Ma @absage
608 200.0   29.95   80.69   25.55  609 ! SPS-NPS @REF Zahirovic_++_2014 @DOI"10.5194/se-5-227-2014"
609  0.0   90.0    0.0    0.0  301 ! NPS-EUR North Philippine Sea-Northern European Craton (Eurasia)
609 15.0  -32.32  -34.52  -24.67  301 ! NPS-EUR @REF Zahirovic_++_2014 @DOI"10.5194/se-5-227-2014"  @absage
609 25.0  -60.8   61.83  -13.32  301 ! NPS-EUR @REF Zahirovic_++_2014 @DOI"10.5194/se-5-227-2014"  @absage minor longitude shift SZ20160113
609 35.0  -30.82   84.84  -22.31  301 ! NPS-EUR @REF Zahirovic_++_2014 @DOI"10.5194/se-5-227-2014"  @absage minor longitude shift SZ20160113
609 45.0   30.36 -145.6   28.23  301 ! NPS-EUR @REF Zahirovic_++_2014 @DOI"10.5194/se-5-227-2014"  @absage @xo_yf
609 45.0   23.98   -4.77  -26.72  901 ! NPS-PAC North Philippine Sea-Pacific Zahirovic et al. (2014) @absage
609 55.0  -38.63 -124.48   35.97  901 ! NPS-PAC @REF Zahirovic_++_2014 @DOI"10.5194/se-5-227-2014"  @absage
609 65.0  -29.36 -106.15   45.69  901 ! NPS-PAC @REF Zahirovic_++_2014 @DOI"10.5194/se-5-227-2014"  @absage
609 85.0  -29.36 -106.15   45.69  901 ! NPS-PAC @REF Zahirovic_++_2014 @DOI"10.5194/se-5-227-2014"  @absage @xo_yf
609 85.0    4.1059  -43.772   52.7206  780 ! NPS-NPMOL North Philippine Sea-North Proto Molucca Plate, @REF Zahirovic_++_2014 @DOI"10.5194/se-5-227-2014"   @absage
609 115.0    4.38  -44.01   52.47  780 ! NPS-NPMOL @absage
609 142.0    4.38  -44.01   52.47  780 ! NPS-NPMOL @REF Zahirovic_++_2014 @DOI"10.5194/se-5-227-2014", Subduction related rocks on East Philippine Arc, Luzon and Halmahera  @absage
609 155.0    4.38  -44.01   52.47  780 ! NPS-NPMOL @REF Zahirovic_++_2014 @DOI"10.5194/se-5-227-2014", Formation of earliest subduction related rocks on Luzon  @absage
609 250.0    4.38  -44.01   52.47  780 ! NPS-NPMOL
610  0.0   90.0    0.0    0.0  611 ! EPV-WPV East Parece Vela-West Parece Vela
610 15.0   90.0    0.0    0.0  611 ! EPV-WPV @REF Sdrolias_++_2004 @DOI"10.1016/j.tecto.2004.07.061"
610 17.3   35.0   84.44   -1.34  611 ! EPV-WPV @REF Sdrolias_++_2004 @DOI"10.1016/j.tecto.2004.07.061" @CHRONID"A5Dy"
610 20.1   37.46   84.27   -2.64  611 ! EPV-WPV @REF Sdrolias_++_2004 @DOI"10.1016/j.tecto.2004.07.061" @CHRONID"A6No"
610 21.3   39.52   92.84   -3.99  611 ! EPV-WPV @REF Sdrolias_++_2004 @DOI"10.1016/j.tecto.2004.07.061" @CHRONID"A6ANo"
610 22.6   42.08  102.55   -5.11  611 ! EPV-WPV @REF Sdrolias_++_2004 @DOI"10.1016/j.tecto.2004.07.061" @CHRONID"A6By"
610 23.4   43.64  111.93   -7.02  611 ! EPV-WPV @REF Sdrolias_++_2004 @DOI"10.1016/j.tecto.2004.07.061" @CHRONID"A6Cy"
610 25.2   44.26  118.69   -9.58  611 ! EPV-WPV @REF Sdrolias_++_2004 @DOI"10.1016/j.tecto.2004.07.061" @CHRONID"A7o"
610 26.6   44.39  121.28  -11.15  611 ! EPV-WPV @REF Sdrolias_++_2004 @DOI"10.1016/j.tecto.2004.07.061" @CHRONID"A8o"
610 28.0   44.45  123.26  -12.74  611 ! EPV-WPV @REF Sdrolias_++_2004 @DOI"10.1016/j.tecto.2004.07.061" @CHRONID"A9o"
610 250.0   44.45  123.26  -12.74  611 ! EPV-WPV @absage
611  0.0   90.0    0.0    0.0  609 ! WPV-NPS West Parece Vela Basin-North Philippine Sea
611 78.9   90.0    0.0    0.0  609 ! WPV-NPS bounds Phil Plate
612  0.0   90.0    0.0    0.0  602 ! NCS-SCH Northside South China Sea-South China Platform
612 1010.0   90.0    0.0    0.0  602 ! NCS-SCH  @REF Domeier_Torsvik_2014 @DOI"10.1016/j.gsf.2014.01.002"
613  0.0   90.0    0.0    0.0  612 ! SCS-NCS Southside South China Sea (Dangerous Grounds and Reed Bank)-Northside South China Sea
613 15.0   90.0    0.0    0.0  612 ! SCS-NCS @REF Briais_++_1993 @DOI"10.1029/92JB02280", spreading stopped
613 16.7   -3.0   93.6    0.7  612 ! SCS-NCS @REF Briais_++_1993 @DOI"10.1029/92JB02280", @CHRONID"A5C" - relative age
613 17.6    5.0  105.5    3.7  612 ! SCS-NCS @REF Briais_++_1993 @DOI"10.1029/92JB02280", @CHRONID"A5D" - relative age
613 18.8   -1.4   88.7    2.4  612 ! SCS-NCS @REF Briais_++_1993 @DOI"10.1029/92JB02280", @CHRONID"A5E" - relative age
613 20.1    0.1   83.3    2.8  612 ! SCS-NSC @REF Briais_++_1993 @DOI"10.1029/92JB02280", @CHRONID"A6" - relative age
613 21.3    0.1   81.3    3.5  612 ! SCS-NSC @REF Briais_++_1993 @DOI"10.1029/92JB02280", @CHRONID"A6A" - relative age
613 23.1   -1.1   75.9    3.9  612 ! SCS-NSC @REF Briais_++_1993 @DOI"10.1029/92JB02280", @CHRONID"A6B" - relative age
613 25.2    7.0   87.8    7.5  612 ! SCS-NSC @REF Briais_++_1993 @DOI"10.1029/92JB02280", @CHRONID"A7" - relative age
613 26.6    9.3   91.2   10.3  612 ! SCS-NSC @REF Briais_++_1993 @DOI"10.1029/92JB02280", @CHRONID"A8" - relative age
613 28.0    8.2   87.4   10.3  612 ! SCS-NSC @REF Briais_++_1993 @DOI"10.1029/92JB02280", @CHRONID"A9" - relative age
613 28.6    7.9   85.7   10.8  612 ! SCS-NSC @REF Briais_++_1993 @DOI"10.1029/92JB02280", @CHRONID"A10" - relative age
613 30.1    7.9   85.7   11.1  612 ! SCS-NSC @REF Briais_++_1993 @DOI"10.1029/92JB02280", @CHRONID"A11" - relative age
613 250.0    7.9   85.7   11.1  612 ! SCS-NCS Southside South China Sea (Dangerous Grounds and Reed Bank)-Northside South China Sea  @REF Domeier_Torsvik_2014 @DOI"10.1016/j.gsf.2014.01.002"
613 610.0    7.9   85.7   11.1  612 ! SCS-NSC Briais et al. 1993  - relative age  @REF Domeier_Torsvik_2014 @DOI"10.1016/j.gsf.2014.01.002"
614  0.0   90.0    0.0    0.0  67317 ! KLM-NSM Kalimantan(Borneo core)-Sunda Shelf
614 250.0   90.0    0.0    0.0  67317 ! KLM-NSM @REF Zahirovic_++_2014 @DOI"10.5194/se-5-227-2014" @xo_ys
614 250.0    0.95  -73.68   77.79  647 ! KLM-MLP Kalimantan (Borneo core)-Malay Peninsula (Sibumasu)  @REF Domeier_Torsvik_2014 @DOI"10.1016/j.gsf.2014.01.002"
614 610.0    0.95  -73.68   77.79  647 ! KLM-ICH Zahirovic et al. 2014  @REF Domeier_Torsvik_2014 @DOI"10.1016/j.gsf.2014.01.002"
615  0.0   90.0    0.0    0.0  801 ! PNG-AUS Papua New Guinea-Australia
615 610.0   90.0    0.0    0.0  801 ! PNG-AUS  @REF Domeier_Torsvik_2014 @DOI"10.1016/j.gsf.2014.01.002"
616  0.0   90.0    0.0    0.0  601 ! EQIA-NCH East Qiangtang (North Tibet)-North China Platform
616 180.0   90.0    0.0    0.0  601 ! EQIA-NCH fixed from @REF Smith_1988 @DOI"10.1098/rsta.1988.0085" @absage
616 190.0   21.7473   -8.0583  -19.1036  601 ! EQIA-NCH fixed from @REF Smith_1988 @DOI"10.1098/rsta.1988.0085" @absage @xo_of
616 190.0   -4.651  -71.2929   -9.9232  506 ! EQIA-AFF @REF Smith_1988 @DOI"10.1098/rsta.1988.0085" @absage
616 250.0   -4.651  -71.2929   -9.9232  506 ! EEQIA-AFF East Qiangtang (North Qiangtang/North Tibet)-Farah (Afghanistan)
616 275.0   28.0436  101.141   28.5296  506 ! EQIA-AFF @xo_ys
616 275.0  -30.8042 -110.2827  -35.086  501 !  EQIA-IND East Qiangtang (North Qiangtang/North Tibet)-India @REF Zahirovic_++_InPrep
616 1000.0  -30.8042 -110.2827  -35.086  501 ! EQIA-IND  @REF Zahirovic_++_InPrep
616 1010.0  -30.8042 -110.2827  -35.086  501 ! EQIA-IND  @REF Zahirovic_++_InPrep
617  0.0   90.0    0.0    0.0  613 ! RDB-SCS Reed Bank-Southside South China Sea
617 30.1   90.0    0.0    0.0  613 ! RDB-SCS from @REF Gallagher_1984 @xo_ys
617 30.1    7.9   85.7   11.1  602 ! RDB-SCH Reed Bank-South China Platform cross-over derived from @REF Lee_Lawver_1994, @DOI"10.1016/0040-1951(94)90022-1"
617 45.0    8.16   84.13   13.32  602 ! RDB-SCH @REF Lee_Lawver_1994, @DOI"10.1016/0040-1951(94)90022-1" @absage
617 65.0    7.33   86.84   15.56  602 ! RDB-SCH @REF Lee_Lawver_1994, @DOI"10.1016/0040-1951(94)90022-1" @absage
617 250.0    7.33   86.84   15.56  602 ! RDB-SCH
619  0.0   90.0    0.0    0.0  301 ! SIK-EUR Sikhote Alin-Northern European Craton (Eurasia)
619 89.9   90.0    0.0    0.0  301 ! SIK-EUR @absage
619 105.8   11.79   30.53   -2.59  301 ! SIK-EUR @REF Otsuki_Ehiro_1978, @DOI"10.4294/jpe1952.26" @absage
619 610.0   11.79   30.53   -2.59  301 ! SIK-EUR @REF Domeier_Torsvik_2014 @DOI"10.1016/j.gsf.2014.01.002"
621  0.0   90.0    0.0    0.0  619 ! CSA-SIK Central Sikhote Alin sliver-Sikhate Alin
621 610.0   90.0    0.0    0.0  619 ! CSA-SIK @REF Domeier_Torsvik_2014 @DOI"10.1016/j.gsf.2014.01.002"
622  0.0   90.0    0.0    0.0  301 ! NSA-EUR North Sikhote Alin sliver-Northern European Craton (Eurasia)
622 610.0   90.0    0.0    0.0  301 ! NSA-EUR   @REF Domeier_Torsvik_2014 @DOI"10.1016/j.gsf.2014.01.002"
623  0.0   90.0    0.0    0.0  301 ! NMS-EUR Northernmost Sikhote Alin Sliver-Northern European Craton (Eurasia)
623 610.0   90.0    0.0    0.0  301 ! NMS-EUR		   @REF Domeier_Torsvik_2014 @DOI"10.1016/j.gsf.2014.01.002"
624  0.0   90.0    0.0    0.0  301 ! SAK-EUR Sakhalin-Northern European Craton (Eurasia)
624 610.0   90.0    0.0    0.0  301 ! SAK-EUR
625  0.0   90.0    0.0    0.0  301 ! CHK-EUR Central Hokkaido-Northern European Craton (Eurasia)
625 28.5   90.0    0.0    0.0  301 ! CHK-EUR    - assume @absage
625 47.6   -4.5 -149.96   -2.45  301 ! CHK-EUR @REF Otsuki_Ehiro_1978, @DOI"10.4294/jpe1952.26"    - assume @absage
625 610.0   -4.5 -149.96   -2.45  301 ! CHK-EUR	 @REF Domeier_Torsvik_2014 @DOI"10.1016/j.gsf.2014.01.002"
626  0.0   90.0    0.0    0.0  625 ! WHK-CHK Western Hokkaido-Central Hokkaido
626 610.0   90.0    0.0    0.0  625 ! WHK-CHK @REF Domeier_Torsvik_2014 @DOI"10.1016/j.gsf.2014.01.002"
627  0.0   90.0    0.0    0.0  625 ! NEH-CHK Northeast Honshu-Central Hokkaido
627 610.0   90.0    0.0    0.0  625 ! NEH-CHK	 @REF Domeier_Torsvik_2014 @DOI"10.1016/j.gsf.2014.01.002"
628  0.0   90.0    0.0    0.0  601 ! CHN-NCH Central Honshu-North China Platform
628 28.5   90.0    0.0    0.0  601 ! CHN-NCH    - assume @absage
628 47.6  -13.71 -113.4   -4.45  601 ! CHN-NCH @REF Otsuki_Ehiro_1978, @DOI"10.4294/jpe1952.26"   - assume @absage
628 89.9  -13.71 -113.4   -4.45  601 ! CHN-NCH @REF Otsuki_Ehiro_1978, @DOI"10.4294/jpe1952.26"   - assume @absage
628 121.6  -13.71 -113.4   -4.06  601 ! CHN-NCH @REF Otsuki_Ehiro_1978, @DOI"10.4294/jpe1952.26"   - assume @absage
628 610.0  -13.71 -113.4   -4.06  601 ! CHN-NCH	 @REF Domeier_Torsvik_2014 @DOI"10.1016/j.gsf.2014.01.002"
629  0.0   90.0    0.0    0.0  601 ! KAN-NCH Kanto Region-North China Platform
629 28.5   90.0    0.0    0.0  601 ! KAN-NCH       - assume @absage
629 47.6  -13.71 -113.4   -4.06  601 ! KAN-NCH @REF Otsuki_Ehiro_1978, @DOI"10.4294/jpe1952.26"   - assume @absage
629 89.9  -13.71 -113.4   -4.06  601 ! KAN-NCH @REF Otsuki_Ehiro_1978, @DOI"10.4294/jpe1952.26"   - assume @absage
629 121.6  -15.4 -113.43   -3.15  601 ! KAN-NCH @REF Otsuki_Ehiro_1978, @DOI"10.4294/jpe1952.26"   - assume @absage
629 610.0  -15.4 -113.43   -3.15  601 ! KAN-NCH	  @REF Domeier_Torsvik_2014 @DOI"10.1016/j.gsf.2014.01.002"
630  0.0   90.0    0.0    0.0  601 ! NSH-NCH North Southwest Honshu/Kyushu-North China Platform
630 28.5   90.0    0.0    0.0  601 ! NSH-NCH - assume @absage
630 47.6  -13.71 -113.4   -4.06  601 ! NSH-NCH @REF Otsuki_Ehiro_1978, @DOI"10.4294/jpe1952.26" - assume @absage
630 89.9  -13.71 -113.4   -4.06  601 ! NSH-NCH @REF Otsuki_Ehiro_1978, @DOI"10.4294/jpe1952.26" - assume @absage
630 121.6  -13.71 -113.4   -3.62  601 ! NSH-NCH @REF Otsuki_Ehiro_1978, @DOI"10.4294/jpe1952.26"  - assume @absage
630 610.0  -13.71 -113.4   -3.62  601 ! NSH-NCH	  @REF Domeier_Torsvik_2014 @DOI"10.1016/j.gsf.2014.01.002"
631  0.0   90.0    0.0    0.0  601 ! SSH-NCH South Southwest Honshu/Kyushu-N China Platform
631 28.5   90.0    0.0    0.0  601 ! SSH-NCH - assume @absage
631 47.6  -13.71 -113.4   -4.06  601 ! SSH-NCH @REF Otsuki_Ehiro_1978, @DOI"10.4294/jpe1952.26" - assume @absage
631 89.9  -13.71 -113.4   -4.06  601 ! SSH-NCH @REF Otsuki_Ehiro_1978, @DOI"10.4294/jpe1952.26" - assume @absage
631 121.6  -15.4 -113.43   -3.15  601 ! SSH-NCH @REF Otsuki_Ehiro_1978, @DOI"10.4294/jpe1952.26" - assume @absage
631 610.0  -15.4 -113.43   -3.15  601 ! SSH-NCH	 @REF Domeier_Torsvik_2014 @DOI"10.1016/j.gsf.2014.01.002"
636  0.0   90.0    0.0    0.0  601 ! YAM-NCH Yamato Ridge-North China Platform
636 28.5   90.0    0.0    0.0  601 ! YAM-NCH - assume @absage
641  0.0   90.0    0.0    0.0  601 ! SOJ-NCH Sea of Japan-North China Platform
641 610.0   90.0    0.0    0.0  601 ! SOJ-NCH	 @REF Domeier_Torsvik_2014 @DOI"10.1016/j.gsf.2014.01.002"
645  0.0   90.0    0.0    0.0  614 ! CEL-KLM Celebes Basin-Kalimantan
645 20.0   90.0    0.0    0.0  614 ! CEL-KLM @REF Gaina_Muller_2007 @DOI"10.1016/j.earscirev.2007.04.004" - assume @absage
645 42.0    0.0  120.4  -20.0  614 ! CEL-KLM @REF Gaina_Muller_2007 @DOI"10.1016/j.earscirev.2007.04.004" - assume @absage
645 80.0    0.0  120.4  -20.0  614 ! CEL-KLM @absage
646  0.0   90.0    0.0    0.0  614 ! ZAM-KLM Zamboanga Peninsula (W. Philippines)-Kalimantan
646 10.9    1.7  -67.12   -7.89  614 ! ZAM-KLM @REF Zahirovic_++_2014 @DOI"10.5194/se-5-227-2014"  - relative age
646 45.0   90.0    0.0    0.0  614 ! ZAM-KLM @REF Zahirovic_++_2014 @DOI"10.5194/se-5-227-2014" @absage
646 250.0   90.0    0.0    0.0  614 ! ZAM-KLM @REF Zahirovic_++_2014 @DOI"10.5194/se-5-227-2014"
647  0.0   90.0    0.0    0.0  603 ! MLP-SBM Malay Peninsula-Sino Burma Malaya
647 11.1  -28.74  130.28    0.15  603 ! MLP-SBM @REF Lee_Lawver_1994, @DOI"10.1016/0040-1951(94)90022-1"
647 20.0   -8.71  -78.44  -11.4  603 ! MLP-SBM Sundaland motion calibrated using MIT-P, using 3 and 1.2 cm/yr sink. rate in UM and LM respectively to avoid trench advance. @REF Zahirovic_++_2014 @DOI"10.5194/se-5-227-2014" @Au SZ, @T 2014 @absage
647 30.0   -2.44  -68.46   -6.47  603 ! MLP-SBM @REF Zahirovic_++_2014 @DOI"10.5194/se-5-227-2014", Sundaland position calibrated using MIT-P (3 and 1.2 cm/yr UM and LM)  @absage
647 45.0   -2.44  -68.46   -6.47  603 ! MLP-SBM @REF Zahirovic_++_2014 @DOI"10.5194/se-5-227-2014", Sundaland position calibrated using MIT-P (3 and 1.2 cm/yr UM and LM)  @absage
647 72.0   20.36   72.42   -4.17  603 ! MLP-SBM @REF Muller_++_2008 @DOI"10.1029/2007GC001743" @absage
647 133.0   20.36   72.42   -4.17  603 ! MLP-SBM @REF Muller_++_2008 @DOI"10.1029/2007GC001743" @xo_ys @absage
647 133.0   17.5606 -178.931    1.66  604 ! nan
647 190.0   17.5606 -178.931    1.66  604 !  @xo_ys
647 190.0  -24.925 -149.612  -27.5596  606 ! MLP-LHA @REF Merdith_++_2021 @DOI"10.1016/j.earscirev.2020.103477" relative correction
647 230.0   15.9278   59.4415   33.0135  606 ! MLP-LHA @REF Merdith_++_2021 @DOI"10.1016/j.earscirev.2020.103477" relative correction
647 410.0   15.9278   59.4415   33.0135  606 ! MLP-LHA @REF Merdith_++_2021 @DOI"10.1016/j.earscirev.2020.103477" relative correction
647 600.0   23.2278   68.8355   48.5081  606 ! MLP-LHA Malay Peninsula-Lhasa
647 610.0   23.2278   68.8355   48.5081  606 ! MLP-LHA Malay Peninsula-Lhasa
648  0.0   90.0    0.0    0.0  602 ! SOT-SCH South Okinawa Trough-South China Platform
648  9.8   24.7  121.7   19.0  602 ! SOT-SCH @REF Lee_Lawver_1995 @DOI"10.1016/0040-1951(95)00023-2"
648 250.0   24.7  121.7   19.0  602 ! SOT-SCH Opening of the S. Okinawa Trough @absage
649  0.0   90.0    0.0    0.0  602 ! NOT-SCH North Okinawa Trough-South China Platform
649  9.8   32.0  130.0   -7.58  602 ! NOT-SCH @REF Lee_Lawver_1995 @DOI"10.1016/0040-1951(95)00023-2"
649 250.0   32.0  130.0   -7.58  602 ! NOT-SCH Opening of the N. Okinawa Trough @absage
651  0.0   90.0    0.0    0.0  65702 ! LSI-NSM Lombok/Sumbawa Islands-North Sumatra
651  9.8   -8.54  115.83   -3.44  65702 ! LSI-NSM @REF Lee_Lawver_1995 @DOI"10.1016/0040-1951(95)00023-2"
651 65.0   -8.54  115.83   -3.44  65702 ! LSI-NSM @absage
652  0.0   90.0    0.0    0.0  673 ! FAI-SUM Flores/Alor Islands-North Sumatra
652  9.8   -8.08  130.54    1.0  673 ! FAI-SUM @REF Lee_Lawver_1995 @DOI"10.1016/0040-1951(95)00023-2"
652 65.0   -8.08  130.54    1.0  673 ! FAI-SUM @absage
653  0.0   90.0    0.0    0.0  608 ! NWC-SPS Northwest Caroline Sea-South Philippine Sea
653 15.0    9.87  132.0  -25.0  608 ! NWC-SPS @REF Gaina_Muller_2007 @DOI"10.1016/j.earscirev.2007.04.004", Open Ayu Trough
653 25.0    4.23  138.89    7.13  608 ! NWC-SPS after @REF Hall_2002
653 35.0    5.86  134.13   40.89  608 ! NWC-SPS after @REF Hall_2002
653 55.0   -4.91  133.88   37.83  608 ! NWC-SPS @REF Zahirovic_++_2014 @DOI"10.5194/se-5-227-2014", early opening of Proto Caroline Plate
653 200.0   -4.91  133.88   37.83  608 ! NWC-SPS
654  0.0   90.0    0.0    0.0  655 ! WCS1-WCS2 Western Caroline Sea 1-Western Caroline Sea 2
654 28.3   90.0    0.0    0.0  655 ! WCS1-WCS2 @REF Zahirovic_++_2014 @DOI"10.5194/se-5-227-2014", an9ro
654 28.7    0.0    0.0    0.15  655 ! WCS1-WCS2 @REF Zahirovic_++_2014 @DOI"10.5194/se-5-227-2014", an10ry
654 29.4   -6.58   -0.42    1.67  655 ! WCS1-WCS2 @REF Zahirovic_++_2014 @DOI"10.5194/se-5-227-2014", an10ro  @xo_ys
654 29.4   -2.97   -0.14    3.69  653 ! WCS1-NWC @REF Gaina_Muller_2007 @DOI"10.1016/j.earscirev.2007.04.004", Western Caroline Sea 1-Northwest Caroline Sea an12  crossover
654 33.1   -2.97   -0.14    3.69  653 ! WCS1-NWC @REF Gaina_Muller_2007 @DOI"10.1016/j.earscirev.2007.04.004", an12
655  0.0   90.0    0.0    0.0  692 ! WCS2-WCS3 Western Caroline Sea 2-Western Caroline Sea 3 an8ro cross-over
655 26.0   90.0    0.0    0.0  692 ! WCS2-WCS3 @REF Gaina_Muller_2007 @DOI"10.1016/j.earscirev.2007.04.004", an8ro
655 26.6    0.0    0.0    0.06  692 ! WCS2-WCS3 @REF Gaina_Muller_2007 @DOI"10.1016/j.earscirev.2007.04.004", an8ro
655 27.0    0.0    0.0    1.13  692 ! WCS2-WCS3 @REF Gaina_Muller_2007 @DOI"10.1016/j.earscirev.2007.04.004", an8ro
655 28.0    0.0    0.0    1.33  692 ! WCS2-WCS3 @REF Gaina_Muller_2007 @DOI"10.1016/j.earscirev.2007.04.004", an9ry
655 28.3    0.0    0.0    2.03  692 ! WCS2-WCS3 @REF Gaina_Muller_2007 @DOI"10.1016/j.earscirev.2007.04.004", an9ro  @xo_ys
655 28.3    0.0    0.0    2.03  653 ! WCS2-NWC Western Caroline Sea 2-Northwest Caroline Sea @REF Gaina_Muller_2007 @DOI"10.1016/j.earscirev.2007.04.004"
655 29.4    0.0    0.0    2.03  653 ! WCS2-NWC
657  0.0   90.0    0.0    0.0  673 ! WJAV-SUM Java-Sumatra
657 10.0    4.94  -72.77    2.3  673 ! WJAV-SUM @REF Zahirovic_++_2014 @DOI"10.5194/se-5-227-2014" @Au SZ, @T 2014, Minimising overlaps
657 15.0    5.03  -75.09   13.32  673 ! WJAV-SUM @REF Zahirovic_++_2014 @DOI"10.5194/se-5-227-2014" @Au SZ, @T 2014, Minimising overlaps
657 20.0    4.43  -75.32   22.07  673 ! WJAV-SUM @REF Zahirovic_++_2014 @DOI"10.5194/se-5-227-2014" @Au SZ, @T 2014, Minimising overlaps
657 50.0    4.77  -75.2   78.72  673 ! WJAV-SUM @REF Zahirovic_++_2014 @DOI"10.5194/se-5-227-2014" @Au SZ, @T 2014, Minimising overlaps
657 75.0    4.74  -75.27   78.83  673 ! WJAV-SUM @REF Zahirovic_++_2014 @DOI"10.5194/se-5-227-2014" @Au SZ, @T 2014
657 610.0    4.74  -75.27   78.83  673 ! WJAV-SUM
658  0.0   90.0    0.0    0.0  613 ! SCSF-SCS South China Sea Floor-Southside South China Sea
658 250.0   90.0    0.0    0.0  613 ! SCSF-SCS @REF Briais_++_1993 @DOI"10.1029/92JB02280"
659  0.0   90.0    0.0    0.0  611 ! ESB-WSB East Shikoku Basin-West Shikoku Basin
659 15.0   90.0    0.0    0.0  611 ! ESB-WSB @REF Sdrolias_++_2004 @DOI"10.1016/j.tecto.2004.07.061"
659 17.3   35.0   84.44   -1.27  611 ! ESB-WSB @REF Sdrolias_++_2004 @DOI"10.1016/j.tecto.2004.07.061"  - relative age
659 18.3   36.78   84.32   -1.45  611 ! ESB-WSB @REF Sdrolias_++_2004 @DOI"10.1016/j.tecto.2004.07.061"  - relative age
659 20.1    8.0  154.14    3.85  611 ! ESB-WSB @REF Sdrolias_++_2004 @DOI"10.1016/j.tecto.2004.07.061"  - relative age
659 21.3    4.88  154.14    4.81  611 ! ESB-WSB @REF Sdrolias_++_2004 @DOI"10.1016/j.tecto.2004.07.061"  - relative age
659 22.6    4.88  151.58    6.8  611 ! ESB-WSB @REF Sdrolias_++_2004 @DOI"10.1016/j.tecto.2004.07.061"  - relative age
659 23.4    4.88  152.65    8.47  611 ! ESB-WSB @REF Sdrolias_++_2004 @DOI"10.1016/j.tecto.2004.07.061"  - relative age
659 25.2    4.88  152.65   10.78  611 ! ESB-WSB @REF Sdrolias_++_2004 @DOI"10.1016/j.tecto.2004.07.061"  - relative age
659 26.6    4.88  152.65   13.09  611 ! ESB-WSB @REF Sdrolias_++_2004 @DOI"10.1016/j.tecto.2004.07.061"  - relative age
659 28.0    4.88  152.65   14.52  611 ! ESB-WSB @REF Sdrolias_++_2004 @DOI"10.1016/j.tecto.2004.07.061"  - relative age
659 45.0   14.82  148.11   22.3  611 ! ESB-WSB @REF Zahirovic_++_2014 @DOI"10.5194/se-5-227-2014" - Tomographic constraint
659 55.0   19.21  146.93   35.99  611 ! ESB-WSB @REF Zahirovic_++_2014 @DOI"10.5194/se-5-227-2014" - Tomographic constraint
659 100.0   19.21  146.93   35.99  611 ! ESB-WSB
660  0.0   90.0    0.0    0.0  612 ! NWSC-NCS Northwest South China Sea-Northside South China Sea
660 28.6   90.0    0.0    0.0  612 ! NWSC-NCS
660 30.1   10.9   84.9    1.4  612 ! NWSC-NCS @REF Briais_++_1993 @DOI"10.1029/92JB02280", NW section
660 250.0   10.9   84.9    1.4  612 ! NWSC-NCS @REF Briais_++_1993 @DOI"10.1029/92JB02280", NW section
662  0.0   90.0    0.0    0.0  641 ! EJS-SOJ Eastern Japan Sea-Japan Basin Spreading Centre
662 15.0   90.0    0.0    0.0  641 ! EJS-SOJ
662 17.3   50.0  155.0   -1.82  641 ! EJS-SOJ @REF Muller_++_2008 @DOI"10.1029/2007GC001743", Simulate opening
662 22.6   50.0  155.0   -6.22  641 ! EJS-SOJ @REF Muller_++_2008 @DOI"10.1029/2007GC001743", Simulate opening
662 30.0   50.0  155.0   -7.5  641 ! EJS-SOJ @REF Muller_++_2008 @DOI"10.1029/2007GC001743", Simulate opening
662 250.0   50.0  155.0   -7.5  641 ! EJS-WJS Muller et al. 2008  @REF Domeier_Torsvik_2014 @DOI"10.1016/j.gsf.2014.01.002"
662 258.0   50.0  155.0   -7.5  641 ! EJS-WJS Muller et al. 2008 @absage  @REF Domeier_Torsvik_2014 @DOI"10.1016/j.gsf.2014.01.002"
663  0.0    9.19   85.93  -10.72  677 ! SPSC-PAL South Proto South China Sea-Palawan - Non extant at present day
663 45.0    9.19   85.93  -10.72  677 ! SPSC-PAL @REF Zahirovic_++_2014 @DOI"10.5194/se-5-227-2014" @xo_os @absage
663 45.0    2.45  -68.24  -55.18  735 ! SPSC-SEM South Proto South China Sea-Semitau Block Zahirovic et al. (2014) @absage
663 200.0   90.0    0.0    0.0  735 ! SPSC-SEM @REF Zahirovic_++_2014 @DOI"10.5194/se-5-227-2014"
664  0.0   90.0    0.0    0.0  676 ! BAN-BDA Banda Sea-Banda Arc
664  3.5   90.0    0.0    0.0  676 ! BAN-BDA Lucipara Arc rifted from Banda Arc based on Hinshberger 2001
664  5.9   18.31  -80.0    2.3  676 ! BAN-BDA based on @REF Hinshberger_2001
664  6.5   20.0  -80.0    3.1  676 ! BAN-BDA based on @REF Hinshberger_2001
664  8.0   20.0  -80.0    4.4  676 ! BAN-BDA based on @REF Hinshberger_2001 - assume @absage
664 200.0   90.0    0.0    0.0  676 ! BAN-BDA @absage
665  0.0   90.0    0.0    0.0  645 ! CLL-CEL Celebes Sea Spreading Centre-Celebes Basin
665 34.0   90.0    0.0    0.0  645 ! CLL-CEL Spreading stopped
665 35.6   -9.0  100.0    1.0  645 ! CLL-CEL @REF Gaina_Muller_2007 @DOI"10.1016/j.earscirev.2007.04.004"
665 38.1   -9.0  100.0    4.5  645 ! CLL-CEL @REF Gaina_Muller_2007 @DOI"10.1016/j.earscirev.2007.04.004"
665 40.1   -9.0  100.0    8.6  645 ! CLL-CEL @REF Gaina_Muller_2007 @DOI"10.1016/j.earscirev.2007.04.004"
665 41.5   -9.0  100.0   11.0  645 ! CLL-CEL @REF Gaina_Muller_2007 @DOI"10.1016/j.earscirev.2007.04.004"
665 43.8   -9.0  100.0   15.0  645 ! CLL-CEL @REF Gaina_Muller_2007 @DOI"10.1016/j.earscirev.2007.04.004"
665 47.9   -9.0  100.0   18.3  645 ! CLL-CEL @REF Gaina_Muller_2007 @DOI"10.1016/j.earscirev.2007.04.004"
665 50.0   -9.0  100.0   20.0  645 ! CLL-CEL @REF Gaina_Muller_2007 @DOI"10.1016/j.earscirev.2007.04.004" @absage
665 90.0   -9.0  100.0   20.0  645 ! CLL-CEL @absage
666 250.0    7.99  103.4   72.46  602 ! ISEM-BOR Intermediate rotation for Semitau, Zahirovic et al. (2014)
666 410.0    7.99  103.4   72.46  602 ! ISEM-BOR Intermediate rotation for Semitau, Zahirovic et al. (2014)
666 1000.0    7.99  103.4   72.46  602 ! ISEM-BOR
666 1010.0    7.99  103.4   72.46  602 ! ISEM-BOR
667  0.0   90.0    0.0    0.0  615 ! ESW-PNG Northeast Sulawesi-Papua New Guinea
667 15.0   56.77   47.85    8.2  615 ! ESW-PNG after @REF Hall_2002
667 24.5   64.92   62.71    9.3  615 ! ESW-PNG after @REF Hall_2002
667 1010.0   64.92   62.71    9.3  615 ! ESW-PNG
668  0.0   90.0    0.0    0.0  61405 ! WSW-EKLM West Sulawesi-Easternmost Kalimantan
668 34.0   90.0    0.0    0.0  61405 ! WSW-EKLM @REF Gaina_Muller_2007 @DOI"10.1016/j.earscirev.2007.04.004", Changed from 16.7 to 34-consistent with Celebes
668 50.0    2.06  120.93  -21.2  61405 ! WSW-EKLM @REF Lee_Lawver_1995 @DOI"10.1016/0040-1951(95)00023-2" @absage
668 610.0    2.06  120.93  -21.2  61405 ! WSW-EKLM  @REF Domeier_Torsvik_2014 @DOI"10.1016/j.gsf.2014.01.002"
669  0.0   90.0    0.0    0.0  665 ! NSU-CLL North Sulawesi-Celebes Sea Spreading Centre
669 10.0    9.0  -76.0   12.0  665 ! NSU-CLL @REF Gaina_Muller_2007 @DOI"10.1016/j.earscirev.2007.04.004" @absage
669 35.0   -4.16  -48.02  -19.58  665 ! NSU-CLL @REF Zahirovic_++_2014 @DOI"10.5194/se-5-227-2014" @absage
669 55.0   -0.47  -52.49  -32.43  665 ! NSU-CLL @REF Zahirovic_++_2014 @DOI"10.5194/se-5-227-2014" @absage
669 250.0   -0.47  -52.49  -32.43  665 ! NSU-CLL
670  0.0   90.0    0.0    0.0  667 ! SLA-ESW Sula/Banggai-Northeast Sulawesi
670  5.4    1.43  -57.04   20.71  667 ! SLA-ESW @REF Lee_Lawver_1995 @DOI"10.1016/0040-1951(95)00023-2"     - relative age
670  9.8    1.43  -57.71   35.42  667 ! SLA-ESW @REF Lee_Lawver_1995 @DOI"10.1016/0040-1951(95)00023-2", cross-over   - relative age @xo_yf
670  9.8   10.25  -54.48   19.1  61502 ! SLA-BH2 Sula/Banggai-Bird's Head Plate 2  collision w/Sulawesi @REF Lee_Lawver_1995 @DOI"10.1016/0040-1951(95)00023-2", crossover    - relative age
670 19.7   26.18  -49.96   15.92  61502 ! SLA-BH2 @REF Lee_Lawver_1995 @DOI"10.1016/0040-1951(95)00023-2"    - relative age
670 24.5   83.37 -103.19    9.33  61502 ! SLA-BH2 @REF Lee_Lawver_1995 @DOI"10.1016/0040-1951(95)00023-2"    - relative age
670 610.0   83.37 -103.19    9.33  61502 ! SLA-BH2
673  0.0   90.0    0.0    0.0  647 ! SUM-MLP North Sumatra-Malay Peninsula
673 610.0   90.0    0.0    0.0  647 ! SUM-MLP
674  0.0   90.0    0.0    0.0  678 ! NEG-EPH Negros-East Philippines
674 200.0   90.0    0.0    0.0  678 ! NEG-EPH
675  0.0   90.0    0.0    0.0  801 ! SMB-AUS Sumba (east of Flores)-Australia
675 145.0   90.0    0.0    0.0  801 ! SMB-AUS
675 155.0    7.48  -55.32  -36.48  801 ! SMB-AUS @REF Zahirovic_++_2014 @DOI"10.5194/se-5-227-2014", Aborted rifting event
675 610.0    7.48  -55.32  -36.48  801 ! SMB-AUS
676  0.0   90.0    0.0    0.0  673 ! BDA-SUM Banda Arc-North Sumatra
676 57.3   90.0    0.0    0.0  673 ! BDA-SUM
677  0.0   90.0    0.0    0.0  738 ! PAL-SPA Palawan-South Palawan
677 10.0   90.0    0.0    0.0  738 ! PAL-SPA @REF Zahirovic_++_2014 @DOI"10.5194/se-5-227-2014"  @xo_ys @absage
677 10.0   -4.89  -62.53   -5.77  617 ! PAL-RDB @REF Zahirovic_++_2014 @DOI"10.5194/se-5-227-2014", Palawan-Reed Bank  @absage
677 250.0   -4.89  -62.53   -5.77  617 ! PAL-RDB
678  0.0   90.0    0.0    0.0  608 ! EPH-SPS East Philippines-South Philippine Sea
678  5.0  -38.63  -88.13    0.57  608 ! EPH-SPS @REF Gaina_Muller_2007 @DOI"10.1016/j.earscirev.2007.04.004", subduction of PSP and collision with Mindoro @absage
678 14.0   -5.28  -51.4  -28.81  608 ! EPH-SPS @REF Gaina_Muller_2007 @DOI"10.1016/j.earscirev.2007.04.004", onset of PSP subduction @absage
678 200.0   -5.28  -51.4  -28.81  608 ! EPH-SPS
679  0.0   90.0    0.0    0.0  680 ! WHA-EHA @REF Gaina_Muller_2007 @DOI"10.1016/j.earscirev.2007.04.004", West Halmahera Block-East Halmahera Block
679 250.0   90.0    0.0    0.0  680 ! WHA-EHA @REF Gaina_Muller_2007 @DOI"10.1016/j.earscirev.2007.04.004", after @REF Hall_2002 @absage
680  0.0   90.0    0.0    0.0  678 ! EHA-EPH East Halmahera-East Philippines
680 25.0   14.45  128.48   -4.92  678 ! EHA-EPH @REF Gaina_Muller_2007 @DOI"10.1016/j.earscirev.2007.04.004", after @REF Hall_2002 @absage
680 55.0   14.45  128.48   -4.92  678 ! EHA-EPH @REF Gaina_Muller_2007 @DOI"10.1016/j.earscirev.2007.04.004", after @REF Hall_2002 @absage
680 155.0    9.91  116.83  -10.62  678 ! EHA-EPH @REF Gaina_Muller_2007 @DOI"10.1016/j.earscirev.2007.04.004", after @REF Hall_2002 @absage
681  0.0   90.0    0.0    0.0  61501 ! SER-BH1 Seram-Bird's Head Plate 1
681 610.0   90.0    0.0    0.0  61501 ! SER-BH1
683  0.0   90.0    0.0    0.0  652 ! WET-FAI Wetar-Flores/Alor Islands
683  3.1   21.26   15.14   -0.32  652 ! WET-FAI @REF Lee_Lawver_1995 @DOI"10.1016/0040-1951(95)00023-2" - assume @absage
683 65.0   21.26   15.14   -0.32  652 ! WET-FAI @absage
684  0.0   90.0    0.0    0.0  801 ! TIM-AUS Timor-Australia
684 145.0   90.0    0.0    0.0  801 ! TIM-AUS @absage
684 155.0  -38.89   61.58   -0.85  801 ! TIM-AUS @REF Zahirovic_++_2014 @DOI"10.5194/se-5-227-2014" @absage
684 610.0  -38.89   61.58   -0.85  801 ! TIM-AUS  @REF Domeier_Torsvik_2014 @DOI"10.1016/j.gsf.2014.01.002"
686  0.0   90.0    0.0    0.0  673 ! BSS-SUM Barisan/South Sumatra-North Sumatra
686 12.1   15.8  129.1    2.1  673 ! BSS-SUM from @REF Huchon_Le_Pichon_1984
686 20.1   -7.18  148.5    2.67  673 ! BSS-SUM Closure forearc basin @Au SS, @T 2011
686 30.1    1.41  139.8    2.27  673 ! BSS-SUM Opening forearc basin @Au SS, @T 2011
686 70.0    0.99  -60.31   -6.39  673 ! BSS-SUM @REF Zahirovic_++_2014 @DOI"10.5194/se-5-227-2014" @absage @xo_yf
686 70.0   -4.97  -35.23   -4.93  787 ! BSS-WOY Barisan-Woyla, @REF Zahirovic_++_2014 @DOI"10.5194/se-5-227-2014" @absage
686 80.0   -0.59  -69.97    0.74  787 ! BSS-WOY @REF Zahirovic_++_2014 @DOI"10.5194/se-5-227-2014" @absage
686 90.0  -21.3298  -96.1841   11.1076  787 ! BSS-WOY @REF Zahirovic_++_2014 @DOI"10.5194/se-5-227-2014" @absage @xo_of
686 90.0   10.98  105.5  -48.47  607 ! BSS-MAW Barisan-Mawgyi @absage
686 100.0  -10.99  -72.76   45.56  607 ! BSS-MAW @REF Zahirovic_++_2014 @DOI"10.5194/se-5-227-2014" @absage
686 158.0  -10.99  -72.76   45.56  607 ! BSS-MAW @REF Zahirovic_++_2014 @DOI"10.5194/se-5-227-2014", Possible origin of Woyla continental fragments from Gondwana @absage
686 250.0  -10.99  -72.76   45.56  607 ! BSS-MAW
687  0.0   90.0    0.0    0.0  603 ! AND-SBM Andaman/Nicobar Ridge-Sino Burma Malaya
687 11.0   17.51  137.86    2.56  603 ! AND-SBM @REF Lee_Lawver_1994, @DOI"10.1016/0040-1951(94)90022-1"
687 28.5    1.82   26.76   -6.01  603 ! AND-SBM @REF Lee_Lawver_1994, @DOI"10.1016/0040-1951(94)90022-1"
687 65.0    1.82   26.76   -6.01  603 ! AND-SBM @absage
688  0.0   90.0    0.0    0.0  654 ! SWCB-WCS1 Southwest Caroline Basin-Western Caroline Sea 1
688 29.4   90.0    0.0    0.0  654 ! SWCB-WCS1 @REF Gaina_Muller_2007 @DOI"10.1016/j.earscirev.2007.04.004", an10ro
688 30.1    0.0    0.0    0.24  654 ! SWCB-WCS1 @REF Gaina_Muller_2007 @DOI"10.1016/j.earscirev.2007.04.004", an11ry
688 30.9    0.0    0.0    1.13  654 ! SWCB-WCS1 @REF Gaina_Muller_2007 @DOI"10.1016/j.earscirev.2007.04.004", an12ry
688 33.1    0.0    0.0    2.8  654 ! SWCB-WCS1 @REF Gaina_Muller_2007 @DOI"10.1016/j.earscirev.2007.04.004", an12ro  @xo_ys
688 33.1   -1.69   -0.12    6.49  653 ! SWCB-NWC Southwest Caroline Basin-Northwest Caroline Sea cross-over
688 34.7   -6.61   11.4    6.57  653 ! SWCB-NWC @REF Gaina_Muller_2007 @DOI"10.1016/j.earscirev.2007.04.004", an13ro
688 34.9   -6.88   15.61    6.65  653 ! SWCB-NWC @REF Gaina_Muller_2007 @DOI"10.1016/j.earscirev.2007.04.004", an15ry
688 35.3   -7.16   20.78    6.8  653 ! SWCB-NWC @REF Gaina_Muller_2007 @DOI"10.1016/j.earscirev.2007.04.004", an15ro
688 36.6   -7.5   29.78    7.22  653 ! SWCB-NWC @REF Gaina_Muller_2007 @DOI"10.1016/j.earscirev.2007.04.004", an16ro
688 37.0   -7.6   33.96    7.49  653 ! SWCB-NWC @REF Gaina_Muller_2007 @DOI"10.1016/j.earscirev.2007.04.004"
688 100.0   -7.6   33.96    7.49  653 ! SWCB-NWC @absage
689  0.0   90.0    0.0    0.0  690 ! NEC-SEC Northeast Caroline Basin-Southeast Caroline Basin
689 25.8   90.0    0.0    0.0  690 ! NEC-SEC
689 26.6    4.44  169.58   -1.6  690 ! NEC_SEC @REF Gaina_Muller_2007 @DOI"10.1016/j.earscirev.2007.04.004", An8ry
689 27.0    6.82  170.18   -1.88  690 ! NEC_SEC @REF Gaina_Muller_2007 @DOI"10.1016/j.earscirev.2007.04.004", An8ro
689 28.0   12.07  171.21   -2.84  690 ! NEC-SEC @REF Gaina_Muller_2007 @DOI"10.1016/j.earscirev.2007.04.004", An9ry
689 28.3   13.4  175.08   -2.84  690 ! NEC-SEC @REF Gaina_Muller_2007 @DOI"10.1016/j.earscirev.2007.04.004", AN9ro
689 28.7   15.43 -173.9   -2.77  690 ! NEC-SEC @REF Gaina_Muller_2007 @DOI"10.1016/j.earscirev.2007.04.004", AN10ry
689 29.4   19.85 -153.83   -2.89  690 ! NEC-SEC @REF Gaina_Muller_2007 @DOI"10.1016/j.earscirev.2007.04.004", AN10ro
689 30.1   19.85 -129.3   -3.04  690 ! NEC-SEC @REF Gaina_Muller_2007 @DOI"10.1016/j.earscirev.2007.04.004", AN11ry
689 30.5   19.85 -129.29   -3.16  690 ! NEC-SEC @REF Gaina_Muller_2007 @DOI"10.1016/j.earscirev.2007.04.004", AN11ro
689 30.9   19.85 -129.28   -3.74  690 ! NEC-SEC @REF Gaina_Muller_2007 @DOI"10.1016/j.earscirev.2007.04.004", AN12ry
689 33.1   19.02 -118.23   -4.35  690 ! NEC-SEC @REF Gaina_Muller_2007 @DOI"10.1016/j.earscirev.2007.04.004", AN12ro
689 35.3   19.02 -118.23   -5.3  690 ! NEC-SEC @REF Gaina_Muller_2007 @DOI"10.1016/j.earscirev.2007.04.004", AN15ro
689 37.0   19.02 -118.23   -6.3  690 ! NEC-SEC @REF Gaina_Muller_2007 @DOI"10.1016/j.earscirev.2007.04.004", breakup @absage
689 40.0   19.02 -118.23   -6.3  690 ! NEC-SEC @absage
690  0.0   90.0    0.0    0.0  653 ! SEC-NWC Southeast Caroline Basin-Northwest Caroline Basin
690 65.0   90.0    0.0    0.0  653 ! SEC-NWC @REF Lee_Lawver_1994, @DOI"10.1016/0040-1951(94)90022-1"  @absage
691  0.0   90.0    0.0    0.0  301 ! CLB-EUR Central Luzon Block-Northern European Craton (Eurasia)
691 50.0    6.83  128.15  -63.36  301 ! CLB-EUR @REF Gaina_Muller_2007 @DOI"10.1016/j.earscirev.2007.04.004" change pole to leave room for Celebes Sea  @absage
691 90.0   17.51  125.15  -63.36  301 ! CLB-EUR @REF Gaina_Muller_2007 @DOI"10.1016/j.earscirev.2007.04.004" @absage
691 200.0   17.51  125.15  -63.36  301 ! CLB-EUR
692  0.0   90.0    0.0    0.0  653 ! WCS3-NWC Western Caroline Sea 3-Northwest Caroline Basin
692 45.0   90.0    0.0    0.0  653 ! WCS3-NWC @absage
693  0.0   90.0    0.0    0.0  653 ! WCR-NWC Western Caroline Ridge-Northwest Caroline Basin
693 11.3   47.81   20.22   -1.41  653 ! WCR-NWC @REF Gaina_Muller_2007 @DOI"10.1016/j.earscirev.2007.04.004" - assume @absage
693 40.0   47.81   20.22   -1.41  653 ! WCR-NWC @REF Gaina_Muller_2007 @DOI"10.1016/j.earscirev.2007.04.004" @absage
697  0.0   90.0    0.0    0.0  689 ! TPA-NEC Toricelli, Prince Alexander, Finisterre Arc-Northeast Caroline Basin
697  5.0    3.51  -33.74   -8.12  689 ! TPA-NEC Initial collision with PNG in the west, propagating eastward @absage
697 10.0    2.68  -40.26  -13.15  689 ! TPA-NEC @REF Zahirovic_++_2014 @DOI"10.5194/se-5-227-2014" @absage
697 29.0   -8.06  138.82   18.11  689 ! TPA-NEC @REF Zahirovic_++_2014 @DOI"10.5194/se-5-227-2014" @absage
697 200.0   -8.06  138.82   18.11  689 ! TPA-NEC @REF Zahirovic_++_2014 @DOI"10.5194/se-5-227-2014"
698  0.0   90.0    0.0    0.0  801 ! CNG-AUS Central New Guinea-Australia
698 25.0   90.0    0.0    0.0  801 ! CNG-AUS Sepik Accretion, Peninsular Orogeny at ~25 Ma (Dow, 1977; Pigram and Davies, 1987; Davies et al., 1996; Findlay, 2003), Zahirovic et al. (2014) @absage
698 40.0  -16.1  -61.53  -11.33  801 ! CNG-AUS Onset of subduction of Sepik back-arc, @REF Zahirovic_++_2014 @DOI"10.5194/se-5-227-2014" @absage
698 52.0  -16.1  -61.53  -11.33  801 ! CNG-AUS @REF Zahirovic_++_2014 @DOI"10.5194/se-5-227-2014" @absage
698 80.0   90.0    0.0    0.0  801 ! CNG-AUS @REF Zahirovic_++_2014 @DOI"10.5194/se-5-227-2014" @absage
698 610.0   90.0    0.0    0.0  801 ! CNG-AUS
699  0.0   90.0    0.0    0.0  610 ! MAR-EPV Mariana Ridge-East Parece Vela Basin
699  6.7   23.36  138.24  -12.53  610 ! MAR-EPV @REF Lee_Lawver_1995 @DOI"10.1016/0040-1951(95)00023-2" - assume @absage
699 80.0   23.36  138.24  -12.53  610 ! MAR-EPV @absage
701  0.0   90.0    0.0    0.0  070 !   AFR-070 Africa-longitude correction (GAPWAP) @REF Merdith_++_2021 @DOI"10.1016/j.earscirev.2020.103477"
701 10.0    0.0   97.19    5.31  070 ! AFR-070 (GAPWAP) @REF Merdith_++_2021 @DOI"10.1016/j.earscirev.2020.103477"
701 20.0    0.0   91.92    6.71  070 ! AFR-070 (GAPWAP) @REF Merdith_++_2021 @DOI"10.1016/j.earscirev.2020.103477"
701 30.0    0.0  102.08    8.54  070 ! AFR-070 (GAPWAP) @REF Merdith_++_2021 @DOI"10.1016/j.earscirev.2020.103477"
701 40.0    0.0  117.34   13.73  070 ! AFR-070 (GAPWAP) @REF Merdith_++_2021 @DOI"10.1016/j.earscirev.2020.103477"
701 50.0    0.0  124.39   15.27  070 ! AFR-070 (GAPWAP) @REF Merdith_++_2021 @DOI"10.1016/j.earscirev.2020.103477"
701 60.0    0.0  129.74   16.83  070 ! AFR-070 (GAPWAP) @REF Merdith_++_2021 @DOI"10.1016/j.earscirev.2020.103477"
701 70.0    0.0  138.56   18.91  070 ! AFR-070 (GAPWAP) @REF Merdith_++_2021 @DOI"10.1016/j.earscirev.2020.103477"
701 80.0    0.0  142.15   19.77  070 ! AFR-070 (GAPWAP) @REF Merdith_++_2021 @DOI"10.1016/j.earscirev.2020.103477"
701 90.0    0.0  151.23   20.74  070 ! AFR-070 (GAPWAP) @REF Merdith_++_2021 @DOI"10.1016/j.earscirev.2020.103477"
701 100.0    0.0  159.7   23.92  070 ! AFR-070 (GAPWAP) @REF Merdith_++_2021 @DOI"10.1016/j.earscirev.2020.103477"
701 110.0    0.0  165.43   28.74  070 ! AFR-070 (GAPWAP) @REF Merdith_++_2021 @DOI"10.1016/j.earscirev.2020.103477"
701 120.0    0.0  169.28   32.69  070 ! AFR-070 (GAPWAP) @REF Merdith_++_2021 @DOI"10.1016/j.earscirev.2020.103477"
701 130.0    0.0  168.73   35.79  070 ! AFR-070 (GAPWAP) @REF Merdith_++_2021 @DOI"10.1016/j.earscirev.2020.103477"
701 140.0    0.0  168.24   39.3  070 !  AFR-070 (GAPWAP) @REF Merdith_++_2021 @DOI"10.1016/j.earscirev.2020.103477"
701 150.0    0.0  166.55   41.89  070 ! AFR-070 (GAPWAP) @REF Merdith_++_2021 @DOI"10.1016/j.earscirev.2020.103477"
701 160.0    0.0  165.22   35.73  070 ! AFR-070 (GAPWAP) @REF Merdith_++_2021 @DOI"10.1016/j.earscirev.2020.103477"
701 170.0    0.0  164.81   33.63  070 ! AFR-070 (GAPWAP) @REF Merdith_++_2021 @DOI"10.1016/j.earscirev.2020.103477"
701 180.0    0.0  161.57   29.21  070 ! AFR-070 (GAPWAP) @REF Merdith_++_2021 @DOI"10.1016/j.earscirev.2020.103477"
701 190.0    0.0  156.99   26.56  070 ! AFR-070 (GAPWAP) @REF Merdith_++_2021 @DOI"10.1016/j.earscirev.2020.103477"
701 200.0    0.0  152.7   26.13  070 ! AFR-070 (GAPWAP) @REF Merdith_++_2021 @DOI"10.1016/j.earscirev.2020.103477"
701 210.0    0.0  147.26   26.82  070 ! AFR-070 (GAPWAP) @REF Merdith_++_2021 @DOI"10.1016/j.earscirev.2020.103477"
701 220.0    0.0  146.59   29.53  070 ! AFR-070 (GAPWAP) @REF Merdith_++_2021 @DOI"10.1016/j.earscirev.2020.103477"
701 230.0    0.0  148.46   37.21  070 ! AFR-070 (GAPWAP) @REF Merdith_++_2021 @DOI"10.1016/j.earscirev.2020.103477"
701 240.0    0.0  150.42   42.82  070 ! AFR-070 (GAPWAP) @REF Merdith_++_2021 @DOI"10.1016/j.earscirev.2020.103477"
701 250.0    0.0  152.87   47.36  070 ! AFR-070 (GAPWAP) @REF Merdith_++_2021 @DOI"10.1016/j.earscirev.2020.103477"
701 260.0    0.0  152.55   51.43  070 ! AFR-070 (GAPWAP) @REF Merdith_++_2021 @DOI"10.1016/j.earscirev.2020.103477"
701 270.0    0.0  150.95   51.36  070 ! AFR-070 (GAPWAP) @REF Merdith_++_2021 @DOI"10.1016/j.earscirev.2020.103477"
701 280.0    0.0  148.21   53.97  070 ! AFR-070 (GAPWAP) @REF Merdith_++_2021 @DOI"10.1016/j.earscirev.2020.103477"
701 290.0    0.0  145.23   57.94  070 ! AFR-070 (GAPWAP) @REF Merdith_++_2021 @DOI"10.1016/j.earscirev.2020.103477"
701 300.0    0.0  141.98   57.87  070 ! AFR-070 (GAPWAP) @REF Merdith_++_2021 @DOI"10.1016/j.earscirev.2020.103477"
701 310.0    0.0  140.57   58.66  070 ! GON-070 Gondwana-Spin Axis (APWP) @REF Merdith_++_2021 @DOI"10.1016/j.earscirev.2020.103477"
701 320.0    0.0  139.46   63.67  070 ! GON-070 (APWP) @REF Merdith_++_2021 @DOI"10.1016/j.earscirev.2020.103477"
701 330.0    0.0  137.91   66.09  070 ! GON-070 (APWP) @REF Merdith_++_2021 @DOI"10.1016/j.earscirev.2020.103477"
701 340.0    0.0  128.47   70.9  070 ! GON-070 (APWP) @REF Merdith_++_2021 @DOI"10.1016/j.earscirev.2020.103477"
701 350.0    0.0  116.38   78.48  070 ! GON-070 (APWP) @REF Merdith_++_2021 @DOI"10.1016/j.earscirev.2020.103477"
701 360.0    0.0  110.03   83.68  070 ! GON-070 (APWP) @REF Merdith_++_2021 @DOI"10.1016/j.earscirev.2020.103477"
701 370.0    0.0  108.08   85.39  070 ! GON-070 (APWP) @REF Merdith_++_2021 @DOI"10.1016/j.earscirev.2020.103477"
701 380.0    0.0  107.56   86.03  070 ! GON-070 (APWP) @REF Merdith_++_2021 @DOI"10.1016/j.earscirev.2020.103477"
701 390.0    0.0  106.38   80.23  070 ! GON-070 (APWP) @REF Merdith_++_2021 @DOI"10.1016/j.earscirev.2020.103477"
701 400.0    0.0  103.55   82.08  070 ! GON-070 (APWP) @REF Merdith_++_2021 @DOI"10.1016/j.earscirev.2020.103477"
701 410.0    1.37  102.8915   68.5103  070 ! GON-070 (APWP) @REF Merdith_++_2021 @DOI"10.1016/j.earscirev.2020.103477"
701 420.0    0.0   95.005   85.4002  070 ! GON-070 (APWP) @REF Merdith_++_2021 @DOI"10.1016/j.earscirev.2020.103477"   0.0 100.67   83.01
701 430.0    0.0   88.6223  103.487  070 ! GON-070 (APWP) @REF Merdith_++_2021 @DOI"10.1016/j.earscirev.2020.103477"  0.0   98.6   78.66
701 440.0    0.0   83.68  122.11  070 ! GON-070 (APWP) @REF Merdith_++_2021 @DOI"10.1016/j.earscirev.2020.103477"
701 450.0    0.0   89.0  126.0  070 ! GON-070 (APWP) @REF Merdith_++_2021 @DOI"10.1016/j.earscirev.2020.103477"
701 460.0    0.0   93.06  124.89  070 ! GON-070 (APWP) @REF Merdith_++_2021 @DOI"10.1016/j.earscirev.2020.103477"
701 470.0    0.0   94.96  124.8  070 ! GON-070 (APWP) @REF Merdith_++_2021 @DOI"10.1016/j.earscirev.2020.103477"
701 480.0    0.0   97.71  120.83  070 ! GON-070 (APWP) @REF Merdith_++_2021 @DOI"10.1016/j.earscirev.2020.103477"
701 490.0    0.0   99.15  117.75  070 ! GON-070 (APWP) @REF Merdith_++_2021 @DOI"10.1016/j.earscirev.2020.103477"
701 500.0    0.0  101.03  114.0  070 ! GON-070 (APWP) @REF Merdith_++_2021 @DOI"10.1016/j.earscirev.2020.103477"
701 510.0    0.0  100.46  112.02  070 ! GON-070 (APWP) @REF Merdith_++_2021 @DOI"10.1016/j.earscirev.2020.103477"
701 520.0    0.0  -85.15 -109.96  070 ! GON-070 (APWP) @REF Merdith_++_2021 @DOI"10.1016/j.earscirev.2020.103477"
701 530.0    0.0  -90.78 -105.02  070 ! GON-070 (APWP) @REF Merdith_++_2021 @DOI"10.1016/j.earscirev.2020.103477"
701 540.0    0.0  -92.16 -100.45  070 ! GON-070 (APWP) @REF Merdith_++_2021 @DOI"10.1016/j.earscirev.2020.103477"
701 540.0    0.0   87.84  100.45  000 ! CON-000 Congo-Spin Axis @REF Merdith_++_2021 @DOI"10.1016/j.earscirev.2020.103477"
701 560.0   -5.2442   86.5678  104.3071  000 !
701 590.0   12.43   78.66   78.95  000 ! CON-000 @REF Merdith_++_2021 @DOI"10.1016/j.earscirev.2020.103477"
701 600.0   11.852   72.8397   75.1631  000 !
701 700.0  -16.7656   37.6379  116.7094  000 ! CON-000 @REF Merdith_++_2021 @DOI"10.1016/j.earscirev.2020.103477"
701 750.0   13.4168 -146.6944 -132.7918  000 ! CON-000 @REF Merdith_++_2021 @DOI"10.1016/j.earscirev.2020.103477"
701 850.0   33.0097 -135.5  -72.7623  000 ! CON-000 @REF Merdith_++_2021 @DOI"10.1016/j.earscirev.2020.103477"
701 850.0    5.1851  164.598  135.703  101 ! CON-LAU Congo-Laurentia @REF Merdith_++_2021 @DOI"10.1016/j.earscirev.2020.103477"
701 870.0    5.1851  164.598  135.703  101 ! CON-LAU @REF Merdith_++_2021 @DOI"10.1016/j.earscirev.2020.103477"
701 1000.0   12.06  168.88  163.54  101 ! CON-LAU @REF Merdith_++_2021 @DOI"10.1016/j.earscirev.2020.103477"
702  0.0   90.0    0.0    0.0  701 ! MAD-AFR Madagascar-Africa
702 120.6   90.0    0.0    0.0  701 ! MAD-AFR
702 123.6    2.57  -63.33    1.5  701 ! MAD-AFR @REF Muller_++_2008 @DOI"10.1029/2007GC001743" M2
702 125.7    2.57  -63.33    2.43  701 ! MAD-AFR @REF Muller_++_2008 @DOI"10.1029/2007GC001743" M4
702 126.9    2.57  -63.33    3.17  701 ! MAD-AFR @REF Muller_++_2008 @DOI"10.1029/2007GC001743" M6
702 128.9    2.57  -63.33    3.94  701 ! MAD-AFR @REF Muller_++_2008 @DOI"10.1029/2007GC001743" M10
702 130.8    2.57  -63.33    4.68  701 ! MAD-AFR @REF Muller_++_2008 @DOI"10.1029/2007GC001743" M11  @xo_ys
702 130.8  -10.65  -26.45  -42.17  802 ! MAD-ANT @REF Muller_++_2008 @DOI"10.1029/2007GC001743"
702 410.0  -10.65  -26.45  -42.17  802 ! MAD-ANT Muller et al. 2008  @xo_ys
702 410.0    9.7457  124.886  -16.0517  701 ! MAD-CON Madagascar-Congo
702 520.0    9.7457  124.886  -16.0517  701 ! MAD-CON
702 520.0  -18.982 -150.098  -61.6053  501 ! ANT-IND Antongil (Madagascar)-India Merdith et al. (2017); Torsvik et al. (2001)
702 1010.0  -18.982 -150.098  -61.6053  501 ! ANT-IND Merdith et al. (2017); Torsvik et al. (2001)
704  0.0   90.0    0.0    0.0  702 ! SEY-MAD Seychelles-Madagascar
704 64.0   90.0    0.0    0.0  702 ! SEY-MAD @xo_ys
704 64.0   22.68   19.84   37.31  501 ! SEY-IND @REF Gibbons_++_2012 @DOI"10.1029/2011GC003919" (based on @REF Yatheesh_++_2006)
704 83.0   22.73   16.74   39.11  501 ! SEY-IND @REF Gibbons_++_2012 @DOI"10.1029/2011GC003919" (based on @REF Yatheesh_++_2006)  @xo_ys
704 83.0   17.7598   24.4676  -13.7507  702 ! SEY-MAD @REF Gibbons_++_2012 @DOI"10.1029/2011GC003919" (based on @REF Yatheesh_++_2006)
704 122.0   17.7598   24.4676  -13.7507  702 ! SEY-MAD @REF Gibbons_++_2012 @DOI"10.1029/2011GC003919" (based on @REF Yatheesh_++_2006)  @absage, model dependent
704 410.0   17.7598   24.4676  -13.7507  702 ! SEY-MAD
704 410.0  -20.0473 -148.8885  -47.9285  501 ! SEY-IND Seychelles-India Torsvik et al. (2001)
704 1010.0   20.0473   31.1115   47.9285  501 ! SEY-IND Torsvik et al. (2001)
706  0.0   90.0    0.0    0.0  714 ! ORA-NWA Oran Meseta-Northwest Africa
706 610.0   90.0    0.0    0.0  714 ! ORA-NWA	  @REF Domeier_Torsvik_2014 @DOI"10.1016/j.gsf.2014.01.002"
707  0.0   90.0    0.0    0.0  3203 ! GKAB1-IBZ Grande Kabylie1-Ibiza
707 19.0   90.0    0.0    0.0  3203 ! GKAB1-IBZ @REF Schettino_Turco_2006 @DOI"10.1111/j.1365-246X.2006.02997.x"
707 28.0   33.14   -1.08   15.2  3203 ! GKAB1-IBZ @REF Schettino_Turco_2006 @DOI"10.1111/j.1365-246X.2006.02997.x"
707 610.0   33.14   -1.08   15.2  3203 ! GKAB1-IBZ
708  0.0   90.0    0.0    0.0  3062 ! PKAB-SSR Petite Kabylie-South Sardinia
708 19.0   90.0    0.0    0.0  3062 ! PKAB-SSR @REF Schettino_Turco_2011 @DOI"10.1130/B30064.1"
708 23.4   39.81    4.92   22.5  3062 ! PKAB-SSR @REF Schettino_Turco_2011 @DOI"10.1130/B30064.1"
708 28.0   40.63    5.03   30.33  3062 ! PKAB-SSR @REF Schettino_Turco_2011 @DOI"10.1130/B30064.1"
708 33.1   40.74    5.07   34.63  3062 ! PKAB-SSR @REF Schettino_Turco_2011 @DOI"10.1130/B30064.1"
708 610.0   40.74    5.07   34.63  3062 ! PKAB-SSAR
709  0.0   90.0    0.0    0.0  701 ! SOM-AFR, Somalia Plate - Nubia
709  2.6  -40.44   39.37    0.17  701 ! SOM-AFR @REF Iaffaldano_++_2014 @DOI"10.1002/2013GC005089"
709  3.6  -38.77   40.1    0.25  701 ! SOM-AFR @REF Iaffaldano_++_2014 @DOI"10.1002/2013GC005089"
709  6.0  -43.64   43.45    0.4  701 ! SOM-AFR @REF Iaffaldano_++_2014 @DOI"10.1002/2013GC005089"
709  8.8  -42.39   45.0    0.6  701 ! SOM-AFR @REF Iaffaldano_++_2014 @DOI"10.1002/2013GC005089"
709 11.0  -43.08   44.29    0.72  701 ! SOM-AFR @REF Iaffaldano_++_2014 @DOI"10.1002/2013GC005089"
709 16.0  -41.27   37.04    0.93  701 ! SOM-AFR @REF Iaffaldano_++_2014 @DOI"10.1002/2013GC005089"
709 17.5  -44.37   33.54    0.98  701 ! SOM-AFR @REF Iaffaldano_++_2014 @DOI"10.1002/2013GC005089"
709 19.7  -48.85   17.57    1.01  701 ! SOM-AFR @REF Iaffaldano_++_2014 @DOI"10.1002/2013GC005089"
709 250.0  -48.85   17.57    1.01  701 ! SOM-AFR @REF Iaffaldano_++_2014 @DOI"10.1002/2013GC005089"
709 1010.0  -48.85   17.57    1.01  701 ! SOM-AFR
710  0.0   90.0    0.0    0.0  701 ! DAN-AFR Danakil-Africa
710 11.0   19.0   42.0   -7.7  701 ! DAN-AFR @REF Eagles_++_2002
710 610.0   19.0   42.0   -7.7  701 ! DAN-AFR, Eagles et al 2002
712  0.0   90.0    0.0    0.0  701 ! LVB-AFR Lake Victoria Block-Africa
712 1000.0   90.0    0.0    0.0  701 ! LVB-AFR @REF Domeier_Torsvik_2014 @DOI"10.1016/j.gsf.2014.01.002"
713  0.0   90.0    0.0    0.0  701 ! NMZ-AFR North Mozambique-Africa
713 1010.0   90.0    0.0    0.0  701 ! NMZ-AFR  @REF Domeier_Torsvik_2014 @DOI"10.1016/j.gsf.2014.01.002"
714  0.0   90.0    0.0    0.0  715 ! NWA-NEA Northwest Africa-Northeast Africa
714 110.0   90.0    0.0    0.0  715 ! NWA-NEA @REF Heine_++_2013 @DOI"10.5194/se-4-215-2013" @T"2011-02-23" @absage
714 145.0   25.21    5.47    2.87  715 ! NWA-NEA @REF Heine_++_2013 @DOI"10.5194/se-4-215-2013" @T"2012-01-28" @absage
714 540.0   25.21    5.47    2.87  715 ! NWA-NEA
714 600.0   25.21    5.47    2.87  715 ! NWA-NEA
714 600.0  -29.6293 -122.1735   61.5469  201 ! Cao et al. (This study) cross-over
714 650.0  -32.2243  -95.7855   70.7389  201 ! Cao et al. (This study)
714 700.0   -7.5884  -44.5286   79.6009  201 ! Cao et al. (This study)
714 720.0   -1.5804  -33.9174   98.0865  201 ! Cao et al. (This study)
714 1000.0   -1.5804  -33.9174   98.0865  201 ! Cao et al. (This study)
715  0.0   90.0    0.0    0.0  701 ! NEA-AFR Northeast Africa-Africa
715 110.0   90.0    0.0    0.0  701 ! NEA-AFR @REF Heine_++_2013 @DOI"10.5194/se-4-215-2013"@AU"CHHEI"  @T"2011-12-20" @absage
715 145.0    4.0   34.0    1.61  701 ! NEA-AFR @REF Heine_++_2013 @DOI"10.5194/se-4-215-2013" @AU"CHHEI" @T"2011-11-29" @absage
715 600.0    4.0   34.0    1.61  701 ! NEA-AFR
715 630.0   37.62   69.22  -14.74  701 ! SMC-CON Sahara Metacraton-Congo @REF Merdith_++_2021 @DOI"10.1016/j.earscirev.2020.103477"
715 850.0  -11.6 -145.74   38.45  701 ! SMC-CON
715 850.0  -47.3455  169.7704   62.5067  206 ! SMC-SFC Sahara Metacraton-Sao Francisco @REF Merdith_++_2021 @DOI"10.1016/j.earscirev.2020.103477"
715 1000.0   47.3455  -10.2296  -62.5067  206 !
999 1010.0   47.3455  -10.2296  -62.5067  206 ! SMC-SFC @REF Merdith_++_2021 @DOI"10.1016/j.earscirev.2020.103477"
716  0.0   90.0    0.0    0.0  714 ! ILL-NWA Illumeden platelet-Northwest Africa
716 112.0   90.0    0.0    0.0  714 ! ILL-NWA @REF Heine_++_2013 @DOI"10.5194/se-4-215-2013"  @AU"CHHEI"  @T"2011-12-16 @absage
716 130.0   25.21    5.47   -0.89  714 ! ILL-NWA @REF Heine_++_2013 @DOI"10.5194/se-4-215-2013"  @AU"CHHEI"  @T"2011-12-16 @absage
716 610.0   25.21    5.47   -0.89  714 ! ILL-NWA
717  0.0   90.0    0.0    0.0  7064 ! BNS-LSB Bangong Nujiang suture east of Karakoram Fault-Southern boundary Qiangtang/Lhasa, @REF van Hinsbergen_++_2011 @DOI"10.1029/2011TC002908"
717 13.0   41.85  -47.26   -0.26  7064 ! BNS-LSB @REF van Hinsbergen_++_2011 @DOI"10.1029/2011TC002908" @absage
717 20.0   41.85  -47.26   -0.26  7064 ! BNS-LSB @REF van Hinsbergen_++_2011 @DOI"10.1029/2011TC002908" @absage
717 21.0   25.93 -138.06   -0.15  7064 ! BNS-LSB @REF Gibbons_++_2015 @DOI"10.1016/j.gr.2015.01.001" [@REF van Hinsbergen_++_2011 @DOI"10.1029/2011TC002908" pole but 15 Ma later] @absage
717 55.0  -34.89 -114.02   27.11  7064 ! BNS-LSB @REF Gibbons_++_2015 @DOI"10.1016/j.gr.2015.01.001" p'lats from @REF Achache_++_1984 @DOI"10.1029/JB089iB12p10311" & Sun_++_2010 @absage
717 150.0  -39.63 -126.31   28.93  7064 ! BNS-LSB @REF Gibbons_++_2015 @DOI"10.1016/j.gr.2015.01.001" p'lats from @REF Achache_++_1984 @DOI"10.1029/JB089iB12p10311" & Sun_++_2010 @absage
717 180.0  -39.07 -125.15   29.37  7064 ! BNS-LSB @REF Gibbons_++_2015 @DOI"10.1016/j.gr.2015.01.001" p'lats from @REF Achache_++_1984 @DOI"10.1029/JB089iB12p10311" & Sun_++_2010 @absage @xo_ys
717 180.0  -47.7562  147.6641  -62.2606  530 ! BNS-CMT1 Bangong Nujiang suture-Central Mesotethys 1, @REF Gibbons_++_2015 @DOI"10.1016/j.gr.2015.01.001" p'lats from @REF Achache_++_1984 @DOI"10.1029/JB089iB12p10311" & Sun_++_2010 @absage
717 250.0  -47.7562  147.6641  -62.2606  530 ! BNS-CMT1 @REF Gibbons_++_2015 @DOI"10.1016/j.gr.2015.01.001"
718  0.0   90.0    0.0    0.0  706 ! TEL-MOR Tellian (Atlas)-Morocco
718 610.0   90.0    0.0    0.0  706 ! TEL-MOR
720  0.0   90.0    0.0    0.0  304 ! ALB-IBR Alboran-Iberia
720 610.0   90.0    0.0    0.0  304 ! ALB-IBR
721  0.0   90.0    0.0    0.0  706 ! RIF-ORA Rif-Oran Meseta
721 610.0   90.0    0.0    0.0  706 ! RIF-ORA
723  0.0   90.0    0.0    0.0  701 ! BNE-AFR Benoue Microplate-Africa @C"ZEROROT"
723 610.0   90.0    0.0    0.0  701 ! BNE-AFR  @REF Domeier_Torsvik_2014 @DOI"10.1016/j.gsf.2014.01.002"
726  0.0   90.0    0.0    0.0  715 ! BGR-NEA Bongor Microplate-Northeast Africa @C"ZEROROT"
726 105.0   90.0    0.0    0.0  715 ! BGR-NEA @REF Heine_++_2013 @DOI"10.5194/se-4-215-2013"  @AU"CHHEI" @T"2011-12-14" @absage
726 145.0   13.72   12.01    3.51  715 ! BGR-NEA @REF Heine_++_2013 @DOI"10.5194/se-4-215-2013"  @AU"CHHEI"  @T"2011-12-14" @absage
726 610.0   13.72   12.01    3.51  715 ! BGR-NEA
727  0.0   90.0    0.0    0.0  613 ! NPSC-SCS North Proto South China Sea-Southside South China Sea
727 45.0   90.0    0.0    0.0  613 ! NPSC-SCS @REF Zahirovic_++_2014 @DOI"10.5194/se-5-227-2014" @xo_ys
727 45.0   -6.93   95.38   33.14  738 ! NPSC-SPA North Proto South China Sea-South Palawan
727 65.0    6.93  -84.62  -33.14  738 ! NPSC-SPA @REF Zahirovic_++_2014 @DOI"10.5194/se-5-227-2014"
727 250.0    6.93  -84.62  -33.14  738 ! NPSC-SPA
729  0.0   90.0    0.0    0.0  801 ! NTJ1-AUS NeoTethys Triple Junction isochrons 1 - Australia
729 250.0   90.0    0.0    0.0  801 ! NTJ1-AUS
731  0.0   90.0    0.0    0.0  801 ! NSEP-AUS North Sepik isochrons-Australia
731 40.0   90.0    0.0    0.0  801 ! NSEP-AUS @REF Zahirovic_++_2014 @DOI"10.5194/se-5-227-2014" @xo_os
731 40.0  -16.1  -61.53   11.33  698 ! NSEP-CNG North Sepik isochrons-Central New Guinea
731 80.0  -16.1  -61.53   11.33  698 ! NSEP-CNG @REF Zahirovic_++_2014 @DOI"10.5194/se-5-227-2014"
732  0.0   90.0    0.0    0.0  608 ! PMOL-SPS Proto Molucca Plate isochrons-South Phillipine Sea
732 47.0  -18.82  -61.26   36.77  608 ! PMOL-SPS @REF Zahirovic_++_2014 @DOI"10.5194/se-5-227-2014"
732 55.0  -18.1  -60.4   23.93  608 ! PMOL-SPS @REF Zahirovic_++_2014 @DOI"10.5194/se-5-227-2014"
732 65.0  -18.78  -53.49   17.12  608 ! PMOL-SPS @REF Zahirovic_++_2014 @DOI"10.5194/se-5-227-2014"
732 85.0  -13.98  -72.01    4.06  608 ! PMOL-SPS @REF Zahirovic_++_2014 @DOI"10.5194/se-5-227-2014"
732 100.0  -13.98  -72.01    4.06  608 ! PMOL-SPS @REF Zahirovic_++_2014 @DOI"10.5194/se-5-227-2014"
734  0.0   90.0    0.0    0.0  849 ! NSOL-SOL North Solomon isochrons - South Solomon Basin
734 25.0   90.0    0.0    0.0  849 ! NSOL-SOL @REF Zahirovic_++_2014 @DOI"10.5194/se-5-227-2014" @xo_ys
734 25.0  -42.32 -161.63   20.82  847 ! NSOL-SOL @REF Zahirovic_++_2014 @DOI"10.5194/se-5-227-2014"
734 200.0  -42.32 -161.63   20.82  847 ! NSOL-SOL @REF Zahirovic_++_2014 @DOI"10.5194/se-5-227-2014"
735  0.0   90.0    0.0    0.0  614 ! SEM-KLM Semitau Block-Kalimantan (Borneo Core)
735 45.0   90.0    0.0    0.0  614 ! SEM-KLM @REF Zahirovic_++_2014 @DOI"10.5194/se-5-227-2014" collision with Borneo
735 50.0   -0.42  -72.73  -39.01  614 ! SEM-KLM @REF Zahirovic_++_2014 @DOI"10.5194/se-5-227-2014" @absage
735 55.0   -1.62  -74.37  -78.18  614 ! SEM-KLM @REF Zahirovic_++_2014 @DOI"10.5194/se-5-227-2014" @absage
735 65.0   -3.05  -75.58 -142.76  614 ! SEM-KLM @REF Zahirovic_++_2014 @DOI"10.5194/se-5-227-2014" rifting from South China @absage
735 150.0   -3.0517  -75.5815 -142.7607  614 ! SEM-KLM @REF Zahirovic_++_2014 @DOI"10.5194/se-5-227-2014" @absage @xo_of
735 150.0    6.18  109.78   70.86  613 ! SEM-SCS
735 250.0    6.18  109.78   70.86  613 ! SEM-SCS  @REF Zahirovic_++_2014 @DOI"10.5194/se-5-227-2014" @absage
735 410.0    6.1764  109.78   70.8589  613 ! SEM-SCS
735 610.0    6.1764  109.78   70.8589  613 ! SEM-SCS
736  0.0   90.0    0.0    0.0  657 ! EJAV-WJAV East Java-West Java
736 80.0   90.0    0.0    0.0  657 ! EJAV-WJAV @REF Zahirovic_++_2014 @DOI"10.5194/se-5-227-2014" Suturing to SW Borneo
736 90.0    4.52  -70.48  -23.71  657 ! EJAV-WJAV @REF Zahirovic_++_2014 @DOI"10.5194/se-5-227-2014"
736 100.0    2.39  -67.87  -41.52  657 ! EJAV-WJAV @REF Zahirovic_++_2014 @DOI"10.5194/se-5-227-2014" @xo_ys
736 100.0   34.9496  -92.6914  -84.3809  926 ! EJAV-IZA @REF Zahirovic_++_2014 @DOI"10.5194/se-5-227-2014" East Java-Izanagi
736 115.0   34.9452  -96.6378  -82.9959  926 ! EJAV-IZA @REF Zahirovic_++_2014 @DOI"10.5194/se-5-227-2014" Collision with intra-oceanic arc @xo_of
736 115.0   34.53   10.52   49.56  780 ! EJAV-NPMOL @REF Zahirovic_++_2014 @DOI"10.5194/se-5-227-2014" East Java-North Proto Molucca Plate
736 610.0   34.53   10.52   49.56  780 ! EJAV-NPMOL @REF Zahirovic_++_2014 @DOI"10.5194/se-5-227-2014"
737  0.0   90.0    0.0    0.0  678 ! ELB-EPH East Luzon Block-East Philippine Archipelago
737 200.0   90.0    0.0    0.0  678 ! ELB-EPH @REF Zahirovic_++_2014 @DOI"10.5194/se-5-227-2014"
738  0.0   90.0    0.0    0.0  61406 ! SPA-SPA2 South Palawan-South Palawan 2
738 37.0   90.0    0.0    0.0  61406 ! SPA-SPA2 @absage
738 45.0  -38.64   35.65   -1.33  61406 ! SPA-SPA2 @absage
738 100.0  -38.64   35.65   -1.33  61406 ! SPA-SPA2 @absage
738 200.0   90.0    0.0    0.0  61406 ! SPA-SPA2 @REF Zahirovic_++_2014 @DOI"10.5194/se-5-227-2014"
739  0.0   90.0    0.0    0.0  781 ! NTJ2-SPMOL NeoTethys Triple Junction isochrons 2 - South Proto Molucca
739 250.0   90.0    0.0    0.0  781 ! NTJ2-SPMOL
740  0.0   90.0    0.0    0.0  780 ! JUN4-NPMOL Junction Plate 4 - North Proto Molucca Plate
740 50.0  -19.73  -63.11 -137.3  780 ! JUN4-NPMOL @REF Zahirovic_++_2014 @DOI"10.5194/se-5-227-2014" @absage
740 115.0  -19.5646  -63.0687 -137.3909  780 ! JUN4-NPMOL @REF Zahirovic_++_2014 @DOI"10.5194/se-5-227-2014" @absage @xo_of
740 115.0   51.56    7.94   -0.01  498 ! JUN4-JUN1 @REF Zahirovic_++_2014 @DOI"10.5194/se-5-227-2014" Junction Plate 4 - Junction Plate 1 @absage
740 250.0   90.0    0.0    0.0  498 ! JUN4-JUN1 Junction Plate 4 - Junction Plate 1
740 610.0   90.0    0.0    0.0  498 ! JUN4-JUN1
741  0.0   90.0    0.0    0.0  534 ! NTJ3-CMT2 NeoTethys triple junction 3 - Central Mesotethys 2
741 200.0   90.0    0.0    0.0  534 ! NTJ3-CMT2 @REF Zahirovic_++_2014 @DOI"10.5194/se-5-227-2014"
742  0.0   90.0    0.0    0.0  499 ! NTJ4-JUN2 NeoTethys triple junction 4 - Junction Plate 2
742 200.0   90.0    0.0    0.0  499 ! NTJ4-JUN2 @REF Zahirovic_++_2014 @DOI"10.5194/se-5-227-2014"
750  0.0   90.0    0.0    0.0  701 ! MLV-AFR Malvinas-Africa @C"ZEROROT"
750 65.6   63.0  -33.3    0.7  701 ! MLV-AFR @REF Nuernberg_1991 @DOI"10.1016/0040-1951(91)90231-G" @Au DN @T 1987-11-13
750 71.1   62.9  -34.6    2.67  701 ! MLV-AFR @REF Nuernberg_1991 @DOI"10.1016/0040-1951(91)90231-G" @Au DN @T 1987-11-13
750 73.0   62.85  -34.75    3.59  701 ! MLV-AFR @REF Nuernberg_1991 @DOI"10.1016/0040-1951(91)90231-G" @Au DN @T 1987-11-13
750 79.1   62.71  -36.26    7.0  701 ! MLV-AFR @REF Nuernberg_1991 @DOI"10.1016/0040-1951(91)90231-G" @Au DN @T 1987-11-13    @C"calculated"
750 83.0   58.55  -33.73    9.52  701 ! MLV-AFR @REF Nuernberg_1991 @DOI"10.1016/0040-1951(91)90231-G" @Au DN @T 1987-11-13    @C"calculated"
750 250.0   58.55  -33.73    9.52  701 ! MLV-AFR
752  0.0   90.0    0.0    0.0  714 ! LOI1-NWA Isochron of AFR-IBR  Ligurian Ocean
752 250.0   90.0    0.0    0.0  714 ! LOI1-NWA @REF Hosseinpour_++_(in review), Isochron of AFR-IBR  Ligurian Ocean    @Au MH @T 05082014
754  0.0   90.0    0.0    0.0  307 ! LOI4-ADR @REF Hosseinpour_++_(in review), Isochron of IBR-ADR East,  Ligurian Ocean
754 250.0   90.0    0.0    0.0  307 ! LOI4-ADR @REF Hosseinpour_++_(in review), Isochron of IBR-ADR East,  Ligurian Ocean   @Au MH @T 05082014
760  0.0   90.0    0.0    0.0  714 ! NBS-NEA Nigeria-Benin Shield-North East Africa
760 410.0   90.0    0.0    0.0  714 ! NBS-NEA
760 410.0   17.8699   16.1108    4.2932  701 ! NBS-CON Nigeria-Benin Shield-Congo
760 520.0   17.8699   16.1108    4.2932  701 ! NBS-CON
760 520.0   51.78  -34.96  -53.08  22052 ! NBS-BOR Nigeria-Benin Shield-Borborema @REF Merdith_++_2021 @DOI"10.1016/j.earscirev.2020.103477"
760 1100.0   51.78  -34.96  -53.08  22052 ! NBS-BOR @REF Merdith_++_2021 @DOI"10.1016/j.earscirev.2020.103477"
762  0.0   90.0    0.0    0.0  801 ! WAL-AUS	Wallaby/W.Cuvier-Australia
762 127.2   90.0    0.0    0.0  801 ! WAL-AUS @REF Gibbons_++_2013 @DOI"10.1002/jgrb.50079"	@Au Ana_Gibbons_phd @T 2011 Wallaby/W.Cuvier-India Craton @xo_ys
762 127.2    9.05  179.53  -59.81  501 ! WAL-IND @REF Gibbons_++_2013 @DOI"10.1002/jgrb.50079"	@Au Ana_Gibbons_phd @T 2011 Wallaby/W.Cuvier-India Craton
762 610.0    9.05  179.53  -59.81  501 ! WAL-IND	Ana_Gibbons_phd_2011
763  0.0   90.0    0.0    0.0  801 ! ZEN-AUS Zenith Plateau-Australia
763 123.6   90.0    0.0    0.0  801 ! ZEN-AUS @REF Gibbons_++_2013 @DOI"10.1002/jgrb.50079"	@Au Ana_Gibbons_phd @T 2011 Wallaby/W.Cuvier-India Craton @xo_ys
763 123.6    7.83  178.6  -58.4  501 ! ZEN-IND @REF Gibbons_++_2013 @DOI"10.1002/jgrb.50079"	@Au Ana_Gibbons_phd @T 2011 Wallaby/W.Cuvier-India Craton Zenith Plateau-India Craton
763 610.0    7.83  178.6  -58.4  501 ! ZEN-IND
765  0.0   90.0    0.0    0.0  801 ! WWQ-AUS West Wallaby/Quokka Rise-Australia
765 125.7   90.0    0.0    0.0  801 ! WWQ-AUS @REF Gibbons_++_2013 @DOI"10.1002/jgrb.50079"	@Au Ana_Gibbons_phd @T 2011 Wallaby/W.Cuvier-India Craton @xo_ys
765 125.7    8.79  178.68  -59.76  501 ! WWQ-IND @REF Gibbons_++_2013 @DOI"10.1002/jgrb.50079"	@Au Ana_Gibbons_phd @T 2011 Wallaby/W.Cuvier-India Craton West Wallaby/Quokka Rise-India Craton
765 610.0    8.79  178.68  -59.76  501 ! WWQ-IND
767  0.0   90.0    0.0    0.0  801 ! CHR-AUS CHRISP Jurassic sliver-Australia,
767 100.0   90.0    0.0    0.0  801 ! CHR-AUS @REF Gibbons_++_2013 @DOI"10.1002/jgrb.50079"	@Au Ana_Gibbons_phd @T 2011 Wallaby/W.Cuvier-India Craton @absage @xo_ys
767 100.0   -4.54  175.47  -46.98  501 ! CHR-IND @REF Gibbons_++_2013 @DOI"10.1002/jgrb.50079"	@Au Ana_Gibbons_phd @T 2011 Wallaby/W.Cuvier-India Craton CHRISP Jurassic sliver-India Craton @absage
767 108.0    4.54   -4.53   46.98  501 ! CHR-IND @REF Gibbons_++_2013 @DOI"10.1002/jgrb.50079"	@Au Ana_Gibbons_phd @T 2011 Wallaby/W.Cuvier-India Craton @absage @xo_ys
767 108.0  -47.8972  -11.4701   -5.8864  801 ! CHR-AUS @REF Gibbons_++_2013 @DOI"10.1002/jgrb.50079"	@Au Ana_Gibbons_phd @T 2011 Wallaby/W.Cuvier-India Craton CHRISP Jurassic sliver-Australia @absage
767 123.6  -47.8972  -11.4701   -5.8864  801 ! CHR-AUS @REF Gibbons_++_2013 @DOI"10.1002/jgrb.50079"	@Au Ana_Gibbons_phd @T 2011 Wallaby/W.Cuvier-India Craton @xo_ys
767 123.6    3.8  177.22  -54.09  501 ! CHR-IND CHRISP Jurassic sliver-India Craton
767 250.0    3.8  177.22  -54.09  501 ! CHR-IND @REF Gibbons_++_2013 @DOI"10.1002/jgrb.50079"	@Au Ana_Gibbons_phd @T 2011 Wallaby/W.Cuvier-India Craton
769  0.0   90.0    0.0    0.0  501 ! WAR-IND West Argoland-India Craton
769 60.0    4.5  169.0  -26.18  501 ! WAR-IND @REF Gibbons_++_2013 @DOI"10.1002/jgrb.50079"	@Au Ana_Gibbons_phd @T 2011 Wallaby/W.Cuvier-India Craton @absage
769 90.0    4.5  169.0  -26.18  501 ! WAR-IND @REF Gibbons_++_2013 @DOI"10.1002/jgrb.50079"	@Au Ana_Gibbons_phd @T 2011 Wallaby/W.Cuvier-India Craton @absage @xo_ys
769 90.0   24.2646   83.1018  -87.1807  770 ! WAR-EAR @REF Gibbons_++_2013 @DOI"10.1002/jgrb.50079"	@Au Ana_Gibbons_phd @T 2011 Wallaby/W.Cuvier-India Craton West Argoland-Eastern Argoland  @absage
769 410.0   24.2646   83.1018  -87.1807  770 ! WAR-EAR
770  0.0   90.0    0.0    0.0  686 ! EAR-BSS Eastern Argoland-Barisan/South Sumatra
770 75.0   45.59  159.12   -5.48  686 ! EAR-BSS @REF Gibbons_++_2013 @DOI"10.1002/jgrb.50079" @xo_ys
770 75.0   32.5223   36.3059   64.8736  501 ! EAR-IND @REF Gibbons_++_2013 @DOI"10.1002/jgrb.50079" Eastern Argoland-India Craton
770 85.0   35.7113   65.556   87.783  501 ! EAR-IND @REF Gibbons_++_2013 @DOI"10.1002/jgrb.50079"
770 121.0   35.7113   65.556   87.783  501 ! EAR-IND @REF Gibbons_++_2013 @DOI"10.1002/jgrb.50079"
770 134.8   31.4614   69.576   88.9326  501 ! EAR-IND @REF Gibbons_++_2013 @DOI"10.1002/jgrb.50079" @xo_ys
770 134.8    8.6929  109.459   91.1442  801 ! EAR-AUS Eastern Argoland-Australia  @REF Gibbons_++_2013 @DOI"10.1002/jgrb.50079"
770 145.5    6.2026  112.7387  100.7341  801 ! EAR-AUS @REF Gibbons_++_2013 @DOI"10.1002/jgrb.50079"
770 149.5    5.5826  114.0486  100.9941  801 ! EAR-AUS @REF Gibbons_++_2013 @DOI"10.1002/jgrb.50079"
770 151.4    5.3325  114.5287  101.144  801 ! EAR-AUS @REF Gibbons_++_2013 @DOI"10.1002/jgrb.50079"
770 153.4    4.9926  115.0185  101.1741  801 ! EAR-AUS @REF Gibbons_++_2013 @DOI"10.1002/jgrb.50079"
770 160.0    4.5125  116.0486  101.4041  801 ! EAR-AUS @REF Gibbons_++_2013 @DOI"10.1002/jgrb.50079" @absage
770 610.0    4.5125  116.0486  101.4041  801 ! EAR-AUS Gibbons et al. (2013)
774  0.0   90.0    0.0    0.0  801 ! PER-AUS West Perth Block/Gulden Draak and Batavia Knolls-Australia
774 108.0   90.0    0.0    0.0  801 ! PER-AUS @REF Gibbons_++_2013 @DOI"10.1002/jgrb.50079" @absage, model dependent @xo_ys
774 108.0    0.68  177.13  -50.74  501 ! PER-IND @REF Gibbons_++_2013 @DOI"10.1002/jgrb.50079" West Perth Block/Gulden Draak and Batavia Knolls-India Craton  @absage, model dependent
774 134.8    0.68  177.13  -50.74  501 ! PER-IND @REF Gibbons_++_2013 @DOI"10.1002/jgrb.50079"	@Au Ana_Gibbons_phd @T 2011 Wallaby/W.Cuvier-India @xo_ys
774 134.8  -52.1192    3.5656  -14.5413  801 ! PER-AUS @REF Gibbons_++_2013 @DOI"10.1002/jgrb.50079"	@Au Ana_Gibbons_phd @T 2011 Wallaby/W.Cuvier-India, West Perth Block/Gulden Draak and Batavia Knolls-Australia
774 1010.0  -52.1192    3.5656  -14.5413  801 ! PER-AUS
775  0.0   90.0    0.0    0.0  802 ! ELA-ANT Elan Bank-Antarctica
775 115.0   90.0    0.0    0.0  802 ! ELA-ANT @REF Gibbons_++_2013 @DOI"10.1002/jgrb.50079"	@Au Ana_Gibbons_phd @T 2011 Wallaby/W.Cuvier-India @absage @xo_ys
775 115.0   -2.27 -169.22  -79.04  501 ! ELA-IND @REF Gibbons_++_2013 @DOI"10.1002/jgrb.50079"	@Au Ana_Gibbons_phd @T 2011 Wallaby/W.Cuvier-India Elan Bank-India Craton   @absage
775 116.0    2.13   10.63   79.46  501 ! ELA-IND @REF Gibbons_++_2013 @DOI"10.1002/jgrb.50079"	@Au Ana_Gibbons_phd @T 2011 Wallaby/W.Cuvier-India @absage
775 250.0    2.13   10.63   79.46  501 ! ELA-IND
778  0.0   90.0    0.0    0.0  501 ! LAX-IND Laxmi Ridge-India Craton
778 62.5   90.0    0.0    0.0  501 ! LAX-IND @REF Bhattacharya_++_1994, fixed to India, (spreading from West India ~83.5-62.5 Ma)  @xo_ys
778 62.5   22.68   21.82  -35.53  704 ! LAX-SEY @REF Bhattacharya_++_1994, Laxmi Ridge-Seychelles (spreading from West India ~83.5-62.5 Ma)
778 250.0   22.68   21.82  -35.53  704 ! LAX-SEY fixed to Seychelles
779  0.0   90.0    0.0    0.0  501 ! EFE-IND 85E Ridge fixed to India
779 111.0   90.0    0.0    0.0  501 ! EFE-IND @REF Gibbons_++_2013 @DOI"10.1002/jgrb.50079"	@Au Ana_Gibbons_phd @T 2012, 85E Ridge fixed to India @absage @xo_ys
779 111.0    3.59   11.16  -76.97  775 ! EFE-ELA @REF Gibbons_++_2013 @DOI"10.1002/jgrb.50079"	@Au Ana_Gibbons_phd @T 2012, 85E Ridge fixed to Elan @absage
779 115.0    3.59   11.16  -76.97  775 ! EFE-ELA @REF Gibbons_++_2013 @DOI"10.1002/jgrb.50079"	@Au Ana_Gibbons_phd @T 2012, 85E Ridge fixed to Elan @absage
779 127.0    6.94 -146.3   93.26  775 ! EFE-ELA @REF Gibbons_++_2013 @DOI"10.1002/jgrb.50079"	@Au Ana_Gibbons_phd @T 2012, 85E Ridge fixed to Elan @absage
779 250.0    6.94 -146.3   93.26  775 ! EFE-ELA @REF Gibbons_++_2013 @DOI"10.1002/jgrb.50079"	@Au Ana_Gibbons_phd @T 2012
780  0.0   90.0    0.0    0.0  801 ! NPMOL-AUS North Proto Molucca Isochrons-Australia
780 40.0   90.0    0.0    0.0  801 ! NPMOL-AUS @REF Zahirovic_++_2014 @DOI"10.5194/se-5-227-2014" @xo_os @absage
780 40.0  -16.1  -61.53   11.33  698 ! NPMOL-SEP @REF Zahirovic_++_2014 @DOI"10.5194/se-5-227-2014" North Proto Molucca Isochrons-Sepik  @absage
780 115.0  -16.1  -61.53   11.33  698 ! NPMOL-SEP @REF Zahirovic_++_2014 @DOI"10.5194/se-5-227-2014" Cessation of seafloor spreading @absage
780 120.0    6.27   88.15  -10.01  698 ! NPMOL-SEP @REF Zahirovic_++_2014 @DOI"10.5194/se-5-227-2014" @absage
780 130.0    7.65   62.07  -15.64  698 ! NPMOL-SEP @REF Zahirovic_++_2014 @DOI"10.5194/se-5-227-2014" @absage
780 140.0    7.65   48.86  -21.26  698 ! NPMOL-SEP @REF Zahirovic_++_2014 @DOI"10.5194/se-5-227-2014" @absage
780 158.0    7.96   45.59  -31.63  698 ! NPMOL-SEP
780 610.0    7.96   45.59  -31.63  698 ! NPMOL-SEP
781  0.0   90.0    0.0    0.0  801 ! SPMOL-AUS South Proto Molucca Plate-Australia
781 40.0   90.0    0.0    0.0  801 ! SPMOL-AUS @REF Zahirovic_++_2014 @DOI"10.5194/se-5-227-2014" @xo_os @absage
781 40.0  -16.1  -61.53   11.33  698 ! SPMOL-CNG @REF Zahirovic_++_2014 @DOI"10.5194/se-5-227-2014" South Proto Molucca Plate-Central New Guinea @absage
781 200.0  -16.1  -61.53   11.33  698 ! SPMOL-CNG
784  0.0   90.0    0.0    0.0  802 ! CRZ-CONR Crozet-Conrad(Antarctica)
784 76.0   90.0    0.0    0.0  802 ! CRZ-CONR @xo_ys @REF Seton_++_inprep @Au JMW @T 2015-09-21
784 76.0   -4.46  -40.74   14.29  702 ! CRZ-MAD Crozet-Conrad(Madagascar) @REF Seton_++_inprep @Au JMW @T 2015-09-21
784 600.0   -4.46  -40.74   14.29  702 ! CRZ-MAD
786  0.0  -56.6181   63.8914    0.3444  780 ! JUN3-NPMOL @REF Zahirovic_++_2014 @DOI"10.5194/se-5-227-2014" Junction 3-North Proto Molucca Plate, Junction Jurassic isochrons
786 100.0  -28.7234  -74.4804 -125.521  780 ! JUN3-NPMOL @REF Zahirovic_++_2014 @DOI"10.5194/se-5-227-2014" @absage
786 158.0   28.7234  105.5196  125.521  780 ! JUN3-NPMOL @REF Zahirovic_++_2014 @DOI"10.5194/se-5-227-2014" @xo_os @absage
786 158.0   38.06  -88.05   27.9  498 ! JUN3-JUN1 Junction 3 - Junction 1 @REF Zahirovic_++_2014 @DOI"10.5194/se-5-227-2014" Subduction polarity reversal, now north-dipping consuming Tethyan crust @absage
786 200.0   90.0    0.0    0.0  498 ! JUN3-JUN1 Junction Subduction zone rollback @REF Zahirovic_++_2014 @DOI"10.5194/se-5-227-2014"
786 610.0   90.0    0.0    0.0  498 ! JUN3-JUN1
787  0.0   90.0    0.0    0.0  789 ! WOY2-WOY
787 20.0   23.91  -50.86  -20.92  789 ! WOY2-WOY1 Woyla and Proto Andaman Sea Cretaceous back-arc @absage
787 80.0   23.91  -50.86  -20.92  789 ! WOY2-WOY1 @REF Zahirovic_++_2014 @DOI"10.5194/se-5-227-2014" @absage
787 100.0   23.91  -50.86  -20.92  789 ! WOY2-WOY1 @REF Zahirovic_++_2014 @DOI"10.5194/se-5-227-2014" @absage
787 120.0   38.3    0.02   -8.45  789 ! WOY2-WOY1 @REF Zahirovic_++_2014 @DOI"10.5194/se-5-227-2014" @absage
787 140.0   25.02  -47.19   -4.36  789 ! WOY2-WOY1 @absage
787 150.0   90.0    0.0    0.0  789 ! WOY2-WOY1 @REF Zahirovic_++_2014 @DOI"10.5194/se-5-227-2014" @absage
787 200.0   90.0    0.0    0.0  789 ! WOY2-WOY1
789  0.0   90.0    0.0    0.0  673 ! WOY1-SUM Woyla backarc-North Sumatra
789 20.0   22.58  -43.4   19.36  673 ! WOY1-SUM @REF Zahirovic_++_2014 @DOI"10.5194/se-5-227-2014" @absage
789 70.0   22.58  -43.4   19.36  673 ! WOY1-SUM @REF Zahirovic_++_2014 @DOI"10.5194/se-5-227-2014" @absage
789 75.0   28.8  -18.48   12.56  673 ! WOY1-SUM @REF Zahirovic_++_2014 @DOI"10.5194/se-5-227-2014" @absage
789 85.0   17.62   47.85    9.82  673 ! WOY1-SUM @REF Zahirovic_++_2014 @DOI"10.5194/se-5-227-2014" @absage
789 90.0    8.16   64.88    8.6  673 ! WOY1-SUM @REF Zahirovic_++_2014 @DOI"10.5194/se-5-227-2014" @absage
789 100.0   90.0    0.0    0.0  673 ! WOY1-SUM @REF Zahirovic_++_2014 @DOI"10.5194/se-5-227-2014" @absage
789 200.0   90.0    0.0    0.0  673 ! WOY1-SUM @REF Zahirovic_++_2014 @DOI"10.5194/se-5-227-2014"
801  0.0   90.0    0.0    0.0  802 ! AUS-ANT Australia-Antarctica
801  2.6  -11.16 -139.7    1.66  802 ! AUS-ANT @REF Cande_Stock_2004 @DOI"10.1029/151GM02" @CHRONID"2Ay"
801  6.0  -11.59 -139.23    3.83  802 ! AUS-ANT @REF Krijgsman_++_1999 @CHRONID"3Ay"
801 10.9  -11.9 -142.06    6.79  802 ! AUS-ANT @REF Cande_Stock_2004 @DOI"10.1029/151GM02" 5o   c5n2o
801 20.1  -13.39 -145.63   12.05  802 ! AUS-ANT @REF Cande_Stock_2004 @DOI"10.1029/151GM02" 6o
801 26.6  -13.81 -146.44   15.92  802 ! AUS-ANT @REF Cande_Stock_2004 @DOI"10.1029/151GM02" 8o
801 28.7  -13.58 -146.02   17.32  802 ! AUS-ANT @REF Cande_Stock_2004 @DOI"10.1029/151GM02" 10o
801 30.9  -13.4 -145.62   18.89  802 ! AUS-ANT @REF Cande_Stock_2004 @DOI"10.1029/151GM02" 120
801 33.5  -13.45 -145.62   20.5  802 ! AUS-ANT @REF Cande_Stock_2004 @DOI"10.1029/151GM02" 13o
801 38.1  -14.65 -146.53   22.88  802 ! AUS-ANT @REF Cande_Stock_2004 @DOI"10.1029/151GM02" 17o
801 43.8   14.92   32.5  -24.51  802 ! AUS-ANT @REF Whittaker_++_2007 @DOI"10.1126/science.1143769" 20o    @Au JoW
801 46.3   13.42   33.83  -24.62  802 ! AUS-ANT @REF Whittaker_++_2007 @DOI"10.1126/science.1143769" @CHRONID"21y"
801 53.3   10.48   35.17  -25.24  802 ! AUS-ANT @REF Whittaker_++_2007 @DOI"10.1126/science.1143769" @CHRONID"24o"
801 60.9    9.22   35.42  -25.43  802 ! AUS-ANT @REF Whittaker_++_2007 @DOI"10.1126/science.1143769" @CHRONID"27y"
801 67.7    7.95   35.74  -25.6  802 ! AUS-ANT @REF Whittaker_++_2007 @DOI"10.1126/science.1143769" @CHRONID"31y"
801 73.6    6.0   36.3  -25.86  802 ! AUS-ANT @REF Whittaker_++_2007 @DOI"10.1126/science.1143769" @CHRONID"33y"
801 83.0    1.02   37.28  -26.62  802 ! AUS-ANT @REF Whittaker_++_2007 @DOI"10.1126/science.1143769" @CHRONID"34y"
801 100.0   -3.59   36.52  -29.01  802 ! AUS-ANT @REF Whittaker_++_2007 @DOI"10.1126/science.1143769" @absage
801 160.0   -3.91   37.9  -30.86  802 ! AUS-ANT @REF Williams_++_2011 @DOI"10.1029/2011TC002912" @absage, model dependent
801 410.0   -3.91   37.9  -30.86  802 ! AUS-ANT Williams et al. 2011
801 410.0   21.0461  114.359  -54.7605  701 ! AUS-GON Australia-Gondwana
801 520.0   21.0461  114.359  -54.7605  701 ! AUS-GON
801 600.0  -82.2  -85.31   40.49  701 ! AUS-CON Australia-Congo
801 635.0  -29.9879 -101.4061   41.575  701 ! AUS-CON @REF Merdith_++_2021 @DOI"10.1016/j.earscirev.2020.103477"
801 700.0    9.976   70.1906  -35.7444  701 ! AUS-CON @REF Merdith_++_2021 @DOI"10.1016/j.earscirev.2020.103477"
801 700.0    7.7574  164.4479  121.2798  101 ! AUS-LAU Australia-Laurentia @REF Merdith_++_2021 @DOI"10.1016/j.earscirev.2020.103477"
801 753.0   25.5498  151.5044  116.2076  101 ! AUS-LAU @REF Merdith_++_2021 @DOI"10.1016/j.earscirev.2020.103477"
801 780.0   37.6599  122.1116  124.0534  101 ! AUS-LAU Cao et al. (This study) modified from @REF Merdith_++_2021 @DOI"10.1016/j.earscirev.2020.103477"      
801 930.0   37.6599  122.1116  124.0534  101 ! AUS-LAU SWEAT-AUSWUS configuration @REF Mulder et al., 2018
802  0.0   90.0    0.0    0.0  701 ! ANT-AFR Antarctica-Africa @C"ZEROROT"
802 10.9    8.2  -49.4    1.53  701 ! ANT-AFR @REF Royer_++_1991 @DOI"10.1029/91JB00897" @CHRONID"C5"
802 20.1   10.7  -47.9    2.78  701 ! ANT-AFR @REF Royer_++_1991 @DOI"10.1029/91JB00897" @CHRONID"C6"
802 33.1   12.0  -48.4    5.46  701 ! ANT-AFR @REF Royer_++_1991 @DOI"10.1029/91JB00897" @CHRONID"C13"
802 47.9    9.73  -40.67    8.82  701 ! ANT-AFR @REF Cande_++_2010 @DOI"10.1111/j.1365-246X.2010.04737.x" @C"SWIR" @CHRONID"c21o"
802 55.9    9.86  -45.24   10.49  701 ! ANT-AFR @REF Cande_++_2010 @DOI"10.1111/j.1365-246X.2010.04737.x" @C"SWIR" @CHRONID"c25y"
802 67.7    0.1  -45.56   11.7  701 ! ANT-AFR @REF Cande_++_2010 @DOI"10.1111/j.1365-246X.2010.04737.x" & and @REF Bernard_++_2005 @DOI"10.1111/j.1365-246X.2005.02672.x"
802 76.3   -4.6  -40.6   14.39  701 ! ANT-AFR @REF Bernard_++_2005 @DOI"10.1111/j.1365-246X.2005.02672.x" @CHRONID"C33"
802 83.0   -0.45  -40.01   17.77  701 ! ANT-AFR @REF Nankivell_1998  @CHRONID"C34"
802 100.0   -3.06  -33.49   26.8  701 ! ANT-AFR @REF Marks_++_2001 @DOI"10.1016/S0012-821X(01)00262-X" "for 96 Ma in their paper" @absage
802 120.6   10.36  153.67  -41.56  701 ! ANT-AFR @REF Muller_++_2008 @DOI"10.1029/2007GC001743" @Au EByte
802 124.1    9.45  152.5  -42.91  701 ! ANT-AFR @REF Muller_++_2008 @DOI"10.1029/2007GC001743" @Au EByte
802 125.7    9.3  152.0  -43.71  701 ! ANT-AFR @REF Muller_++_2008 @DOI"10.1029/2007GC001743" @Au EByte
802 127.8   -8.63  -28.97   44.47  701 ! ANT-AFR @REF Koenig_++_2010 @DOI"10.1111/j.1365-246X.2009.04433.x" @CHRONID"M8ny" @C"original age 132.20Ma"
802 128.9   -8.5  -29.16   45.07  701 ! ANT-AFR @REF Koenig_++_2010 @DOI"10.1111/j.1365-246X.2009.04433.x" @CHRONID"M10ny" @C"original age 133.50"
802 130.8   -8.27  -29.42   45.9  701 ! ANT-AFR @REF Koenig_++_2010 @DOI"10.1111/j.1365-246X.2009.04433.x" @CHRONID"M11ny" @C"original age 135.69"
802 132.6   -7.97  -29.76   47.04  701 ! ANT-AFR @REF Koenig_++_2010 @DOI"10.1111/j.1365-246X.2009.04433.x" @CHRONID"M12Any" @C"original age 138.78"
802 136.5   -7.75  -30.02   47.91  701 ! ANT-AFR @REF Koenig_++_2010 @DOI"10.1111/j.1365-246X.2009.04433.x" @CHRONID"M16ny" @C"original age 141.05"
802 138.9   -7.81  -30.27   48.74  701 ! ANT-AFR @REF Koenig_++_2010 @DOI"10.1111/j.1365-246X.2009.04433.x" @CHRONID"M17ry" @C"original age 142.84"
802 143.4   -7.29  -31.13   49.8  701 ! ANT-AFR @REF Koenig_++_2010 @DOI"10.1111/j.1365-246X.2009.04433.x" @CHRONID"M20n.1ny" @C"original age 146.16"
802 147.1   -6.9  -31.54   50.72  701 ! ANT-AFR @REF Koenig_++_2010 @DOI"10.1111/j.1365-246X.2009.04433.x" @CHRONID"M22n.1ny" @C"original age 148.92"
802 148.8   -6.69  -31.78   51.26  701 ! ANT-AFR @REF Koenig_++_2010 @DOI"10.1111/j.1365-246X.2009.04433.x" @CHRONID"M22ry" @C"original age 150.21"
802 177.0    7.8  146.0  -56.8  701 ! ANT-AFR @REF Eagles_++_2008 @DOI"10.1111/j.1365-246X.2008.03753.x." @C"FITRECON" @absage
802 410.0    7.8  146.0  -56.8  701 ! ANT-AFR Gondwana fit Eagles & Knig 2008
802 410.0   -3.91   37.9   30.86  801 ! ANT-AUS Antarctica-Australia
802 750.0   -3.91   37.9   30.86  801 ! ANT-AUS
802 1100.0   -3.91   37.9   30.86  801 ! ANT-AUS
803  0.0   90.0    0.0    0.0  802 ! IAN-ANT Indo-Antarctica-Antarctica
803 410.0   90.0    0.0    0.0  802 ! IAN-ANT
803 410.0    3.64 -165.79  -88.28  501 ! IAN-IND Indo-Antarctica-India
803 1110.0    3.64 -165.79  -88.28  501 ! IAN-IND
804  0.0   90.0    0.0    0.0  802 ! MBL-ANT Marie Byrd Land-East Antarctica
804 26.55   90.0    0.0    0.0  802 ! MBL-ANT @REF Cande_Stock_2004 @DOI"10.1029/151GM02" Based on Adare Trough anom 8o
804 30.94  -84.78 -169.01    1.33  802 ! MBL-ANT @REF Granot_++_2013 @DOI"10.1029/2012GL054181"
804 40.13  -85.87 -139.51    4.48  802 ! MBL-ANT @REF Granot_++_2013 @DOI"10.1029/2012GL054181"
804 53.3  -85.87 -139.51    4.8  802 ! MBL-ANT @REF Granot_++_2013 @DOI"10.1029/2012GL054181"    Angle Increased
804 61.1  -85.87 -139.51    6.2  802 ! MBL-ANT @REF Granot_++_2013 @DOI"10.1029/2012GL054181"    Angle Increased
804 65.0  -85.87 -139.51    7.0  802 ! MBL-ANT @REF Granot_++_2013 @DOI"10.1029/2012GL054181"    Angle Increased
804 71.1  -85.87 -139.51    7.5  802 ! MBL-ANT @REF Granot_++_2013 @DOI"10.1029/2012GL054181"    Angle Increased
804 100.0  -78.76  -46.5    7.72  802 ! MBL-ANT @REF Matthews_++_2015 @Au SW @T 2013, margin-perpendicular extension @absage
804 610.0  -78.76  -46.5    7.72  802 ! MBL-ANT
806  0.0   90.0    0.0    0.0  868 ! NNZ-CLP North New Zealand-Challenger Plateau
806 610.0   90.0    0.0    0.0  868 ! NNZ-CLP
807  0.0   90.0    0.0    0.0  879 ! SNZ-CHA South New Zealand-Chatham Rise
807 610.0   90.0    0.0    0.0  879 ! SNZ-CHA
812  0.0   90.0    0.0    0.0  802 ! SOR-ANT South-Orkney microcontinent-Antarctica
812 21.8   90.0    0.0    0.0  802 ! SOR-ANT @REF Eagles_Jokat_2014 @DOI"10.1016/j.tecto.2013.11.021" @Au NW @T 2015 @xo_ys
812 21.8   64.28  133.78   -2.66  818 ! SOR-CSS @REF Eagles_Jokat_2014 @DOI"10.1016/j.tecto.2013.11.021" @Au NW @T 2015
812 40.1  -64.28  -46.22    2.66  818 ! SOR-CSS @REF Eagles_Jokat_2014 @DOI"10.1016/j.tecto.2013.11.021" @Au NW @T 2015  @xo_ys
812 40.1  -80.6844  -14.8951    7.4538  802 ! SOR-ANT
812 50.0  -80.8758   -6.6246    7.5138  802 ! SOR-ANT extension in Powell Basin
812 250.0  -80.8758   -6.6246    7.5138  802 ! SOR-ANT
813  0.0   90.0    0.0    0.0  901 ! CBP-PAC Campbell Plateau-Pacific
813 83.0   90.0    0.0    0.0  901 ! CBP-PAC fixed to PAC @xo_ys
813 83.0   63.6  -58.1   58.8  804 ! CBP-MBL Campbell Plateau-Marie Byrd Land cross-over @REF Eagles_++_2004
813 550.0   63.6  -58.1   58.8  804 ! CBP-MBL Eagles et al. 2004
814  0.0   90.0    0.0    0.0  804 ! BEL-MBL Bellingshausen-Marie Byrd Land
814 61.3   90.0    0.0    0.0  804 ! BEL-MBL crossover c27o @xo_ys
814 61.3   71.35  -54.16  -45.5  901 ! BEL-PAC Bellingshausen-Pacific  @REF Wright_++_(in review) c27o
814 63.6  -70.39  122.26   46.15  901 ! BEL-PAC @REF Wright_++_(in review) c28o
814 67.6  -71.05  129.7   52.53  901 ! BEL-PAC @REF Wright_++_(in review) c30no
814 71.3  -71.59  137.66   59.52  901 ! BEL-PAC @REF Wright_++_(in review) c32n1no
814 73.6  -71.15  139.54   63.12  901 ! BEL-PAC @REF Wright_++_(in review) c33y
814 79.1  -70.04  144.3   70.89  901 ! BEL-PAC @REF Wright_++_(in review) C33o @xo_ys
814 79.1   71.96   76.48  -17.9  804 ! BEL-ANT @REF Wright_++_(in review) @Au NW @T 2014
814 250.0   71.96   76.48  -17.9  804 ! BEL-ANT
815  0.0   90.0    0.0    0.0  818 ! SAN-CSS Sandwich-Central Scotia Sea
815  5.9  -83.69  -26.55    6.33  818 ! SAN-CSS @REF Eagles_Jokat_2014 @DOI"10.1016/j.tecto.2013.11.021" @Au NW @T 2015
815  9.7  -83.69  -26.55   10.04  818 ! SAN-CSS @REF Eagles_Jokat_2014 @DOI"10.1016/j.tecto.2013.11.021" @Au NW @T 2015
815 16.7  -83.69  -26.57   11.77  818 ! SAN-CSS @REF Eagles_Jokat_2014 @DOI"10.1016/j.tecto.2013.11.021" @Au NW @T 2015 edited angle
815 250.0  -83.69  -26.57   11.77  818 ! SAN-CSS @REF Eagles_Jokat_2014 @DOI"10.1016/j.tecto.2013.11.021" @Au NW @T 2015 edited angle
816  0.0   90.0    0.0    0.0  801 ! PSOL-AUS Present-day Solomon Sea-Australia
816 12.0   90.0    0.0    0.0  801 ! PSOL-AUS
816 25.0  -12.75  162.12  -23.47  801 ! PSOL-AUS
816 200.0  -12.75  162.12  -23.47  801 ! PSOL-AUS
817  0.0   90.0    0.0    0.0  818 ! SGR-CSS South Georgia-Central Scotia Sea
817 30.1   90.0    0.0    0.0  818 ! SGR-CSS @REF Eagles_Jokat_2014 @DOI"10.1016/j.tecto.2013.11.021" @Au NW @T 2015 @xo_ys
817 30.1   23.69  -41.19   -7.57  201 ! SGR-SAM South Georgia-South America derived
817 250.0   23.69  -41.19   -7.57  201 ! SGR-SAM @REF Eagles_Jokat_2014 @DOI"10.1016/j.tecto.2013.11.021" @Au NW @T 2015
818  0.0   90.0    0.0    0.0  802 ! CSS-ANT Central Scotia Sea-Antarctica
818  5.9  -85.57  -86.77   -0.84  802 ! CSS-ANT @REF Smalley_++_2007 (Magallanes and Central Scotia plate amalgamate to become the Scotia Plate)
818  9.7   70.56  140.42    2.08  802 ! CSS-ANT Central Scotia Sea-Antarctica interpolated
818 16.7   69.64  140.95    2.28  802 ! CSS-ANT @REF Eagles_Jokat_2014 @DOI"10.1016/j.tecto.2013.11.021" @Au NW @T 2015
818 20.1   68.52  141.53    2.57  802 ! CSS-ANT @REF Eagles_Jokat_2014 @DOI"10.1016/j.tecto.2013.11.021" @Au NW @T 2015
818 26.6   52.92  122.35    3.0  802 ! CSS-ANT @REF Eagles_Jokat_2014 @DOI"10.1016/j.tecto.2013.11.021" @Au NW @T 2015, Powell Basin
818 30.1   49.5  124.6    7.93  802 ! CSS-ANT @REF Eagles_Jokat_2014 @DOI"10.1016/j.tecto.2013.11.021" @Au NW @T 2015, Powell Basin
818 33.1   -3.38  115.25    2.6  802 ! CSS-ANT @REF Eagles_Jokat_2014 @DOI"10.1016/j.tecto.2013.11.021" @Au NW @T 2015, extension in Powell Basin
818 40.1  -82.09   52.9    5.0  802 ! CSS-ANT @REF Eagles_Jokat_2014 @DOI"10.1016/j.tecto.2013.11.021" @Au NW @T 2015, extension in Powell Basin
818 49.7  -82.09   52.9    5.38  802 ! CSS-ANT @REF Eagles_Jokat_2014 @DOI"10.1016/j.tecto.2013.11.021" @Au NW @T 2015, extension in Powell Basin @xo_ys
818 49.7   82.42   20.54  -21.01  201 ! CSS-SAM @REF Eagles_Jokat_2014 @DOI"10.1016/j.tecto.2013.11.021" @Au NW @T 2015, for trapped part of Central Scotia Sea
818 250.0   82.42   20.54  -21.01  201 ! CSS-SAM
819  0.0   90.0    0.0    0.0  818 ! MAG-CSS Magallanes plate-Central Scotia Sea
819  5.9   90.0    0.0    0.0  818 ! MAG-CSS Magallanes plate-Central Scotia Sea Magallanes and Central Scotia plate amalgamate to become the Scotia Plate
819 10.9    6.21  -27.89    0.97  818 ! MAG-CSS @REF Eagles_++_2005 @Au NW @T 2015
819 16.7   31.71  -23.37    2.16  818 ! MAG-CSS @REF Eagles_++_2005 @Au NW @T 2015
819 20.1   37.89  -23.64    3.6  818 ! MAG-CSS @REF Eagles_++_2005 @Au NW @T 2015
819 23.1   31.76  -27.49    5.0  818 ! MAG-CSS @REF Eagles_++_2005 @Au NW @T 2015
819 26.6   17.21  -32.12    6.64  818 ! MAG-CSS @REF Eagles_++_2005 @Au NW @T 2015
819 30.1    5.18  -38.18    9.1  818 ! MAG-CSS @REF Eagles_Jokat_2014 @DOI"10.1016/j.tecto.2013.11.021" @Au NW @T 2015, Tierra del Fuego to Terror Rise  @xo_ys
819 30.1    2.41  -38.54    9.22  8181 ! MAG-TER Magallanes plate-Terror Rise  derived @REF Eagles_Jokat_2014 @DOI"10.1016/j.tecto.2013.11.021" @Au NW @T 2015
819 250.0    2.41  -38.54    9.22  8181 ! MAG-TER @REF Eagles_Jokat_2014 @DOI"10.1016/j.tecto.2013.11.021" @Au NW @T 2015
820  0.0   90.0    0.0    0.0  819 ! BWB-MAG Burdwood bank-Magallanes plate
820 26.6   90.0    0.0    0.0  819 ! BWB-MAG @REF Eagles_Jokat_2014 @DOI"10.1016/j.tecto.2013.11.021" @Au NW @T 2015 @xo_ys
820 26.6   17.21  -32.12    6.64  818 ! BWB-CSS Burdwood bank-Central Scotia Sea
820 30.1   17.21  -32.12    6.64  818 ! BWB-CSS @REF Eagles_Jokat_2014 @DOI"10.1016/j.tecto.2013.11.021" @Au NW @T 2015 @xo_ys
820 30.1   44.74  -97.21   -1.61  201 ! BWB-SAM Burdwood Bank-South America
820 49.7  -44.74   82.79    1.61  201 ! BWB-SAM @REF Eagles_Jokat_2014 @DOI"10.1016/j.tecto.2013.11.021" @Au NW @T 2015
820 250.0  -44.74   82.79    1.61  201 ! BWB-SAM @REF Eagles_Jokat_2014 @DOI"10.1016/j.tecto.2013.11.021" @Au NW @T 2015
821  0.0   90.0    0.0    0.0  823 ! TON-LAU Tonga Ridge-Lau Ridge
821  0.8  -34.0 -178.5    1.12  823 ! TON-LAU @REF Yan_Kroenke_1993 @CHRONID"An1"
821  1.8  -34.0 -178.5    4.77  823 ! TON-LAU @REF Yan_Kroenke_1993 @CHRONID"An2"
821  7.0  -26.87 -178.28   18.5  823 ! TON-LAU Lau Basin closed extrapolated from  @REF Yan_Kroenke_1993
821 86.0  -26.85 -177.78   46.77  823 ! TON-LAU @REF Seton_++_2012 @DOI"10.1016/j.earscirev.2012.03.002"  @absage
821 120.6  -26.87 -178.28   18.5  823 ! TON-LAU
822  0.0   90.0    0.0    0.0  821 ! NLB-TON North Lau Basin-Tonga Ridge
822 36.0   90.0    0.0    0.0  821 ! NLB-TON  @absage
823  0.0   90.0    0.0    0.0  839 ! LAU-ESF Lau Ridge-East South Fiji Basin
823 35.0   90.0    0.0    0.0  839 ! LAU-ESF @REF Sdrolias_++_2003 @DOI"10.1130/0-8137-2372-8.343" @absage
823 41.0  -44.51  174.61    6.74  839 ! LAU-ESF @REF Sdrolias_++_2003 @DOI"10.1130/0-8137-2372-8.343" @absage
823 86.0  -44.51  174.61    6.74  839 ! LAU-ESF @REF Sdrolias_++_2003 @DOI"10.1130/0-8137-2372-8.343" @absage  @xo_ys
823 86.0   52.0316   -2.562  -54.283  901 ! LAU-ESF @REF Sdrolias_++_2003 @DOI"10.1130/0-8137-2372-8.343" @absage
823 120.6   52.0316   -2.562  -54.283  901 ! LAU-ESF
824  0.0   90.0    0.0    0.0  901 ! VIT-LAU Vitiaz Trench-Lau Ridge
824 12.0   90.0    0.0    0.0  901 ! VIT-LAU @xo_ys
824 12.0  -57.92 -174.76  -13.15  801 ! VIT-LAU @REF Seton_++_(in prep)
824 25.0  -18.81  178.69  -40.34  801 ! VIT-LAU @REF Seton_++_(in prep)
824 44.0   -9.93  169.61  -57.6  801 ! VIT-LAU @REF Seton_++_(in prep)
824 55.0   -2.95  169.73  -30.39  801 ! VIT-LAU @REF Seton_++_(in prep) @xo_ys
824 55.0  -15.6678  -14.1112   17.5584  872 ! VIT-LAU @REF Seton_++_(in prep)
824 90.0  -58.1553  -34.5931    7.8661  872 ! VIT-LAU @REF Seton_++_(in prep)
824 250.0   15.6933  -14.1114   17.5604  872 ! VIT-LAU @REF Seton_++_(in prep)
825  0.0   90.0    0.0    0.0  823 ! FIJ-LAU Fiji-Lau Ridge
825  3.0   90.0    0.0    0.0  823 ! FIJ-LAU @REF Taylor_++_2000 @DOI"10.1029/1999JB900305" @absage
825 12.0  -15.75 -178.5 -135.02  823 ! FIJ-LAU @REF Taylor_++_2000 @DOI"10.1029/1999JB900305" @xo_ys
825 12.0   14.04   -3.33  125.45  824 ! FIJ-LAU @REF Taylor_++_2000 @DOI"10.1029/1999JB900305" @absage
825 250.0   14.04   -3.33  125.45  824 ! FIJ-LAU
826  0.0   90.0    0.0    0.0  861 ! SLBD-ERR Northern part of South Loyalty Basin, becomes part of d'Entrecasteaux Basin
826 55.0   90.0    0.0    0.0  861 ! SLBD-ERR @REF Seton_++_(in prep) @absage cross-over  @xo_ys
826 55.0   22.7684  -16.8499  -36.2622  960 ! SLB-SLB8 @REF Seton_++_(in prep)
826 200.0   22.7684  -16.8499  -36.2622  960 ! SLB-SLB8
827  0.0   90.0    0.0    0.0  824 ! NHB-VIT New Hebrides-Vitiaz Trench
827  1.2   90.0    0.0    0.0  824 ! NHB-VIT @REF Yan_Kroenke_1993
827  1.8  -10.13  163.64    2.49  824 ! NHB-VIT @REF Yan_Kroenke_1993 An2
827  2.9  -10.13  163.64    5.35  824 ! NHB-VIT @REF Yan_Kroenke_1993 An2A
827  4.5  -10.13  163.64    9.33  824 ! NHB-VIT @REF Yan_Kroenke_1993 An3
827  6.0  -10.13  163.64   15.75  824 ! NHB-VIT @REF Yan_Kroenke_1993 An3A
827  7.3  -10.13  163.64   24.69  824 ! NHB-VIT @REF Yan_Kroenke_1993 An4
827 12.0   -8.58  165.35   39.4  824 ! NHB-VIT @REF Yan_Kroenke_1993 An4
827 250.0   -8.58  165.35   39.4  824 ! NHB-VIT  @absage
829  0.0   90.0    0.0    0.0  836 ! NWB-NCS North Woodlark Basin-North Coral Sea
829  0.52  -12.0  144.0   -2.44  836 ! NWB-NCS @REF Taylor_++_2000 @DOI"10.1029/1999JB900305"
829  3.6  -10.25  145.87   -6.67  836 ! NWB-NCS @REF Taylor_++_2000 @DOI"10.1029/1999JB900305"
829  6.5   -9.54  148.31  -16.97  836 ! NWB-NCS @REF Taylor_++_2000 @DOI"10.1029/1999JB900305" & Seton_++_(in prep)
829 250.0   -9.54  148.31  -16.97  836 ! NWB-NCS @absage @xo_ys
830  0.0   90.0    0.0    0.0  847 ! SBK-NBK South Bismark Basin-North Bismark Basin
830  5.0   -5.16  154.16  -39.77  847 ! SBK-NBK An2a after Gaina & Muller 2007
830 55.0   -5.16  154.16  -39.77  847 ! NBK-SBK @absage
832  0.0   90.0    0.0    0.0  615 ! NBK-PNG North Bismark-Papua New Guinea
832 250.0   90.0    0.0    0.0  615 ! NBK-PNG
833  0.0   90.0    0.0    0.0  801 ! LHR-AUS Lord Howe Rise-Australia
833 52.0   90.0    0.0    0.0  801 ! LHR-AUS @REF Gaina_++_1998 @DOI"10.1029/98JB00386"
833 55.9  -15.93  133.47   -2.11  801 ! LHR-AUS @REF Gaina_++_1998 @DOI"10.1029/98JB00386" @CHRONID"N25y"
833 67.7   -9.04  134.46   -8.83  801 ! LHR-AUS @REF Gaina_++_1998 @DOI"10.1029/98JB00386" @CHRONID"N31y"
833 73.6   -9.53  137.2  -12.94  801 ! LHR-AUS @REF Gaina_++_1998 @DOI"10.1029/98JB00386" @CHRONID"N33y"
833 79.1    0.37  133.82  -13.0  801 ! LHR-AUS @REF Gaina_++_1998 @DOI"10.1029/98JB00386" @CHRONID"N33o" eliminated
833 86.0    4.06  -42.35   15.51  801 ! LHR-AUS @REF Gaina_++_1998 @DOI"10.1029/98JB00386" @absage
833 90.0    3.27  -42.59   18.34  801 ! LHR-AUS @REF Gaina_++_1998 @DOI"10.1029/98JB00386" @absage
833 610.0    3.27  -42.59   18.34  801 ! LHR-AUS @REF Gaina_++_1998 @DOI"10.1029/98JB00386"
834  0.0   90.0    0.0    0.0  869 ! NFR-NLHR Norfolk Ridge-North Lord Howe Rise
834 250.0   90.0    0.0    0.0  869 ! NFR-NLHR @absage
835  0.0   90.0    0.0    0.0  844 ! TKR-LYR Three Kings Ridge-Loyalty Ridge
835 18.0   90.0    0.0    0.0  844 ! TKR-LYR Miocene opening after Sdrolias et al. 2004 @absage
835 25.0  -36.62   21.32    2.55  844 ! TKR-LYR Miocene opening after Sdrolias et al. 2004 @absage
835 250.0  -36.62   21.32    2.55  844 ! TKR-LYR @absage
836  0.0   90.0    0.0    0.0  801 ! LP-AUS Louisiade Plateau-Australia
836 52.0   90.0    0.0    0.0  801 ! LP-AUS @absage
836 53.3   -7.75  144.57   -2.08  801 ! LP-AUS @REF Gaina_++_1999 @DOI"10.1029/1999JB900038"
836 55.9    7.15  124.35   -1.89  801 ! LP-AUS @REF Gaina_++_1999 @DOI"10.1029/1999JB900038"
836 57.9    1.14  132.09   -4.63  801 ! LP-AUS @REF Gaina_++_1999 @DOI"10.1029/1999JB900038"
836 61.3   -3.01  137.84  -10.65  801 ! LP-AUS @REF Gaina_++_1999 @DOI"10.1029/1999JB900038"
836 63.0    2.89  -43.55   11.42  801 ! LP-AUS @REF Gaina_++_1999 @DOI"10.1029/1999JB900038" @absage
836 610.0    2.89  -43.55   11.42  801 ! LP-AUS @REF Gaina_++_1999 @DOI"10.1029/1999JB900038" @absage
838  0.0   90.0    0.0    0.0  839 ! NSF-ESF Northwest South Fiji Basin-East South Fiji Basin
838 25.0   90.0    0.0    0.0  839 ! NSF-ESF Spreading stopped @absage
838 25.6    0.09 -179.72    0.39  839 ! NSF-ESF @REF Sdrolias_++_2003 @DOI"10.1130/0-8137-2372-8.343"
838 25.8    0.99 -178.47    0.93  839 ! NSF-ESF @REF Sdrolias_++_2003 @DOI"10.1130/0-8137-2372-8.343"
838 26.6    8.19 -178.49    1.94  839 ! NSF-ESF @REF Sdrolias_++_2003 @DOI"10.1130/0-8137-2372-8.343"
838 28.0    3.87  179.78    3.41  839 ! NSF-ESF @REF Sdrolias_++_2003 @DOI"10.1130/0-8137-2372-8.343"
838 28.3    3.57  177.18    4.48  839 ! NSF-ESF @REF Sdrolias_++_2003 @DOI"10.1130/0-8137-2372-8.343"
838 28.7    3.41  176.86    5.1  839 ! NSF-ESF @REF Sdrolias_++_2003 @DOI"10.1130/0-8137-2372-8.343"
838 29.4    6.41 -179.89    4.98  839 ! NSF-ESF @REF Sdrolias_++_2003 @DOI"10.1130/0-8137-2372-8.343"
838 30.1   11.96 -179.48    4.94  839 ! NSF-ESF @REF Sdrolias_++_2003 @DOI"10.1130/0-8137-2372-8.343"
838 33.1   34.81 -177.48    5.29  839 ! NSF-ESF @REF Sdrolias_++_2003 @DOI"10.1130/0-8137-2372-8.343"
838 250.0   34.81 -177.48    5.29  839 ! NSF-ESF @REF Sdrolias_++_2003 @DOI"10.1130/0-8137-2372-8.343" @absage
839  0.0   90.0    0.0    0.0  835 ! ESF-TKR East South Fiji-Three Kings Ridge
839 25.0   90.0    0.0    0.0  835 ! ESF-TKR Spreading stopped @absage
839 25.6   88.13   -1.98   -0.51  835 ! ESF-TKR @REF Sdrolias_++_2003 @DOI"10.1130/0-8137-2372-8.343"
839 25.8   89.43   -0.93   -1.11  835 ! ESF-TKR @REF Sdrolias_++_2003 @DOI"10.1130/0-8137-2372-8.343"
839 26.6   87.48    5.81   -1.81  835 ! ESF-TKR @REF Sdrolias_++_2003 @DOI"10.1130/0-8137-2372-8.343"
839 27.0   82.87    5.76   -2.34  835 ! ESF-TKR @REF Sdrolias_++_2003 @DOI"10.1130/0-8137-2372-8.343"
839 28.0   76.07   17.61   -3.0  835 ! ESF-TKR @REF Sdrolias_++_2003 @DOI"10.1130/0-8137-2372-8.343"
839 28.3   74.59   18.75   -4.07  835 ! ESF-TKR @REF Sdrolias_++_2003 @DOI"10.1130/0-8137-2372-8.343"
839 29.4   75.04   32.87   -5.11  835 ! ESF-TKR @REF Sdrolias_++_2003 @DOI"10.1130/0-8137-2372-8.343"
839 33.1   74.85   42.29   -6.16  835 ! ESF-TKR @REF Sdrolias_++_2003 @DOI"10.1130/0-8137-2372-8.343"
839 250.0   74.85   42.29   -6.16  835 ! ESF-TKR @REF Sdrolias_++_2003 @DOI"10.1130/0-8137-2372-8.343" @absage
840  0.0   90.0    0.0    0.0  801 ! EPNG-AUS Rotations for E of PNG arc that was hypothesised to have been active from 62-50 Ma
840 50.0   90.0    0.0    0.0  801 ! EPNG-AUS @REF Matthews_++_2015 @DOI"10.1016/j.earscirev.2014.10.008" From 0-50 Ma it is fixed to Australia @Au KM @T 2015
840 62.0   12.01  -27.26   12.89  801 ! EPNG-AUS @REF Matthews_++_2015 @DOI"10.1016/j.earscirev.2014.10.008" Hypothesised arc E of PNG moves S during consumption of a BAB from 62-50 Ma - @Au KM @T 2015
840 250.0   12.01  -27.26   12.89  801 ! EPNG-AUS @REF Matthews_++_2015 @DOI"10.1016/j.earscirev.2014.10.008"
841  0.0   25.4399  -11.7193   14.8449  801 !    Hypothesised arc associated with opening of the South Loyalty BAB
841 55.0   36.9724   -8.8883   10.9443  801 !    Hypothesised arc associated with opening of the South Loyalty BAB
841 56.0   44.4601   -8.1836    9.4099  801 ! SEPNG-AUS Young et al. (this study)
841 86.0    9.3867  -36.2   26.7414  801 ! SEPNG-AUS Young et al. (this study)    Hypothesised arc associated with opening of the South Loyalty BAB
841 250.0   12.8199  -30.574   44.8862  801 ! SEPNG-AUS Young et al. (this study)
842  0.0   90.0    0.0    0.0  844 ! MNF-LYR Mid Norfolk Ridge-Loyalty Ridge
842 250.0   90.0    0.0    0.0  844 ! MNF-LYR Mid Norfolk Ridge-Loyalty Ridge
844  0.0   90.0    0.0    0.0  834 ! LYR-NFR Loyalty Ridge-Norfolk Ridge
844 45.0   90.0    0.0    0.0  834 ! LYR-NFR @xo_ys @absage
844 45.0   49.71    0.18  -44.45  901 ! LYR-PAC @REF Matthews_++_2015 @DOI"10.1016/j.earscirev.2014.10.008" Loyalty Ridge-Pacific cross-over @absage
844 55.0   56.37    9.52  -34.03  901 ! LYR-PAC @REF Matthews_++_2015 @DOI"10.1016/j.earscirev.2014.10.008" @T 20140905 @absage
844 86.0  -46.48  174.21   42.34  901 ! LYR-PAC @absage @xo_ys  Seton et al. 2012
844 86.0   39.1153  -41.0612    9.2546  834 ! LYR-NFR Loyalty Ridge-Norfolk Ridge crossover   @absage
844 120.6   39.1153  -41.0612    9.2546  834 ! LYR-NFR @REF Seton_++_2012 @DOI"10.1016/j.earscirev.2012.03.002"
844 145.0  -45.303  -34.93   11.8247  834 ! LYR-NFR @REF Seton_++_2012 @DOI"10.1016/j.earscirev.2012.03.002" @absage
845  0.0   90.0    0.0    0.0  834 ! SLYB-NFR South Loyalty Basin-Norfolk Ridge
845 86.0   90.0    0.0    0.0  834 ! SLYB-NFR @REF Seton_++_2012 @DOI"10.1016/j.earscirev.2012.03.002" @absage @xo_ys
845 86.0   39.1153  -41.0612   -9.2546  844 ! SLYB-LYR South Loyalty Basin-Loyalty Ridge Seton et al. 2012 @absage
845 145.0   39.1153  -41.0612   -9.2546  844 ! SLYB-LYR @REF Seton_++_2012 @DOI"10.1016/j.earscirev.2012.03.002" @absage
847  0.0   90.0    0.0    0.0  901 ! MELA-PAC Melanesian Arc-Pacific
847 12.0   90.0    0.0    0.0  901 ! MELA-PAC @REF Seton_++_(in prep) @xo_yf
847 12.0  -57.92 -174.76  -13.15  801 ! MELA-PAC @REF Seton_++_(in prep)
847 25.0  -42.32 -161.63  -20.82  801 ! MELA-PAC @REF Seton_++_(in prep)
847 55.0  -14.88  179.96  -13.29  801 ! MELA-PAC @REF Seton_++_(in prep)
847 62.0  -12.17  167.64  -11.63  801 ! MELA-PAC @REF Seton_++_(in prep)
847 90.0   -8.84  -38.71   21.13  801 ! MELA-PAC @REF Seton_++_(in prep)
847 250.0   -8.84  -38.71   21.13  801 ! MELA-PAC
849  0.0   90.0    0.0    0.0  801 ! SOL-AUS
849 25.0   90.0    0.0    0.0  801 ! SOL-AUS @REF Zahirovic_++_2014 @DOI"10.5194/se-5-227-2014" North-dipping subduction beneath Toricelli Arc  @xo_ys @absage
849 25.0  -42.32 -161.63   20.82  847 ! SOL-AUS @REF Gaina_Muller_2007 @DOI"10.1016/j.earscirev.2007.04.004"     @absage
849 250.0  -42.32 -161.63   20.82  847 ! SOL-AUS
850  0.0   90.0    0.0    0.0  801 ! TAS-AUS Tasmania-Australia
850 100.0   90.0    0.0    0.0  801 ! TAS-AUS @absage
850 136.0   -1.04   55.95    0.32  801 ! TAS-AUS @REF Whittaker_++_2013 @DOI"10.1002/ggge.20181" ~50km of N-S Extension in Bass/Gippsland Basins  @absage
850 410.0   -1.04   55.95    0.32  801 ! TAS-AUS
851  0.0   90.0    0.0    0.0  801 ! WSTR-AUS Western South Tasman Rise-Australia @Au JW&SW @T 2011
851 50.0   90.0    0.0    0.0  801 ! WSTR-AUS @absage @xo_ys
851 50.0   11.85   34.55  -24.94  802 ! WSTR-ANT @REF Whittaker_++_2013 @DOI"10.1002/ggge.20181" based on @REF Royer_Rollet_1997 @DOI"10.1080/08120099708728336" @Au JW & SW @T 2011 Western South Tasman Rise-Antarctica Cross-over @absage
851 490.0   11.85   34.55  -24.94  802 ! WSTR-ANT
851 490.0   42.4881 -115.962   -9.7124  8013 ! WSTR-TAS Western South Tasman Rise-Tasmania Mulder et al. (2020)
851 540.0   21.5526    2.8626    5.7807  8013 ! WSTR-TAS Mulder et al. (2020)
851 830.0   21.5526    2.8626    5.7807  8013 ! WSTR-TAS Mulder et al. (2020)
851 830.0   35.9218  147.132  118.825  101 ! WSTR-LAU Western South Tasman Rise-Laurentia Mulder et al. (2020)
851 900.0   35.9218  147.132  118.825  101 ! WSTR-LAU Mulder et al. (2020)
851 900.0  -69.6883   90.2766 -124.8363  8026 ! WSTR-CLB Western South Tasman Rise-Coats Land Block Mulder et al. (2020)
851 1140.0  -69.6883   90.2766 -124.8363  8026 ! WSTR-CLB Mulder et al. (2019)
852  0.0   90.0    0.0    0.0  801 ! ESTR-AUS Eastern South Tasman Rise-Australia
852 80.0   90.0    0.0    0.0  801 ! ESTR-AUS @absage @xo_ys
852 80.0    2.58   36.97  -26.36  802 ! ESTR-ANT @REF Whittaker_++_2013 @DOI"10.1002/ggge.20181" based on @REF Royer_Rollet_1997 @DOI"10.1080/08120099708728336" @Au JW & SW @T 2011, Eastern South Tasman Rise-Antarctica  @absage
852 83.0   -2.67 -142.6   26.53  802 ! ESTR-ANT @REF Whittaker_++_2013 @DOI"10.1002/ggge.20181" based on @REF Royer_Rollet_1997 @DOI"10.1080/08120099708728336" @Au JW & SW @T 2011 @absage
852 490.0   -2.67 -142.6   26.53  802 ! ESTR-ANT
852 490.0   35.4643 -128.701   -5.4198  8013 ! ESTR-TAS Eastern South Tasman Rise-Tasmania Mulder et al. (2020)
852 540.0   45.1708  -35.6066   23.187  8013 ! ESTR-TAS Mulder et al. (2020)
852 830.0   45.1708  -35.6066   23.187  8013 ! ESTR-TAS Mulder et al. (2020)
852 830.0  -42.7178  -44.1868 -119.1064  101 ! ESTR-LAU Eastern South Tasman Rise-Laurentia Mulder et al. (2020)
852 1000.0  -42.7178  -44.1868 -119.1064  101 ! ESTR-LAU Mulder et al. (2019)
852 1140.0  -42.7178  -44.1868 -119.1064  101 ! ESTR-LAU Mulder et al. (2019)
853  0.0   90.0    0.0    0.0  781 ! WSOL-SPMOL West Solomon Sea continuation (isochrons)
853 250.0   90.0    0.0    0.0  781 ! WSOL-SPMOL @REF Zahirovic_++_2014 @DOI"10.5194/se-5-227-2014" West Solomon Sea continuation (isochrons)
854  0.0   90.0    0.0    0.0  801 ! SEPNG-AUS @REF Matthews_++_2015 @DOI"10.1016/j.earscirev.2014.10.008" Rotations for SE of PNG arc that was hypothesised to have been active from 80-50 Ma
854 50.0   90.0    0.0    0.0  801 ! SEPNG-AUS @REF Matthews_++_2015 @DOI"10.1016/j.earscirev.2014.10.008" From 0-50 Ma it is fixed to Australia however these motions are made up - KM @xo_of @absage
854 62.0  -12.0266  152.816  -12.8697  801 ! SEPNG-AUS @REF Matthews_++_2015 @DOI"10.1016/j.earscirev.2014.10.008" Late K arc fixed to hypothesised arc E of PNG that was active from 62-50 Ma - @Au KM @absage
854 73.0  -14.3835  138.7811  -13.5038  801 ! SEPNG-AUS Young et al. (this study)
854 80.0    7.7216  -49.9382   14.2162  801 ! SEPNG-AUS Young et al. (this study) Louisiade Pl., hypothesised Late K arc SE of PNG moves N associated with BAB opening from 80-62 Ma - @Au KM
854 90.0   -4.1589  -56.9967   15.5279  801 ! SEPNG-AUS Young et al. (this study)
854 250.0   -4.1589  -56.9967   15.5279  801 ! SEPNG-AUS Young et al. (this study)
855  0.0   90.0    0.0    0.0  857 ! NLB-NLBN North Loyalty Basin South-North Loyalty Basin North
855 35.0   90.0    0.0    0.0  857 ! NLB-NLBN Spreading Stopped @absage
855 35.3    6.0 -155.0   -1.65  857 ! SLB-NLBN @REF Sdrolias_++_2003 @DOI"10.1130/0-8137-2372-8.343" An 16y
855 38.1   -0.61 -149.64   -3.41  857 ! SLB-NLBN @REF Sdrolias_++_2003 @DOI"10.1130/0-8137-2372-8.343" An 17o
855 39.6    6.0 -155.0   -5.05  857 ! SLB-NLBN @REF Sdrolias_++_2003 @DOI"10.1130/0-8137-2372-8.343" An 18o
855 43.8    5.7 -153.1   -7.99  857 ! NLB-NLBN @REF Sdrolias_++_2003 @DOI"10.1130/0-8137-2372-8.343" An 20o
855 140.0    5.7 -153.1   -7.99  857 ! NLB-NLBN @REF Sdrolias_++_2003 @DOI"10.1130/0-8137-2372-8.343" @absage
856  0.0   90.0    0.0    0.0  835 ! SSF-TKR South South Fiji Basin-Three Kings Ridge
856 25.0   90.0    0.0    0.0  835 ! SSF-TKR @REF Sdrolias_++_2003 @DOI"10.1130/0-8137-2372-8.343" @absage
856 26.6   14.18 -168.21   -1.2  835 ! SSF-TKR @REF Sdrolias_++_2003 @DOI"10.1130/0-8137-2372-8.343"
856 28.0   21.84 -156.2   -2.0  835 ! SSF-TKR @REF Sdrolias_++_2003 @DOI"10.1130/0-8137-2372-8.343"
856 30.1   21.84 -156.2   -3.2  835 ! SSF-TKR @REF Sdrolias_++_2003 @DOI"10.1130/0-8137-2372-8.343"
856 250.0   21.84 -156.2   -3.2  835 ! SSF-TKR @REF Sdrolias_++_2003 @DOI"10.1130/0-8137-2372-8.343" @absage
857  0.0   90.0    0.0    0.0  844 ! NLBN-LYR North Loyalty Basin North-Loyalty Ridge
857 88.0   90.0    0.0    0.0  844 ! NLBN-LYR @REF Sdrolias_++_2003 @DOI"10.1130/0-8137-2372-8.343" @absage
858  0.0   90.0    0.0    0.0  889 ! REN-MEL Rennell Island Ridge-Mellish Rise
858 85.0   90.0    0.0    0.0  889 ! REN-MEL @REF Seton_++_(in prep)
859  0.0   90.0    0.0    0.0  861 ! WTP-ERR West Torres Plateau-Lord Howe Rise
859 12.0   90.0    0.0    0.0  861 ! WTP-ERR @REF Seton_++_(in prep)
859 25.0  -66.88  -68.79    1.9  861 ! WTP-ERR @REF Seton_++_(in prep)
859 85.0  -66.88  -68.79    1.9  861 ! WTP-ERR
860  0.0   90.0    0.0    0.0  889 ! WRR-MEL Western Rennell Ridge-Mellish Rise
860 200.0   90.0    0.0    0.0  889 ! WRR-MEL @REF Seton_++_(in prep)
861  0.0   90.0    0.0    0.0  860 ! ERR-WRR East Rennell Ridge-West Rennell Ridge (Santa Cruz Basin)
861 25.0   90.0    0.0    0.0  860 ! SERR-WRR @REF Seton_++_(in prep) @Au MS
861 33.5   32.28  -34.79   -1.06  860 ! ERR-WRR @REF Seton_++_(in prep) @Au MS @CHRONID"C13o"
861 40.1   17.99  -21.46  -19.32  860 ! ERR-WRR @REF Seton_++_(in prep) @Au MS @CHRONID"C18o"
861 48.0   17.99  -21.46  -23.05  860 ! ERR-WRR @REF Seton_++_(in prep)
861 200.0   17.99  -21.46  -23.05  860 ! ERR-WRR
862  0.0   90.0    0.0    0.0  829 ! WRR-MEL Western Rennell Ridge-Mellish Rise
862 12.0   90.0    0.0    0.0  829 ! WRR-MEL @xo_ys
862 12.0   15.3444  -28.0601   -0.0025  922 ! WRR-MEL
862 25.0   15.3444  -28.0601   -0.0025  922 ! WRR-MEL @REF Seton_++_(in prep) @xo_ys
862 25.0   12.19  -10.06   22.63  889 ! WRR-MEL @REF Seton_++_(in prep)
862 200.0   12.19  -10.06   22.63  889 ! WRR-MEL
863  0.0   90.0    0.0    0.0  9862 ! NSC-SSC North Santa Cruz Basin-South Santa Cruz Basin
863 200.0   90.0    0.0    0.0  9862 ! SSC-WTP @REF Seton_++_(in prep)
864  0.0   90.0    0.0    0.0  823 ! NIU-LAU Niuafoou-Lau Ridge
864  1.0   -8.2 -170.2   -3.8  823 ! NIU-LAU @REF Zellmer_++_2001 @DOI"10.1029/2000GC000106" @absage
864  2.0   -8.2 -170.2   -4.8  823 ! NIU-LAU @REF Zellmer_++_2001 @DOI"10.1029/2000GC000106" @Au MS @T 10/03 @absage
864 250.0   -8.2 -170.2   -4.8  823 ! NIU-LAU  @absage
865  0.0   90.0    0.0    0.0  833 ! SLBA2-LHR Rotations for an E of LHR arc that was hypothesised to have been active from 85-55 Ma associated with opening of the southern South Loyalty BAB
865 45.0   90.0    0.0    0.0  833 ! SLBA2-LHR @REF Matthews_++_2015 @DOI"10.1016/j.earscirev.2014.10.008", From 0-45 Ma it is fixed to 833 however these motions are made up - @Au KM
865 55.0   16.38  -45.7   -0.06  833 ! SLBA2-LHR @REF Matthews_++_2015 @DOI"10.1016/j.earscirev.2014.10.008", Hypothesised arc associated with opening of the southern South Loyalty BAB - @Au KJM @xo_of @absage
865 55.0   10.11  -56.66   -0.07  8680 ! SLBA2-LHR @REF Matthews_++_2015 @DOI"10.1016/j.earscirev.2014.10.008", Hypothesised arc associated with opening of the southern South Loyalty BAB - @Au KM @absage
865 85.0   36.35    4.71  -18.85  8680 ! SLBA2-LHR @REF Matthews_++_2015 @DOI"10.1016/j.earscirev.2014.10.008", Hypothesised arc associated with opening of the southern South Loyalty BAB - @Au KM
865 250.0   36.35    4.71  -18.85  8680 ! SLBA2-LHR @REF Matthews_++_2015 @DOI"10.1016/j.earscirev.2014.10.008", Hypothesised arc associated with opening of the southern South Loyalty BAB - @Au KM
866  0.0   90.0    0.0    0.0  869 ! CS-NLHR Chesterfield Plateau-Northern Lord Howe Rise
866 64.0   90.0    0.0    0.0  869 ! CS-NLHR @REF Gaina_++_1998 @DOI"10.1029/98JB00386"  @absage
866 71.6   22.48  -24.74   -8.83  869 ! CS-NLHR @REF Gaina_++_1998 @DOI"10.1029/98JB00386"  @xo_ys
866 71.6   27.2   92.2   -4.14  801 ! CS-AUS Chesterfield Plateau-Australia @REF Gaina_++_1998 @DOI"10.1029/98JB00386", cross-over
866 610.0   27.2   92.2   -4.14  801 ! CS-AUS Gaina et al. 1998
867  0.0   90.0    0.0    0.0  868 ! GSM-CLP Gilbert Seamount Complex-Challenger Plateau
867 79.1   90.0    0.0    0.0  868 ! GSM-CP @REF Gaina_++_1998 @DOI"10.1029/98JB00386"  @xo_ys
867 79.1   -2.66   64.32  -27.89  802 ! GSM-ANT Gilbert Seamount Complex-Antarctica cross-over @REF Gaina_++_1998 @DOI"10.1029/98JB00386"
867 610.0   -2.66   64.32  -27.89  802 ! GSM-ANT
868  0.0   90.0    0.0    0.0  833 ! CLP-LHR Challenger Plateau-Lord Howe Rise
868 77.0   90.0    0.0    0.0  833 ! CLP-LHR @REF Gaina_++_1998 @DOI"10.1029/98JB00386"
868 90.0   65.04  108.97   -1.39  833 ! CLP-LHR @REF Gaina_++_1998 @DOI"10.1029/98JB00386"  @absage
868 600.0   65.04  108.97   -1.39  833 ! CLP-LHR CG 13/8/96
869  0.0   90.0    0.0    0.0  833 ! NLHR-LHR Northern Lord Howe Rise-Lord Howe Rise
869 64.0   90.0    0.0    0.0  833 ! NLHR-LHR @REF Gaina_++_1998 @DOI"10.1029/98JB00386"
869 83.0    8.1  -35.62   -2.72  833 ! NLHR-LHR @REF Gaina_++_1998 @DOI"10.1029/98JB00386"  @xo_ys
869 83.0   -0.75  134.44  -11.73  801 ! NLHR-AUS Northern Lord Howe Rise-Australia, @REF Gaina_++_1998 @DOI"10.1029/98JB00386", crossover
869 600.0   -0.75  134.44  -11.73  801 ! NLHR-AUS Gaina et al. 1998
870  0.0   90.0    0.0    0.0  823 ! TOL-LAU Lau Basin Tonga Side-Lau Ridge
870  2.0   90.0    0.0    0.0  823 ! TOL-LAU @REF Zellmer_++_2001 @DOI"10.1029/2000GC000106" @absage
870  4.0  -26.87 -178.28    7.4  823 ! TOL-LAU @REF Zellmer_++_2001 @DOI"10.1029/2000GC000106" @absage
870 250.0  -26.87 -178.28    7.4  823 ! TOL-LAU
872  0.0   90.0    0.0    0.0  844 ! SLBA3-LYR @REF Matthews_++_2015 @DOI"10.1016/j.earscirev.2014.10.008", Hypothesised arc that was active from 85-55 Ma associated with opening of the South Loyalty BAB
872 45.0   90.0    0.0    0.0  844 ! SLBA3-LYR @REF Matthews_++_2015 @DOI"10.1016/j.earscirev.2014.10.008", From 0-45 Ma it is fixed to 844 however these motions are made up - @Au KM
872 55.0   53.74   26.96   -0.54  844 ! SLBA3-LYR @REF Matthews_++_2015 @DOI"10.1016/j.earscirev.2014.10.008", Hypothesised arc associated with opening of the South Loyalty BAB - @Au KM @xo_of @absage
872 55.0   25.51   -7.65   13.58  890 ! SLBA3-KP @REF Matthews_++_2015 @DOI"10.1016/j.earscirev.2014.10.008", Hypothesised arc associated with opening of the South Loyalty BAB - @Au KM cross-over 20140905 @absage
872 63.0   25.2941   -8.5785   16.5074  890 ! SLBA3-KP @REF Matthews_++_2015 @DOI"10.1016/j.earscirev.2014.10.008", recalc this rot to match what it was before 20140905 - @Au KM @xo_of @absage
872 63.0   14.98  -16.44    9.31  841 ! SLBA3-SLBA @REF Matthews_++_2015 @DOI"10.1016/j.earscirev.2014.10.008", Hypothesised arc associated with opening of the South Loyalty BAB - @Au KM cross-over 20140905 @absage
872 250.0   14.98  -16.44    9.31  841 ! SLBA3-SLBA @REF Matthews_++_2015 @DOI"10.1016/j.earscirev.2014.10.008"
873  0.0   90.0    0.0    0.0  890 ! SLB1-KP @REF Matthews_++_2015 @DOI"10.1016/j.earscirev.2014.10.008", W isochron of SLB MOR
873 85.0   90.0    0.0    0.0  890 ! SLB1-KP @REF Matthews_++_2015 @DOI"10.1016/j.earscirev.2014.10.008", W isochron of SLB MOR - @Au KM
874  0.0   90.0    0.0    0.0  965 ! SLB2-SLB12 W isochron of SLB
874 30.0   38.484   -1.346   -9.7501  965 ! SLB2-SLB12 W isochron of SLB MOR
874 55.0   38.484   -1.346   -9.7501  965 ! SLB2-SLB12 W isochron of SLB MOR @xo_ys
874 55.0   90.0    0.0    0.0  8334 ! SLB2-KP @REF Matthews_++_2015 @DOI"10.1016/j.earscirev.2014.10.008", W isochron of SLB MOR - @Au KM
874 85.0   90.0    0.0    0.0  8334 ! SLB2-KP @REF Matthews_++_2015 @DOI"10.1016/j.earscirev.2014.10.008", W isochron of SLB MOR - @Au KM
875  0.0   90.0    0.0    0.0  8333 ! SLB3-KP @REF Matthews_++_2015 @DOI"10.1016/j.earscirev.2014.10.008", W isochron of SLB MOR
875 85.0   90.0    0.0    0.0  8333 ! SLB3-KP @REF Matthews_++_2015 @DOI"10.1016/j.earscirev.2014.10.008", W isochron of SLB MOR - @Au KM
876  0.0   90.0    0.0    0.0  8335 ! SLB4-KP @REF Matthews_++_2015 @DOI"10.1016/j.earscirev.2014.10.008", W isochron of SLB MOR
876 85.0   90.0    0.0    0.0  8335 ! SLB4-KP @REF Matthews_++_2015 @DOI"10.1016/j.earscirev.2014.10.008", W isochron of SLB MOR - @Au KM
877  0.0   90.0    0.0    0.0  8680 ! SLB5-KP @REF Matthews_++_2015 @DOI"10.1016/j.earscirev.2014.10.008", W isochron of SLB MOR
877 85.0   90.0    0.0    0.0  8680 ! SLB5-KP @REF Matthews_++_2015 @DOI"10.1016/j.earscirev.2014.10.008", W isochron of SLB MOR - @Au KM
878  0.0   90.0    0.0    0.0  836 ! PP-LP Papuan Plateau-Louisiade Plateau
878 52.0   90.0    0.0    0.0  836 ! PP-LP @REF Gaina_++_1998 @DOI"10.1029/98JB00386"    @absage
878 63.0    2.89  -43.55   -1.28  836 ! PP-LP @REF Gaina_++_1998 @DOI"10.1029/98JB00386"    @xo_ys
878 63.0   -2.89  136.45  -10.14  801 ! PP-AUS Papuan Plateau-Australia cross-over Gaina et al. 1998
878 610.0   -2.89  136.45  -10.14  801 ! PP-AUS Gaina et al. 1998
879  0.0   90.0    0.0    0.0  813 ! CHA-CBP Chatham Rise-Campbell Plateau
879 79.1   90.0    0.0    0.0  813 ! CHA-CBP
879 90.0  -47.5  166.0   -6.25  813 ! CHA-CBP @REF Grobys_++_2008 @DOI"10.1029/2007GC001691", based on restoration of crustal volumes @absage
879 610.0  -47.5  166.0   -6.25  813 ! CHA-CBP
880  0.0   90.0    0.0    0.0  801 ! EMO1-AUS Emo Basin SE of PNG-Australia
880 63.0   90.0    0.0    0.0  801 ! EMO1-AUS S isochron in Emo Basin SE of PNG (obduction during Coral Sea opening) @REF Matthews_++_2015 @DOI"10.1016/j.earscirev.2014.10.008", modified in @REF Seton_++_(in prep)  @xo_ys
880 63.0    2.89  -43.55  -11.42  836 ! EMO1-LP @REF Matthews_++_2015 @DOI"10.1016/j.earscirev.2014.10.008", modified in @REF Seton_++_(in prep) @AU KJM & MS
880 85.0    2.89  -43.55  -11.42  836 ! EMO1-LP
881  0.0   90.0    0.0    0.0  801 ! EMO1-AUS Emo Basin SE of PNG-Australia
881 63.0   90.0    0.0    0.0  801 ! EMO1-AUS N isochron in Emo Basin SE of PNG (obduction during Coral Sea opening)@REF Matthews_++_2015 @DOI"10.1016/j.earscirev.2014.10.008", @REF Seton_++_(in prep)  @Au KJM & MS @xo_ys
881 63.0  -10.94  166.01   11.85  847 ! EMO1-MELA N isochron in Emo Basin SE of PNG @REF Matthews_++_2015 @DOI"10.1016/j.earscirev.2014.10.008", @REF Seton_++_(in prep)  @Au KJM & MS
881 85.0  -10.94  166.01   11.85  847 ! EMO1-MELA
883  0.0   90.0    0.0    0.0  869 ! NDR-NLHR North Dampier Ridge-Northern Lord Howe Rise
883 71.4   90.0    0.0    0.0  869 ! NDR-NLHR @REF Gaina_++_1998 @DOI"10.1029/98JB00386" @xo_ys
883 71.4   -9.43  135.58  -10.36  801 ! NDR-AUS North Dampier Ridge-Australia cross-over @REF Gaina_++_1998 @DOI"10.1029/98JB00386"
883 610.0   -9.43  135.58  -10.36  801 ! NDR-AUS Gaina et al. 1998
884  0.0   90.0    0.0    0.0  869 ! M1DR-NLHR Middle 1 Dampier Ridge-Northern Lord Howe Rise
884 72.4   90.0    0.0    0.0  869 ! M1DR-NLHR @REF Gaina_++_1998 @DOI"10.1029/98JB00386" @xo_ys
884 72.4   -9.51  135.94  -10.91  801 ! M1DR-AUS Middle 1 Dampier Ridge-Australia cross-over
884 610.0   -9.51  135.94  -10.91  801 ! M1DR-AUS Gaina et al. 1998
885  0.0   90.0    0.0    0.0  869 ! M2DR-NLHR Middle 2 Dampier Ridge-Northern Lord Howe Rise
885 74.2   90.0    0.0    0.0  869 ! M2DR-NLHR @REF Gaina_++_1998 @DOI"10.1029/98JB00386" @xo_ys
885 74.2   -8.38  135.87  -11.48  801 ! M2DR-AUS Middle 2 Dampier Ridge-Australia cross-over
885 610.0   -8.38  135.87  -11.48  801 ! M2DR-AUS Gaina et al. 1998
886  0.0   90.0    0.0    0.0  869 ! SDR-NLHR South Dampier Ridge-Northern Lord Howe Rise
886 79.1   90.0    0.0    0.0  869 ! SDR-NLHR @REF Gaina_++_1998 @DOI"10.1029/98JB00386" @xo_ys
886 79.1    2.27  131.96  -10.91  801 ! SDR-AUS South Dampier Ridge-Australia cross-over @REF Gaina_++_1998 @DOI"10.1029/98JB00386"
886 610.0    2.27  131.96  -10.91  801 ! SDR-AUS Gaina et al. 1998
887  0.0   90.0    0.0    0.0  801 ! ETP-AUS East Tasman Plateau-Australia
887 83.0   90.0    0.0    0.0  801 ! ETP-AUS @REF Gaina_++_1998 @DOI"10.1029/98JB00386"
887 90.0   81.73  -40.96   -2.59  801 ! ETP-AUS @REF Gaina_++_1998 @DOI"10.1029/98JB00386" @absage
887 610.0   81.73  -40.96   -2.59  801 ! ETP-AUS Gaina et al. 1998
888  0.0   90.0    0.0    0.0  878 ! EPP-PP Eastern Papuan Plateau-Papuan Plateau
888 52.0   90.0    0.0    0.0  878 ! EPP-PP @REF Gaina_++_1998 @DOI"10.1029/98JB00386" @absage
888 60.0   14.03  -40.97    4.87  878 ! EPP-PP Gaina et al. 1998 @absage @xo_ys
888 60.0   -6.85  137.27  -12.21  801 ! EPP-AUS Eastern Papuan Plateau-Australia cross-over @absage
888 610.0   -6.85  137.27  -12.21  801 ! EP-AUS Gaina et al. 1998
889  0.0   90.0    0.0    0.0  836 ! MR-LP Mellish Rise-Louisiade Plateau
889 56.5   90.0    0.0    0.0  836 ! MR-LP @REF Gaina_++_1998 @DOI"10.1029/98JB00386" @absage
889 57.0   17.78  -20.48   -1.55  836 ! MR-LP @REF Gaina_++_1998 @DOI"10.1029/98JB00386" @absage @xo_ys
889 57.0   50.56    8.59   -1.66  890 ! MR-KP Mellish Rise-Kenn Plateau cross-over @absage
889 610.0   50.56    8.59   -1.66  890 ! MR-KP Gaina et al. 1998
890  0.0   90.0    0.0    0.0  866 ! KP-CS Kenn Plateau-Chesterfield Plateau
890 63.0   90.0    0.0    0.0  866 ! KP-CS @REF Gaina_++_1998 @DOI"10.1029/98JB00386" @absage @xo_ys
890 63.0   -9.98  134.33   -6.15  801 ! KP-AUS Kenn Plateau-Australia cross-over @absage    @REF Gaina_++_1998 @DOI"10.1029/98JB00386"
890 610.0   -9.98  134.33   -6.15  801 ! KP-AUS Gaina et al. 1998
895  0.0   90.0    0.0    0.0  605 ! ENT-ARG Eastern NeoTethys-Argo oceanic crust  @REF Gibbons_++_2013 @DOI"10.1002/jgrb.50079"
895 136.0   90.0    0.0    0.0  605 ! ENT-ARG  @REF Gibbons_++_2013 @DOI"10.1002/jgrb.50079" @absage @xo_ys
895 136.0   -2.02   18.86  -73.11  801 ! ENT-AUS Eastern NeoTethys-Australia  @REF Gibbons_++_2013 @DOI"10.1002/jgrb.50079" @absage
895 250.0   -2.02   18.86  -73.11  801 ! ENT-AUS @REF Gibbons_++_2013 @DOI"10.1002/jgrb.50079"
896  0.0   90.0    0.0    0.0  801 ! NAT-AUS Naturaliste-Australia
896 126.5   90.0    0.0    0.0  801 ! NAT-AUS @REF Gibbons_++_2013 @DOI"10.1002/jgrb.50079" @REF Ana_Gibbons_phd_2011 @xo_ys
896 126.5    8.93  179.13  -59.79  501 ! NAT-IND Naturaliste-India Craton, @REF Gibbons_++_2013 @DOI"10.1002/jgrb.50079" @REF Ana_Gibbons_phd_2011
896 131.0    8.93  179.13  -59.79  501 ! NAT-IND @REF Gibbons_++_2013 @DOI"10.1002/jgrb.50079" @REF Ana_Gibbons_phd_2011 @xo_ys
896 131.0  -52.54   81.42   -2.38  801 ! NAT-AUS Naturaliste-Australia
896 250.0  -52.54   81.42   -2.38  801 ! NAT-AUS @REF Gibbons_++_2013 @DOI"10.1002/jgrb.50079" @REF Ana_Gibbons_phd_2011
898  0.0   90.0    0.0    0.0  801 ! NCT2-AUS North Cato Trough 2-Australia Chron26
898 52.0   90.0    0.0    0.0  801 ! NCT2-AUS @REF Gaina_++_1999 @DOI"10.1029/1999JB900038" @absage
898 55.9   90.0    0.0    0.0  801 ! NCT2-AUS @REF Gaina_++_1999 @DOI"10.1029/1999JB900038", @CHRONID"26"
898 57.9  -18.23  139.7   -1.69  801 ! NCT2-AUS @REF Gaina_++_1999 @DOI"10.1029/1999JB900038", @CHRONID"26"
898 250.0  -18.23  139.7   -1.69  801 ! NCT2-AUS @REF Gaina_++_1999 @DOI"10.1029/1999JB900038", @CHRONID"26"
899  0.0   90.0    0.0    0.0  801 ! CAT-AUS Cato Trough-Australia
899 57.9   90.0    0.0    0.0  801 ! CAT-AUS @REF Gaina_++_1999 @DOI"10.1029/1999JB900038"
899 61.3   40.05  109.21   -1.13  801 ! CAT-AUS @REF Gaina_++_1999 @DOI"10.1029/1999JB900038"
899 250.0   40.05  109.21   -1.13  801 ! CAT-AUS @REF Gaina_++_1999 @DOI"10.1029/1999JB900038"
901  0.0   90.0    0.0    0.0  804 ! PAC-MBL Pacific-Marie Byrd Land (West Antarctica)
901 10.9   70.36  -77.81    9.48  804 ! PAC-MBL @REF Croon_++_2008 @DOI"10.1029/2008GC002019", @CHRONID"An5o"
901 20.1   74.0  -70.16   16.73  804 ! PAC-MBL @REF Croon_++_2008 @DOI"10.1029/2008GC002019", @CHRONID"An6o"
901 33.1   74.5  -64.6   26.97  804 ! PAC-MBL interpolated @REF Croon_++_2008 @DOI"10.1029/2008GC002019" @Au NW, @T 2013
901 40.1   74.87  -54.46   32.62  804 ! PAC-MBL @REF Croon_++_2008 @DOI"10.1029/2008GC002019", @CHRONID"An18o"
901 43.8   74.78  -51.61   35.29  804 ! PAC-MBL @REF Croon_++_2008 @DOI"10.1029/2008GC002019", @CHRONID"An20o"
901 47.9   74.43  -48.54   38.18  804 ! PAC-MBL @REF Wright_++_2015, @CHRONID"c21o"
901 53.3   73.47  -52.08   40.1  804 ! PAC-MBL @REF Wright_++_2015, @CHRONID"c24n3o"
901 56.4   72.94  -51.29   42.68  804 ! PAC-MBL @REF Wright_++_2015, @CHRONID"c25o"
901 61.3   71.35  -54.16   45.5  804 ! PAC-MBL @REF Wright_++_2015, @CHRONID"c27o"
901 67.6   68.94  -56.69   49.01  804 ! PAC-MBL @REF Wright_++_2015, @CHRONID"c30o"
901 73.6   66.63  -57.36   52.78  804 ! PAC-MBL @REF Wright_++_in review, @CHRONID"c33y"
901 79.1   64.8  -57.8   56.28  804 ! PAC-MBL @REF Wright_++_in review, @CHRONID"c33o"
901 83.0   63.6  -58.1   58.8  804 !PAC-MBL @REF Wright_++_in review  interpolated @xo_ys
901 83.0   44.3995  -62.956   62.5062  701 !
901 85.0   43.7674  -63.217   64.4298  701 !
901 90.0   42.2932  -63.8846   69.2593  701 !
901 95.0   41.2184  -64.8536   72.4396  701 !
901 100.0   41.7794  -65.7774   74.9865  701 !
901 105.0   42.0516  -64.5055   76.3867  701 !
901 110.0   42.2902  -63.2752   77.8327  701 !
901 115.0   41.5131  -62.1991   80.6297  701 !
901 120.0   40.7252  -61.2802   83.4509  701 !
901 125.0   39.8165  -60.697   86.6285  701 !
901 130.0   38.6501  -59.3588   90.041  701 !
901 135.0   37.7974  -57.8198   92.9765  701 !
901 140.0   38.6728  -55.74   94.0339  701 !
901 145.0   40.6892  -54.2286   94.4831  701 !
901 150.0   42.6663  -52.631   95.0149  701 !
901 155.0   42.2446  -51.9327   95.3495  701 !
901 160.0   41.8175  -51.2479   95.6834  701 !
901 165.0   40.9092  -50.7769   96.6011  701 !
901 170.0   40.018  -50.3212   97.5453  701 !
901 175.0   40.4417  -48.1412   96.4379  701 !
901 180.0   40.7806  -45.9149   95.301  701 !
901 185.0   40.9609  -45.0768   94.9016  701 !
901 190.0   41.1128  -44.2387   94.4648  701 !
901 195.0   41.0982  -45.7249   94.9376  701 !
901 200.0   41.0703  -47.1898   95.4637  701 !
901 205.0   41.5188  -49.9024   95.9607  701 !
901 210.0   41.849  -52.6488   96.4677  701 !
901 215.0   41.9101  -55.9409   97.6067  701 !
901 220.0   41.809  -59.1981   98.758  701 !
901 225.0   41.569  -61.1617   99.7614  701 !
901 230.0   41.2605  -63.0952  100.7388  701 !
901 235.0   39.9285  -62.8146   99.7618  701 !
901 240.0   38.6282  -62.4125   98.7353  701 !
901 245.0   37.3628  -61.8908   97.6673  701 !
901 250.0   36.1354  -61.2511   96.5662  701 !
901 410.0   36.1354  -61.2511   96.5662  701 !
902  0.0   90.0    0.0    0.0  901 ! FAR-PAC Pacific-Farallon
902 23.0   73.53  -92.61  -31.08  901 ! FAR-PAC @REF Muller_++_2008 @DOI"10.1029/2007GC001743"
902 33.1   76.1 -110.7  -45.27  901 ! FAR-PAC @REF Muller_++_2008 @DOI"10.1029/2007GC001743"
902 40.1   84.45 -138.06  -53.87  901 ! FAR-PAC @REF Wright_++_2015, @CHRONID"18n2o"
902 43.8   85.02 -156.43  -59.14  901 ! FAR-PAC @REF Wright_++_2015, @CHRONID"20o"
902 47.9   85.5  168.93  -63.57  901 ! FAR-PAC @REF Wright_++_2015, @CHRONID"21o"
902 49.7   85.26  159.38  -65.28  901 ! FAR-PAC @REF Wright_++_2015, @CHRONID"22o"
902 52.4   84.88  151.84  -67.42  901 ! FAR-PAC @REF Wright_++_2015, @CHRONID"24n1ny"
902 55.9   84.14  138.7  -70.14  901 ! FAR-PAC @REF Wright_++_2015, @CHRONID"25y"
902 57.6   83.86  135.29  -71.16  901 ! FAR-PAC @REF Wright_++_2015, @CHRONID"26y"
902 61.3   83.29  129.82  -73.29  901 ! FAR-PAC @REF Wright_++_2015, @CHRONID"27o"
902 62.5   83.04  127.51  -73.9  901 ! FAR-PAC @REF Wright_++_2015, @CHRONID"28y"
902 67.7   82.43  124.34  -77.55  901 ! FAR-PAC @REF Wright_++_2015, @CHRONID"31y"
902 79.1   80.29  111.03  -84.97  901 ! FAR-PAC @REF Wright_++_2015, @CHRONID"33o"
902 83.0   79.29  106.41  -87.38  901 ! FAR-PAC @REF Wright_++_2015, @CHRONID"34y"
902 110.0   77.07  102.46 -121.45  901 ! FAR-PAC @REF Seton_++_2012 @DOI"10.1016/j.earscirev.2012.03.002" (stage updated @Au NW, @T 2015)
902 120.6   71.97   94.87 -129.03  901 ! FAR-PAC @REF Seton_++_2012 @DOI"10.1016/j.earscirev.2012.03.002" (stage updated @Au NW, @T 2015)
902 125.7   68.63   92.83 -133.77  901 ! FAR-PAC @REF Seton_++_2012 @DOI"10.1016/j.earscirev.2012.03.002" (stage updated @Au NW, @T 2015)
902 130.5   65.97   91.61 -137.76  901 ! FAR-PAC @REF Seton_++_2012 @DOI"10.1016/j.earscirev.2012.03.002" (stage updated @Au NW, @T 2015)
902 137.9   63.53   93.75 -143.55  901 ! FAR-PAC @REF Seton_++_2012 @DOI"10.1016/j.earscirev.2012.03.002" (stage updated @Au NW, @T 2015)
902 146.6   60.95   95.64 -149.88  901 ! FAR-PAC @REF Seton_++_2012 @DOI"10.1016/j.earscirev.2012.03.002" (stage updated @Au NW, @T 2015)
902 154.0   59.07   96.81 -154.64  901 ! FAR-PAC @REF Seton_++_2012 @DOI"10.1016/j.earscirev.2012.03.002" (stage updated @Au NW, @T 2015)
902 168.0   56.04   98.45 -162.49  901 ! FAR-PAC @REF Seton_++_2012 @DOI"10.1016/j.earscirev.2012.03.002" (stage updated @Au NW, @T 2015)
902 180.0   53.05   99.82 -170.39  901 ! FAR-PAC @REF Seton_++_2012 @DOI"10.1016/j.earscirev.2012.03.002" (stage updated @Au NW, @T 2015)
902 190.0   50.58  100.86 -176.84  901 ! FAR-PAC @REF Seton_++_2012 @DOI"10.1016/j.earscirev.2012.03.002" @AU GS @T 2013 (stage updated @AU NW, @T 2014)
902 200.0   48.11  101.73 -183.43  901 ! FAR-PAC @REF Shephard_++_2013, @DOI"10.1016/j.earscirev.2013.05.012", @AU GS @T 2013 changed from REF Seton_++_2012 @DOI"10.1016/j.earscirev.2012.03.002" (Cache Creek changed) (stage updated @Au NW @T 2015) @absage
902 220.0   43.12  103.28 -196.56  901 ! FAR-PAC @REF Shephard_++_2013, @DOI"10.1016/j.earscirev.2013.05.012", @AU GS @T 2013 changed from REF Seton_++_2012 @DOI"10.1016/j.earscirev.2012.03.002" (Cache Creek changed) (stage updated @Au NW @T 2015) @absage
902 230.0   40.54  103.96 -203.09  901 ! FAR-PAC @REF Shephard_++_2013, @DOI"10.1016/j.earscirev.2013.05.012", @AU GS @T 2013 changed from REF Seton_++_2012 @DOI"10.1016/j.earscirev.2012.03.002" (Cache Creek changed) (stage updated @Au NW @T 2015) @absage
902 250.0   35.22  105.25 -215.97  901 ! FAR-PAC @REF Shephard_++_2013, @DOI"10.1016/j.earscirev.2013.05.012", @AU GS @T 2013 changed from REF Seton_++_2012 @DOI"10.1016/j.earscirev.2012.03.002" (Cache Creek changed) (stage updated @Au NW @T 2015) @absage @xo_ys
902 250.0  -44.407 -105.61  160.016  9000 ! FAR-PTJ Farallon Plate (Panthalassa Plate 2)-Panthalassa Triple Junction  @REF Domeier_Torsvik_2014 @DOI"10.1016/j.gsf.2014.01.002"
902 260.0  -43.8305 -106.579  162.9915  9000 ! FAR-PTJ  stages preserved from @REF Domeier_Torsvik_2014 @DOI"10.1016/j.gsf.2014.01.002"
902 270.0  -40.7754 -104.476  167.2094  9000 ! FAR-PTJ stages preserved frofm @REF Domeier_Torsvik_2014 @DOI"10.1016/j.gsf.2014.01.002"
902 290.0  -34.6302 -100.8327  175.7726  9000 ! FAR-PTJ stages preserved from @REF Domeier_Torsvik_2014 @DOI"10.1016/j.gsf.2014.01.002"
902 310.0  -28.4368  -97.7163  184.3914  9000 ! FAR-PTJ stages preserved from @REF Domeier_Torsvik_2014 @DOI"10.1016/j.gsf.2014.01.002"
902 320.0  -25.3033  -96.2893  188.684  9000 ! FAR-PTJ stages preserved from @REF Domeier_Torsvik_2014 @DOI"10.1016/j.gsf.2014.01.002"
902 330.0  -21.3426  -94.5975  194.0052  9000 ! FAR-PTJ stages preserved from @REF Domeier_Torsvik_2014 @DOI"10.1016/j.gsf.2014.01.002"
902 340.0  -18.6483  -93.5022  197.5394  9000 ! FAR-PTJ  Young et al. (2019)
902 350.0  -15.9222  -92.4311  201.0297  9000 ! FAR-PTJ Young et al. (2019)
902 360.0  -13.16  -91.3772  204.4658  9000 ! FAR-PTJ Young et al. (2019)
902 370.0  -10.3578  -90.3336  207.8389  9000 ! FAR-PTJ Young et al. (2019)
902 380.0   -7.5113  -89.2939  211.13  9000 ! FAR-PTJ Young et al. (2019)
902 390.0   -4.6172  -88.2511  214.3541  9000 ! FAR-PTJ Young et al. (2019)
999 400.0   -1.6717  -87.1992  217.4751  9000 ! FAR-PTJ Young et al. (2019)
999 400.0    4.8918  -90.1489  177.032  9000 ! FAR-PTJ Young et al. (2019)
999 430.0   -6.1831  -80.8598  218.3755  9000 ! FAR-PTJ @REF Merdith_++_2021 @DOI"10.1016/j.earscirev.2020.103477"
999 450.0    3.1659  -82.9156  222.2487  9000 ! FAR-PTJ @REF Merdith_++_2021 @DOI"10.1016/j.earscirev.2020.103477"
902 470.0   10.926  -84.4388  222.6847  9000 ! FAR-PTJ @REF Merdith_++_2021 @DOI"10.1016/j.earscirev.2020.103477"
902 501.0   19.9891  -82.9044  225.4991  9000 ! FAR-PTJ @REF Merdith_++_2021 @DOI"10.1016/j.earscirev.2020.103477"
902 520.0   -4.5216  -87.1461  213.5483  9000 ! FAR-PTJ @REF Merdith_++_2021 @DOI"10.1016/j.earscirev.2020.103477"
902 520.0   -4.5216  -87.1461 -146.4517  9000 ! FAR-PTJ @REF Merdith_++_2021 @DOI"10.1016/j.earscirev.2020.103477"
902 530.0   -4.5216  -87.1461 -146.4517  9000 ! FAR-PTJ @REF Merdith_++_2021 @DOI"10.1016/j.earscirev.2020.103477"
903  0.0   90.0    0.0    0.0  910 ! VAN-JFC Vancouver-Juan de Fuca
903 28.3   90.0    0.0    0.0  910 ! VAN-JFC @REF Matthews_et_al_2016 @DOI"10.1016/j.gloplacha.2016.10.002", @AU SZ & KJM @T 2015 @xo_ys
903 28.3   81.35 -117.91  -30.67  901 ! VAN-PAC Vancouver Plate-Pacific, Vancouver-Juan de Fuca name change c10n1y
903 33.1   79.74 -125.38  -40.87  901 ! VAN-PAC @REF Wright_++_2015 @CHRONID"c13y"
903 40.1   77.74 -128.25  -55.02  901 ! VAN-PAC @REF Wright_++_2015 @CHRONID"c18n2o"
903 47.9   76.45 -128.91  -67.38  901 ! VAN-PAC @REF Wright_++_2015 @CHRONID"c21o"
903 49.7   76.2 -129.07  -70.0  901 ! VAN-PAC @REF Wright_++_2015 @CHRONID"c22o"
903 52.4   75.96 -129.3  -72.9  901 ! VAN-PAC @REF Wright_++_2015 @CHRONID"c24n1y" @xo_ys
903 52.4   16.51  -75.93  -16.93  902 ! VAN-FAR Vancouver-Farallon crossover @CHRONID"c24n1y"
903 250.0   16.51  -75.93  -16.93  902 ! VAN-FAR
904  0.0   90.0    0.0    0.0  804 ! ALU-MBL Aluk/Phoenix-Marie Byrd Land
904  3.3   90.0    0.0    0.0  804 ! ALU-MBL Spreading ends @AU NW @T 2014
904  5.2  -68.74  -95.44    1.58  804 ! ALU-MBL @REF Eagles_Scott_2014 @DOI"10.1016/j.gloplacha.2014.08.002" GPC @CHRONID"c3n4o" @AU NW @T 2014
904 10.9  -69.46  -89.6   12.4  804 ! ALU-MBL @REF Eagles_Scott_2014 @DOI"10.1016/j.gloplacha.2014.08.002"  GPC @CHRONID"c5n2o" @AU NW @T 2014
904 14.6  -68.89  -89.42   21.47  804 ! ALU-MBL @REF Eagles_Scott_2014 @DOI"10.1016/j.gloplacha.2014.08.002" @CHRONID"c5ADo" @AU NW @T 2014
904 20.1  -68.43  -89.45   32.3  804 ! ALU-MBL @REF Eagles_Scott_2014 @DOI"10.1016/j.gloplacha.2014.08.002" GPC @CHRONID"c6o" @AU NW @T 2014
904 26.6  -69.56  -97.57   40.6  804 ! ALU-MBL @REF Eagles_Scott_2014 @DOI"10.1016/j.gloplacha.2014.08.002" GPC @CHRONID"c8n2o" @AU NW @T 2014
904 28.7  -69.86 -101.89   40.35  804 ! ALU-MBL @REF Eagles_Scott_2014 @DOI"10.1016/j.gloplacha.2014.08.002" GPC @CHRONID"c10n2o" @AU NW @T 2014
904 33.5  -70.31 -106.72   40.76  804 ! ALU-MBL @REF Eagles_Scott_2014 @DOI"10.1016/j.gloplacha.2014.08.002" @CHRONID"c13o" @AU NW @T 2014
904 36.6  -70.52 -108.05   43.4  804 ! ALU-MBL @REF Eagles_Scott_2014 @DOI"10.1016/j.gloplacha.2014.08.002" GPC @CHRONID"c17n1y" @AU NW @T 2014
904 40.1  -70.77 -110.04   45.54  804 ! ALU-MBL @REF Eagles_Scott_2014 @DOI"10.1016/j.gloplacha.2014.08.002" GPC @CHRONID"c18n2o" @AU NW @T 2014
904 43.8  -71.23 -108.03   54.75  804 ! ALU-MBL @REF Eagles_Scott_2014 @DOI"10.1016/j.gloplacha.2014.08.002" GPC @CHRONID"c20o" @AU NW @T 2014
904 46.3  -71.62 -110.08   61.45  804 ! ALU-MBL @REF Eagles_Scott_2014 @DOI"10.1016/j.gloplacha.2014.08.002" GPC @CHRONID"c21y" @AU NW @T 2014
904 53.3  -71.82 -111.1   66.89  804 ! ALU-MBL @REF Eagles_Scott_2014 @DOI"10.1016/j.gloplacha.2014.08.002" GPC @CHRONID"c24n3o" @AU NW @T 2014
904 56.4  -71.81 -116.19   71.5  804 ! ALU-MBL @REF Eagles_Scott_2014 @DOI"10.1016/j.gloplacha.2014.08.002" GPC @CHRONID"c25o" @AU NW @T 2014
904 57.9  -71.79 -116.95   75.46  804 ! ALU-MBL @REF Eagles_Scott_2014 @DOI"10.1016/j.gloplacha.2014.08.002" GPC @CHRONID"c26o" @AU NW @T 2014
904 61.3  -71.48 -123.18   79.06  804 ! ALU-MBL @REF Eagles_Scott_2014 @DOI"10.1016/j.gloplacha.2014.08.002" GPC @CHRONID"c27o" @AU NW @T 2014 @xo_ys
904 61.3   70.3   16.28 -120.12  901 ! ALU-PAC Aluk/Phoenix-Pacific crossover @CHRONID"c27o"
904 67.7   66.22    0.68 -120.98  901 ! ALU-PAC @REF Wright_++_in review @CHRONID"c31y"
904 83.0   61.23   -4.2 -142.06  901 ! ALU-PAC @REF Wright_++_in review @CHRONID"c34y"  @xo_ys
904 83.0   32.1   36.98  -79.55  984 ! ALU-MAN Aluk-Manihiki crossover
904 250.0  -32.1 -143.02   79.55  984 ! ALU-MAN (E. of extinct ridge, N. of Hero) @REF Wright_++_in review @CHRONID"c34y"
907  0.0   90.0    0.0    0.0  301 ! JMNC-EUR Jan Mayen Central Plate-Norther European Craton
907 27.0   90.0    0.0    0.0  301 ! JMNC-EUR @REF Gaina_++_2009 @DOI"10.1144/0016-76492008-112" spreading stops between @CHRONID"C11" & @CHRONID"C7"
907 33.1   65.52   -9.45  -16.21  301 ! JMNC-EUR @REF Gaina_++_2009 @DOI"10.1144/0016-76492008-112" @CHRONID"C13y"
907 40.1   63.92  -12.96  -17.02  301 ! JMNC-EUR @REF Gaina_++_2009 @DOI"10.1144/0016-76492008-112" @CHRONID"C18o"
907 43.8   64.12  -12.9  -26.52  301 ! JMNC-EUR @REF Gaina_++_2009 @DOI"10.1144/0016-76492008-112" @CHRONID"C20o"
907 49.7   64.16  -11.47  -49.09  301 ! JMNC-EUR @REF Gaina_++_2009 @DOI"10.1144/0016-76492008-112" @CHRONID"C22o"
907 51.7   55.94  -23.86  -16.35  301 ! JMNC-EUR @REF Gaina_++_2009 @DOI"10.1144/0016-76492008-112" @CHRONID"C23o"
907 53.3   52.07  -28.49  -15.31  301 ! JMNC-EUR @REF Gaina_++_2009 @DOI"10.1144/0016-76492008-112" @CHRONID"C24o"  @xo_ys
907 53.3   81.5676    2.0729  -20.5902  102 ! JMNC-EUR @REF Gaina_++_2009 @DOI"10.1144/0016-76492008-112" @CHRONID"C24o"
907 250.0   81.5676    2.0729  -20.5902  102 ! JMNC-EUR @REF Gaina_++_2009 @DOI"10.1144/0016-76492008-112"
907 410.0   81.5676    2.0729  -20.5902  102 ! JMNC-EUR @REF Gaina_++_2009 @DOI"10.1144/0016-76492008-112"
907 500.0   81.5676    2.0729  -20.5902  102 ! JMNC-EUR @REF Gaina_++_2009 @DOI"10.1144/0016-76492008-112"
907 510.0   81.5676    2.0729  -20.5902  102 ! JMNC-EUR @REF Gaina_++_2009 @DOI"10.1144/0016-76492008-112"
908  0.0   90.0    0.0    0.0  911 ! EMAN-NAZ East Manihiki/Chasca-Nazca @Au NW @T 2015
908 23.0   90.0    0.0    0.0  911 ! EMAN-NAZ @REF Seton_++_2012 @DOI"10.1016/j.earscirev.2012.03.002" @xo_ys
908 23.0   16.27  -82.32   -7.28  902 ! EMAN-FAR East Manihiki/Chasca-Farallon
908 86.0   16.27  -82.32   -7.28  902 ! EMAN-FAR @REF Seton_++_2012 @DOI"10.1016/j.earscirev.2012.03.002" @xo_ys @absage
908 86.0   81.0411  132.6874  -92.0633  982 ! EMAN-MPP East Manihiki/Chasca-Manihiki  @absage
908 100.0   78.3804  110.9605  -98.7635  982 ! EMAN-MPP @REF Seton_++_2012 @DOI"10.1016/j.earscirev.2012.03.002" @AU NW @T 2015 edited stage @absage
908 110.0   77.8703  105.6715 -105.9236  982 ! EMAN-MAN @REF Seton_++_2012 @DOI"10.1016/j.earscirev.2012.03.002" @AU NW @T 2015 edited stage @absage
908 120.6   76.6604  105.2428 -111.6036  982 ! EMAN-MAN @REF Seton_++_2012 @DOI"10.1016/j.earscirev.2012.03.002" @AU NW @T 2015 edited stage @xo_ys
908 120.6    7.37   36.23  104.73  919 ! EMAN-MAN @REF Seton_++_2012 @DOI"10.1016/j.earscirev.2012.03.002" @AU GS @T 2013
908 250.0    7.37   36.23  104.73  919 ! EMAN-MAN
909  0.0   90.0    0.0    0.0  901 ! COC-PAC Cocos Plate-Pacific
909  5.0   39.13 -108.6  -10.25  901 ! COC-PAC @REF Wilson_1996 @DOI"10.1029/96GL02893" @CHRONID"AN5"
909 10.0   35.3 -105.6  -25.08  901 ! COC-PAC @REF Wilson_1996 @DOI"10.1029/96GL02893" @CHRONID"AN5"
909 11.9   36.0 -107.7  -30.27  901 ! COC-PAC @REF Wilson_1996 @DOI"10.1029/96GL02893" @CHRONID"AN5y"
909 13.0   36.7 -109.1  -32.66  901 ! COC-PAC @REF Wilson_1996 @DOI"10.1029/96GL02893" @CHRONID"AN5y"
909 14.8   38.3 -111.8  -36.33  901 ! COC-PAC @REF Wilson_1996 @DOI"10.1029/96GL02893" @CHRONID"AN5y"
909 17.3   39.3 -114.9  -42.45  901 ! COC-PAC @REF Wilson_1996 @DOI"10.1029/96GL02893" @CHRONID"AN5y"
909 20.0   40.42 -117.81  -47.44  901 ! COC-PAC @REF Wilson_1996 @DOI"10.1029/96GL02893" @CHRONID"AN6"
909 23.0   39.8 -119.7  -54.29  901 ! COC-PAC @REF Wilson_1996 @DOI"10.1029/96GL02893" @xo_ys
909 23.0    7.97 -111.88  -34.1  902 ! COC-FAR Cocos-Farallon, Farallon plate fragmentation @Au NW, @T 2014
909 250.0    7.97 -111.88  -34.1  902 ! COC-FAR Cocos-Farallon
910  0.0   90.0    0.0    0.0  901 ! JFC-PAC Juan de Fuca-Pacific
910 10.9   80.5  -38.8   -8.92  901 ! JFC-PAC @REF Wright_++_in review @CHRONID"c5n2o"
910 20.1   82.6   12.21  -14.34  901 ! JFC-PAC @REF Wright_++_in review @CHRONID"c6o"
910 28.3   81.35 -117.91  -30.67  901 ! JFC-PAC @REF Wright_++_in review @CHRONID"c10n1ny"
910 250.0   81.35 -117.91  -30.67  901 ! JFC-PAC
911  0.0   90.0    0.0    0.0  901 ! NAZ-PAC Nazca Plate-Pacific
911  5.0   60.08  -91.23   -7.13  901 ! NAZ-PAC @REF Tebbens_Cande_1997 & @REF Croon_++_2008 @DOI"10.1029/2008GC002019" @Au NW @T 2013
911 10.9   63.42  -91.82  -16.54  901 ! NAZ-PAC @REF Tebbens_Cande_1997 & @REF Croon_++_2008 @DOI"10.1029/2008GC002019" @Au NW @T 2013
911 15.0   64.98  -91.73  -22.83  901 ! NAZ-PAC @REF Tebbens_Cande_1997 & @REF Croon_++_2008 @DOI"10.1029/2008GC002019" @Au NW @T 2013
911 20.1   62.38  -93.02  -31.01  901 ! NAZ-PAC @REF Tebbens_Cande_1997 & @REF Croon_++_2008 @DOI"10.1029/2008GC002019" @Au NW @T 2013 @CHRONID"AN6"
911 23.0   63.42  -94.11  -35.51  901 ! NAZ-PAC @REF Tebbens_Cande_1997 & @REF Croon_++_2008 @DOI"10.1029/2008GC002019" @Au NW @T 2013 @xo_ys
911 23.0   16.27  -82.32   -7.28  902 ! NAZ-FAR Nazca Plate-Farallon Plate crossover
911 250.0   16.27  -82.32   -7.28  902 ! NAZ-FAR @REF Wright_++_in review
912  0.0   90.0    0.0    0.0  904 ! CAT-ALU Catequil portion of Phoenix-Aluk (for isochrons)
912 83.0   90.0    0.0    0.0  904 ! CAT-ALU @REF Wright_++_in review @xo_ys
912 83.0   32.1   36.98  -79.55  908 ! CAT-EMAN Catequil portion of Phoenix - E Manihiki
912 200.0   32.1   36.98  -79.55  908 ! CAT-EMAN @REF Wright_++_in review
913  0.0   90.0    0.0    0.0  903 ! VBP-VAN Vancouver Subplate-Vancouver
913 47.9   90.0    0.0    0.0  903 ! VBP-VAN @REF Wright_++_in review @xo_ys
913 47.9   76.45 -128.91  -67.38  901 ! VBP-PAC Vancouver Subplate-Pacific
913 52.4  -86.84   22.49   58.16  901 ! VBP-PAC @REF Wright_++_in review @AU NW @T 2013 @xo_ys
913 52.4   62.5636  148.1916   10.1324  902 ! VBP-FAR Vancouver Subplate-Farallon
913 250.0   62.5636  148.1916   10.1324  902 ! VBP-FAR @REF Wright_++_in review @AU NW @T 2013
918  0.0   90.0    0.0    0.0  901 ! KUL-PAC Kula plate-Pacific plate
918 41.0   90.0    0.0    0.0  901 ! KUL-PAC spreading stops
918 41.3   28.06  -56.8    0.11  901 ! KUL-PAC @REF Wright_++_in review @AU NW @T 2013 @CHRONID"c19y"
918 47.9   27.14  -58.12    3.74  901 ! KUL-PAC @REF Wright_++_in review @AU NW @T 2013 @CHRONID"c21o"
918 55.9   37.52  153.33  -24.19  901 ! KUL-PAC @REF Wright_++_in review @AU NW @T 2013 @CHRONID"c25y"
918 61.3   37.14  151.09  -26.81  901 ! KUL-PAC @REF Wright_++_in review @AU NW @T 2013 @CHRONID"c27o"
918 67.7   35.99  147.87  -30.51  901 ! KUL-PAC @REF Wright_++_in review @AU NW @T 2013 @CHRONID"c31y"
918 73.6   35.13  144.87  -37.84  901 ! KUL-PAC @REF Wright_++_in review @AU NW @T 2013 @CHRONID"c33y"
918 83.0   30.22  139.25  -38.5  901 ! KUL-PAC @REF Wright_++_in review @AU NW @T 2013 @CHRONID"c34y"
918 250.0   30.22  139.25  -38.5  901 ! KUL-PAC @REF Wright_++_in review @AU NW @T 2013
919  0.0   90.0    0.0    0.0  904 ! PHX-ALU Phoenix plate-Aluk Plate
919 83.0   90.0    0.0    0.0  904 ! PHX-ALU @REF Wright_++_in review @AU NW @T 2013 @xo_ys
919 83.0   32.1   36.98  -79.55  984 ! PHX-MAN Phoenix Plate-Manihiki Plate
919 120.6   32.1   36.98  -79.55  984 ! PHX-MAN @REF Seton_++_2012 @DOI"10.1016/j.earscirev.2012.03.002" @xo_ys
919 120.6   45.11  -20.45 -177.94  901 ! PHX-PAC Phoenix Plate-Pacific @CHRONID"M0"
919 137.9  -30.87  156.78  185.21  901 ! PHX-PAC @REF Muller_++_2008 @DOI"10.1029/2007GC001743" @Au GS @T 2011 @CHRONID"M16"
919 146.6  -27.79  156.09  187.34  901 ! PHX-PAC @REF Muller_++_2008 @DOI"10.1029/2007GC001743" @Au GS @T 2011 @CHRONID"M21"
919 154.0  -24.38  155.39  188.96  901 ! PHX-PAC @REF Muller_++_2008 @DOI"10.1029/2007GC001743" @Au GS @T 2011 @CHRONID"M25"
919 168.0  -20.04  154.81  191.15  901 ! PHX-PAC @REF Muller_++_2008 @DOI"10.1029/2007GC001743" @Au GS @T 2011 @CHRONID"M3x"
919 190.0  -13.63  153.95  194.27  901 ! PHX-PAC @REF Muller_++_2008 @DOI"10.1029/2007GC001743" @Au GS @T 2011 @CHRONID"M4x" @absage
919 200.0  -10.71  153.56  195.64  901 ! PHX-PAC @REF Seton_++_2012 @DOI"10.1016/j.earscirev.2012.03.002" @Au GS @T 2013 @absage
919 220.0   -4.83  152.84  198.26  901 ! PHX-PAC @REF Shephard_++_2013, @DOI"10.1016/j.earscirev.2013.05.012" @Au GS @T 2013 @absage
919 230.0   -1.88  152.47  199.5  901 ! PHX-PAC @REF Shephard_++_2013, @DOI"10.1016/j.earscirev.2013.05.012" @absage
919 250.0    5.87  156.66  190.23  901 ! PHX-PAC @REF Matthews_et_al_2016 @DOI"10.1016/j.gloplacha.2016.10.002" @xo_ys
919 250.0  -43.1032  -17.5225 -197.259  9000 ! PHX-PTJ Phoenix Plate (Panthalassa Plate 1)-Panthalassa Triple Junction @REF Domeier_Torsvik_2014 @DOI"10.1016/j.gsf.2014.01.002" modified by @REF Matthews_et_al_2016 @DOI"10.1016/j.gloplacha.2016.10.002"
919 260.0   50.9695  163.3994  193.275  9000 ! PHX-PTJ stages preserved from @REF Domeier_Torsvik_2014 @DOI"10.1016/j.gsf.2014.01.002"
919 270.0   54.9126  162.6288  194.6789  9000 ! PHX-PTJ  stages preserved from @REF Domeier_Torsvik_2014 @DOI"10.1016/j.gsf.2014.01.002"
919 310.0   62.8027  160.5072  197.28  9000 ! PHX-PTJ  stages preserved from @REF Domeier_Torsvik_2014 @DOI"10.1016/j.gsf.2014.01.002"
919 341.0   82.4431  136.3399  202.2854  9000 ! PHX-PTJ Young et al. (2019)
919 350.0   84.9883  115.0046  202.8564  9000 ! PHX-PTJ Young et al. (2019)
919 360.0   85.9509   72.2465  203.3485  9000 ! PHX-PTJ Young et al. (2019)
919 370.0   84.4265   34.5386  203.7597  9000 ! PHX-PTJ Young et al. (2019)
919 380.0   81.6798   17.1492  204.0879  9000 ! PHX-PTJ Young et al. (2019)
919 400.0   75.2931    3.9355  204.492  9000 ! PHX-PTJ Young et al. (2019)
919 410.0   71.9649    0.8653  204.5665  9000 ! PHX-PTJ Young et al. (2019)
999 450.0   66.1821   -6.7637  207.9484  9000 ! PHX-PTJ @REF Merdith_++_2021 @DOI"10.1016/j.earscirev.2020.103477"
919 450.0   39.3573  -13.3787  225.5045  9000 !
919 470.0   39.3637  -13.5464  244.1918  9000 ! PHX-PTJ @REF Merdith_++_2021 @DOI"10.1016/j.earscirev.2020.103477"
919 501.0   43.6459  -26.0445  238.3805  9000 !
919 520.0   68.5204  -11.3242  235.6656  9000 ! PHX-PTJ @REF Merdith_++_2021 @DOI"10.1016/j.earscirev.2020.103477"
919 530.0   68.5204  -11.3242  235.6656  9000 ! PHX-PTJ @REF Merdith_++_2021 @DOI"10.1016/j.earscirev.2020.103477"
919 540.0   68.5204  -11.3242  235.6656  9000 ! PHX-PTJ @REF Merdith_++_2021 @DOI"10.1016/j.earscirev.2020.103477"
920  0.0   90.0    0.0    0.0  804 ! TPAC-MBL Trapped Pacific plate (on the Antarctic plate)-Marie Byrd Land
920 47.9   90.0    0.0    0.0  804 ! TPAC-MBL @Au NW @T 2015 @xo_ys
920 47.9   74.43  -48.54  -38.18  901 ! TPAC-PAC Trapped Pacific plate-Pacific crossover
920 83.0  -74.43  131.46   38.18  901 ! TPAC-PAC @REF Wright_++_(in review) @AU NW @T 2015
922  0.0   90.0    0.0    0.0  829 ! MELN1-NWB Melanesian Sea North-North Woodlark Basin
922 12.0   90.0    0.0    0.0  829 ! MELN1-NWB Melanesian Sea  north @xo_ys  @absage     @REF Seton_++_(in prep)
922 12.0  -31.69  -58.86   14.51  847 ! MELBN-MELA Melanesian Sea north-Melanesian Arc @absage MELN1-NWB
922 200.0   31.69  121.14  -14.51  847 ! MELBN-MELA
923  0.0   90.0    0.0    0.0  911 ! JFD-NAZ Juan Fernandez Plate-Nazca plate
923  9.8   90.0    0.0    0.0  911 ! JFD-NAZ @REF Wright_++_(in review) @AU NW @T 2015
924  0.0   90.0    0.0    0.0  909 ! NFAR-COC Northern Farallon/Cocos-Cocos
924 23.0   90.0    0.0    0.0  909 ! NFAR-COC @REF Wright_++_(in review) @AU NW @T 2015 @xo_ys
924 23.0    7.97 -111.88  -34.1  902 ! NFAR-FAR Northern Farallon/Cocos-Farallon
924 180.0    7.97 -111.88  -34.1  902 ! NFAR-FAR part of far-> cocos,  @absage
926  0.0  -38.71 -123.0  -35.91  609 ! IZA1-PSP Izanagi Plate 1-Philippine Sea Plate
926 55.9  -38.71 -123.0  -35.91  609 ! IZA1-PSP @REF Zahirovic_++_2014 @DOI"10.5194/se-5-227-2014" @xo_ys
926 55.9    2.85 -114.0    1.04  901 ! IZA1-PAC Izanagi Plate 1-Pacific @REF Seton_++_2012 @DOI"10.1016/j.earscirev.2012.03.002" @CHRONID"c25y"
926 67.7   20.69 -109.82   15.36  901 ! IZA1-PAC @REF Seton_++_2012 @DOI"10.1016/j.earscirev.2012.03.002" M0  c31y
926 83.0   21.82 -109.54   35.76  901 ! IZA1-PAC @REF Seton_++_2012 @DOI"10.1016/j.earscirev.2012.03.002" M0  c34y
926 120.6   17.43 -109.37   73.73  901 ! IZA1-PAC @REF Seton_++_2012 @DOI"10.1016/j.earscirev.2012.03.002" M4  M0
926 125.7   17.56 -109.4   80.67  901 ! IZA1-PAC @REF Seton_++_2012 @DOI"10.1016/j.earscirev.2012.03.002" M10-N  M4
926 130.5   17.7 -109.42   88.67  901 ! IZA1-PAC @REF Seton_++_2012 @DOI"10.1016/j.earscirev.2012.03.002" M16  M10N
926 137.9   19.16 -109.92   97.03  901 ! IZA1-PAC @REF Seton_++_2012 @DOI"10.1016/j.earscirev.2012.03.002" M21   M16
926 146.6   21.45 -107.09  105.77  901 ! IZA1-PAC @REF Seton_++_2012 @DOI"10.1016/j.earscirev.2012.03.002"
926 154.0   22.34 -104.79  113.27  901 ! IZA1-PAC @REF Seton_++_2012 @DOI"10.1016/j.earscirev.2012.03.002"
926 168.0   23.34 -102.05  123.11  901 ! IZA1-PAC @REF Seton_++_2012 @DOI"10.1016/j.earscirev.2012.03.002"
926 180.0   24.3  -99.25  134.27  901 ! IZA1-PAC @REF Seton_++_2012 @DOI"10.1016/j.earscirev.2012.03.002"
926 190.0   24.67  -97.43  139.95  901 ! IZA1-PAC @REF Seton_++_2012 @DOI"10.1016/j.earscirev.2012.03.002" @xo_ys
926 190.0   27.17   10.07  154.44  902 ! IZA1-PAC @REF Seton_++_2012 @DOI"10.1016/j.earscirev.2012.03.002" @Au GS @T 2011
926 220.0   15.83   20.24  141.85  902 ! IZA1-PAC @REF Seton_++_2012 @DOI"10.1016/j.earscirev.2012.03.002" @Au SZ @T 2013
926 240.0    8.33   25.93  130.34  902 ! IZA1-PAC @REF Seton_++_2012 @DOI"10.1016/j.earscirev.2012.03.002" @Au SZ @T 2013
926 250.0    4.75   28.55  123.54  902 ! IZA1-PAC @REF Seton_++_2012 @DOI"10.1016/j.earscirev.2012.03.002" @Au SZ @T 2013 @xo_ys
926 250.0    9.0376  -69.6413  111.513  9000 ! IZA-PTJ Izanagi Plate (Panthalassa Plate 3)-Panthalassa Triple Junction stages preserved from @REF Domeier_Torsvik_2014 @DOI"10.1016/j.gsf.2014.01.002"
926 270.0   -1.3536  -65.064  124.063  9000 ! IZA-PTJ stages preserved from @REF Domeier_Torsvik_2014 @DOI"10.1016/j.gsf.2014.01.002"
926 290.0   -5.623  -62.6016  137.3256  9000 ! IZA-PTJ stages preserved from @REF Domeier_Torsvik_2014 @DOI"10.1016/j.gsf.2014.01.002"
926 310.0   -9.5104  -60.3208  150.8523  9000 ! IZA-PTJ stages preserved from @REF Domeier_Torsvik_2014 @DOI"10.1016/j.gsf.2014.01.002"
926 320.0  -11.3541  -59.2174  157.6835  9000 ! IZA-PTJ stages preserved from @REF Domeier_Torsvik_2014 @DOI"10.1016/j.gsf.2014.01.002"
926 370.0  -21.0794  -50.1404  207.4382  9000 ! Young et al. (2019)
926 380.0  -22.7421  -49.5964  212.1561  9000 ! Young et al. (2019)
926 410.0  -28.2066  -47.7111  226.6141  9000 ! IZA-PTJ Young et al. (2019)
999 450.0  -32.031  -48.5557  234.8496  9000 ! IZA-PTJ @REF Merdith_++_2021 @DOI"10.1016/j.earscirev.2020.103477"
926 470.0  -35.7481  -41.2836  249.2661  9000 ! IZA-PTJ @REF Merdith_++_2021 @DOI"10.1016/j.earscirev.2020.103477"
926 501.0  -40.1327  -37.7331  258.4685  9000 ! IZA-PTJ @REF Merdith_++_2021 @DOI"10.1016/j.earscirev.2020.103477"
926 520.0  -26.1872  -47.5223  220.4069  9000 ! IZA-PTJ @REF Merdith_++_2021 @DOI"10.1016/j.earscirev.2020.103477"
926 530.0  -26.1872  -47.5223  220.4069  9000 ! IZA-PTJ @REF Merdith_++_2021 @DOI"10.1016/j.earscirev.2020.103477"
929  0.0   90.0    0.0    0.0  919 ! ALK-PHX Aluk Plate 2-Phoenix
929 100.0   90.0    0.0    0.0  919 ! ALK-PHX @absage
930  0.0   90.0    0.0    0.0  904 ! PXN-ALU Phoenix/Aluk
930 83.0   90.0    0.0    0.0  904 ! PXN-ALU Seton et al. 2012 @xo_ys
930 83.0   32.1   36.98  -79.55  984 ! PXN-CAQ Phoenix-Southeast Manihiki/Catequil Seton et al. 2012
930 250.0  -32.1 -143.02   79.55  984 ! PXN-CAQ
932  0.0   90.0    0.0    0.0  918 ! KUL2-KUL Kula/Farallon-Kula
932 83.0   90.0    0.0    0.0  918 ! KUL2-KUL Far iso that become Kula @xo_ys
932 83.0   62.72   28.24   68.62  902 ! KUL2-FAR Kula/Farallon-Farallon crossover
932 240.0   62.72   28.24   68.62  902 ! KUL2-FAR @REF Wright_++_(in review)
938  0.0   90.0    0.0    0.0  918 ! KUL3-KUL Kula Plate 3-Kula Plate
938 83.0   90.0    0.0    0.0  918 ! KUL3-KUL @REF Wright_++_(in review) @xo_ys
938 83.0   54.96 -163.55  -49.28  926 ! KUL3-IZA Kula Plate 3-Izanagi Plate crossover
938 250.0   54.96 -163.55  -49.28  926 ! KUL3-IZA @REF Wright_++_(in review)
939  0.0   90.0    0.0    0.0  918 ! KUL4-KUL Kula Plate 4-Kula Plate
939 83.0   90.0    0.0    0.0  918 ! KUL4-KUL @REF Wright_++_(in review) @xo_ys
939 83.0   30.22  139.25  -38.5  901 ! KUL4-PAC Kula Plate 4-Pacific Plate crossover
939 250.0   30.22  139.25  -38.5  901 ! KUL4-PAC @REF Wright_++_(in review)
941  0.0   90.0    0.0    0.0  101 ! ALT-NAM Aleutian Basin-North America
941 50.0   90.0    0.0    0.0  101 ! ALT-NAM @REF Seton_++_2012 @DOI"10.1016/j.earscirev.2012.03.002" @absage @xo_ys
941 50.0  -82.2504   75.4142   22.1891  926 ! ALT-IZA Aleutian Basin-Izanagi crossover @absage
941 200.0  -82.2504   75.4142   22.1891  926 ! ALT-IZA @REF Seton_++_2012 @DOI"10.1016/j.earscirev.2012.03.002" @absage
943  0.0   90.0    0.0    0.0  801 ! SLBA4-AUS Rotations for an hypothesised arc that was active from 85-55 Ma associated with opening of the South Loyalty BAB
943 55.0  -16.92  135.17    0.03  801 ! SLBA4-AUS @REF Matthews_++_2015 @DOI"10.1016/j.earscirev.2014.10.008" From 0-45 Ma it is fixed to 801 - @Au KJM @xo_of @absage
943 55.0   15.69  -46.96   -1.66  8333 ! SLBA4-AUS @REF Matthews_++_2015 @DOI"10.1016/j.earscirev.2014.10.008" Hypothesised arc associated with opening of the South Loyalty BAB - @Au KM @absage
943 85.0  -34.06  -65.51    3.75  8333 ! SLBA4-AUS @REF Matthews_++_2015 @DOI"10.1016/j.earscirev.2014.10.008" Hypothesised arc associated with opening of the South Loyalty BAB - @Au KM
943 250.0  -34.06  -65.51    3.75  8333 ! SLBA4-AUS
945  0.0   90.0    0.0    0.0  855 ! SLB6-NLB E isochron of SLB MOR
945 43.8   -9.374  163.1788    3.9621  855 ! SLB6-NLB @REF Matthews_++_2015 @DOI"10.1016/j.earscirev.2014.10.008", E isochron of SLB MOR - @Au KJM @xo_of @absage
945 43.8   -5.7   26.9    7.99  965 ! SLB6-NLB @REF Matthews_++_2015 @DOI"10.1016/j.earscirev.2014.10.008", E isochron of SLB MOR - @Au KM @absage
945 85.0   -5.7   26.9    7.99  965 ! SLB6-NLB
949  0.0   90.0    0.0    0.0  890 ! SLB7-KP E isochron of SLB MOR
949 55.0   60.2876   16.393   -0.0042  890 ! SLB7-KP @REF Matthews_++_2015 @DOI"10.1016/j.earscirev.2014.10.008", E isochron of SLB MOR - @Au KM @xo_of @absage
949 55.0   25.51   -7.65  -13.58  960 ! SLB7-SLB8 E isochron of SLB MOR - @Au KM @T 20140908 @absage
949 85.0   25.51   -7.65  -13.58  960 ! SLB7-SLB8
950  0.0   90.0    0.0    0.0  813 ! WCPB-CPB Western Campbell Plateau-Campbell Plateau
950 460.0   90.0    0.0    0.0  813 ! WCPB-CPB	@absage
951  0.0   90.0    0.0    0.0  201 ! SAMT1-SAM South America Terrane 1-South America
951 460.0   90.0    0.0    0.0  201 ! SAMT1-SAM	@absage
952  0.0   90.0    0.0    0.0  201 ! SAMT2-SAM South America Terrane 2-South America
952 460.0   90.0    0.0    0.0  201 ! SAMT2-SAM	@absage
953  0.0   90.0    0.0    0.0  201 ! SAMT3-SAM South America Terrane 3-South America
953 460.0   90.0    0.0    0.0  201 ! SAMT3-SAM	@absage
954  0.0   90.0    0.0    0.0  201 ! SAMT4-SAM South America Terrane 4-South America
954 460.0   90.0    0.0    0.0  201 ! SAMT4-SAM	@absage
955  0.0   90.0    0.0    0.0  201 ! SAMT5-SAM South America Terrane 5-South America
955 460.0   90.0    0.0    0.0  201 ! SAMT5-SAM	@absage
957  0.0   90.0    0.0    0.0  212 ! CAMT1-GYP Central America Terrane 1-Guayape-Honduras
957 250.0   90.0    0.0    0.0  212 ! CAMT1-GYP @absage (450 Ma)
960  0.0   90.0    0.0    0.0  844 ! SLB8-LYR @REF Matthews_++_2015 @DOI"10.1016/j.earscirev.2014.10.008", E isochron of SLB MOR
960 55.0   53.74   26.96   -0.54  844 ! SLB8-LYR @REF Matthews_++_2015 @DOI"10.1016/j.earscirev.2014.10.008", E isochron of SLB MOR - @Au KM @xo_of @absage
960 55.0   90.0    0.0    0.0  872 ! SLB8-SLBA3 @REF Matthews_++_2015 @DOI"10.1016/j.earscirev.2014.10.008", E isochron of SLB MOR - @Au KM @absage
960 85.0   90.0    0.0    0.0  872 ! SLB8-SLBA3
961  0.0   90.0    0.0    0.0  865 ! SLB9-SLBA2 E isochron of SLB MOR
961 55.0   -3.707  -13.9936   -4.6969  865 ! SLB9-SLBA2 @REF Matthews_++_2015 @DOI"10.1016/j.earscirev.2014.10.008", E isochron of SLB MOR - @Au KJM @xo_of @absage
961 55.0   25.51   -7.65  -13.58  841 ! SLB9-SLBA @REF Matthews_++_2015 @DOI"10.1016/j.earscirev.2014.10.008", E isochron of SLB MOR - @Au KM @absage
961 85.0   25.51   -7.65  -13.58  841 ! SLB9-SLBA @REF Matthews_++_2015 @DOI"10.1016/j.earscirev.2014.10.008"
962  0.0   90.0    0.0    0.0  865 ! SLB10-SLBA2 E isochron of SLB MOR
962 55.0   15.9068  -46.4555    0.0102  865 ! SLB10-SLBA2 @REF Matthews_++_2015 @DOI"10.1016/j.earscirev.2014.10.008", E isochron of SLB MOR - @Au KJM @xo_of @absage
962 55.0   15.93  -46.53    1.6  943 ! SLB10-SLBA4 @REF Matthews_++_2015 @DOI"10.1016/j.earscirev.2014.10.008", E isochron of SLB MOR - @Au KM @absage
962 85.0   15.93  -46.53    1.6  943 ! SLB10-SLBA4 @REF Matthews_++_2015 @DOI"10.1016/j.earscirev.2014.10.008", E isochron of SLB MOR - @Au KM
963  0.0   90.0    0.0    0.0  865 ! SLB10-SLBA2 @REF Matthews_++_2015 @DOI"10.1016/j.earscirev.2014.10.008", E isochron of SLB MOR
963 55.0   20.7796  -20.7692   -0.0069  865 ! SLB10-SLBA2 @REF Matthews_++_2015 @DOI"10.1016/j.earscirev.2014.10.008", E isochron of SLB MOR - @Au KJM @xo_of @absage
963 55.0   38.4152   -1.7946   -9.7949  841 ! SLB10-SLBA @REF Matthews_++_2015 @DOI"10.1016/j.earscirev.2014.10.008", E isochron of SLB MOR - @Au KM 20140908 @absage
963 85.0   38.4152   -1.7946   -9.7949  841 ! SLB10-SLBA
964  0.0   90.0    0.0    0.0  865 ! SLB11-SLBA2 E isochron of SLB MOR
964 55.0   90.0    0.0    0.0  865 ! SLB11-SLBA2 @REF Matthews_++_2015 @DOI"10.1016/j.earscirev.2014.10.008", E isochron of SLB MOR - @Au KM @absage
964 85.0   90.0    0.0    0.0  865 ! SLB11-SLBA2 @REF Matthews_++_2015 @DOI"10.1016/j.earscirev.2014.10.008" @absage
965  0.0   90.0    0.0    0.0  844 ! SLB12-LYR E isochron of SLB MOR
965 55.0    3.802  -18.2726   -4.9752  844 ! SLB12-LYR @REF Matthews_++_2015 @DOI"10.1016/j.earscirev.2014.10.008", E isochron of SLB MOR - KJM @xo_of @absage
965 55.0   90.0    0.0    0.0  841 ! SLB12-SLBA @REF Matthews_++_2015 @DOI"10.1016/j.earscirev.2014.10.008", E isochron of SLB MOR - @Au KM @absage
965 85.0   90.0    0.0    0.0  841 ! SLB12-SLBA
966  0.0   90.0    0.0    0.0  801 ! SLB13-AUS E isochron of SLB MOR
966 50.0   61.6    3.38   -0.59  801 ! SLB13-AUS @REF Matthews_++_2015 @DOI"10.1016/j.earscirev.2014.10.008", E isochron of SLB MOR - @Au KJM @xo_of @absage
966 50.0   28.26   -9.1   -7.87  960 ! SLB13-SLB8 @REF Matthews_++_2015 @DOI"10.1016/j.earscirev.2014.10.008", E isochron of SLB MOR - @Au KM 20140908 @absage
966 85.0   28.26   -9.1   -7.87  960 ! SLB13-SLB8 @REF Matthews_++_2015 @DOI"10.1016/j.earscirev.2014.10.008"
969  0.0   90.0    0.0    0.0  901 ! MAT-PAC Mathematician-Pacific
969  3.28   90.0    0.0    0.0  901 ! MAT-PAC @REF DeMets_Traylen_2000 @DOI"10.1016/S0040-1951(99)00309-1", midpoint between 2An3 and 2An2
969  5.1   27.7 -109.7   -6.29  901 ! MAT-PAC @REF DeMets_Traylen_2000 @DOI"10.1016/S0040-1951(99)00309-1" @CHRONID"c3n4c"
969  5.9   11.1 -111.9   10.74  901 ! MAT-PAC @REF DeMets_Traylen_2000 @DOI"10.1016/S0040-1951(99)00309-1" @CHRONID"c3An1y"
969  6.6   12.2 -111.7   16.08  901 ! MAT-PAC @REF DeMets_Traylen_2000 @DOI"10.1016/S0040-1951(99)00309-1" @CHRONID"c3An2o"
969  7.0    6.4 -112.4    9.98  901 ! MAT-PAC @REF DeMets_Traylen_2000 @DOI"10.1016/S0040-1951(99)00309-1" @CHRONID"c3Bc"
969  7.9    8.2 -112.1   14.29  901 ! MAT-PAC @REF DeMets_Traylen_2000 @DOI"10.1016/S0040-1951(99)00309-1" @CHRONID"c4n2c"
969  8.7    5.3 -112.6   14.02  901 ! MAT-PAC @REF DeMets_Traylen_2000 @DOI"10.1016/S0040-1951(99)00309-1" @CHRONID"c4Ay"
969  9.9   -5.0 -114.0   10.69  901 ! MAT-PAC @REF DeMets_Traylen_2000 @DOI"10.1016/S0040-1951(99)00309-1" @CHRONID"c5n2y"
969 10.9  -16.7 -115.6    9.39  901 ! MAT-PAC @REF DeMets_Traylen_2000 @DOI"10.1016/S0040-1951(99)00309-1" @CHRONID"c5n2o" @xo_ys
969 10.9  -22.76   74.06  -34.0  924 ! MAT-FAR Mathematician-Farallon crossover
969 100.0   22.76 -105.94   34.0  924 ! MAT-FAR @REF DeMets_Traylen_2000 @DOI"10.1016/S0040-1951(99)00309-1"
970  0.0   90.0    0.0    0.0  901 ! RIV-PAC Rivera Microplate-Pacific
970  0.8   26.7 -105.2   -3.66  901 ! RIV-PAC @REF DeMets_Traylen_2000 @DOI"10.1016/S0040-1951(99)00309-1" @CHRONID"c1o"
970  1.0   28.0 -104.4   -3.98  901 ! RIV-PAC @REF DeMets_Traylen_2000 @DOI"10.1016/S0040-1951(99)00309-1" @CHRONID"c1r1c"
970  1.9   30.3 -102.8   -4.93  901 ! RIV-PAC @REF DeMets_Traylen_2000 @DOI"10.1016/S0040-1951(99)00309-1" @CHRONID"c2c"
970  2.6   34.7 -100.1   -4.6  901 ! RIV-PAC @REF DeMets_Traylen_2000 @DOI"10.1016/S0040-1951(99)00309-1" @CHRONID"c2An1y"
970  3.6   31.3 -103.2   -8.63  901 ! RIV-PAC @REF DeMets_Traylen_2000 @DOI"10.1016/S0040-1951(99)00309-1" @CHRONID"c2An3o"
970  4.2   28.4 -105.3  -14.74  901 ! RIV-PAC @REF DeMets_Traylen_2000 @DOI"10.1016/S0040-1951(99)00309-1" @CHRONID"c3n1c"
970  4.6   27.5 -105.9  -18.7  901 ! RIV-PAC @REF DeMets_Traylen_2000 @DOI"10.1016/S0040-1951(99)00309-1" @CHRONID"c3n2o"
970  5.1   28.0 -105.7  -19.5  901 ! RIV-PAC @REF DeMets_Traylen_2000 @DOI"10.1016/S0040-1951(99)00309-1" @CHRONID"c3n4c"
970  5.9   28.7 -105.6  -21.21  901 ! RIV-PAC @REF DeMets_Traylen_2000 @DOI"10.1016/S0040-1951(99)00309-1" @CHRONID"c3An1y"
970  6.6   33.4 -103.5  -14.89  901 ! RIV-PAC @REF DeMets_Traylen_2000 @DOI"10.1016/S0040-1951(99)00309-1" @CHRONID"c3An2o"
970  7.0   34.0 -103.2  -15.23  901 ! RIV-PAC @REF DeMets_Traylen_2000 @DOI"10.1016/S0040-1951(99)00309-1" @CHRONID"c3Bc"
970  7.9   35.8 -102.7  -15.17  901 ! RIV-PAC @REF DeMets_Traylen_2000 @DOI"10.1016/S0040-1951(99)00309-1" @CHRONID"c4n2c"
970  8.7   34.7 -103.9  -18.45  901 ! RIV-PAC @REF DeMets_Traylen_2000 @DOI"10.1016/S0040-1951(99)00309-1" @CHRONID"c4Ay"
970  9.9   31.9 -106.0  -27.2  901 ! RIV-PAC @REF DeMets_Traylen_2000 @DOI"10.1016/S0040-1951(99)00309-1" @CHRONID"c5n2y" @xo_ys
970  9.9   -1.17   78.36    2.87  924 ! RIV-FAR Rivera-Farallon crossover
970 100.0   -1.17   78.36    2.87  924 ! RIV-FAR @REF DeMets_Traylen_2000 @DOI"10.1016/S0040-1951(99)00309-1"
971  0.0   90.0    0.0    0.0  911 ! BAU-NAZ Bauer Microplate-Nazca
971  5.9   90.0    0.0    0.0  911 ! BAU-NAZ @REF Seton_++_2012 @DOI"10.1016/j.earscirev.2012.03.002" based on @REF Eakins_Lonsdale_2003 @DOI"10.1007/s11001-004-5882-4" @CHRONID"c3An1o"
971  7.4  -28.0 -103.0   -3.9  911 ! BAU-NAZ @REF Seton_++_2012 @DOI"10.1016/j.earscirev.2012.03.002" based on @REF Eakins_Lonsdale_2003 @DOI"10.1007/s11001-004-5882-4" @CHRONID"4n1y"
971 10.9  -27.25 -101.3  -19.3  911 ! BAU-NAZ @REF Seton_++_2012 @DOI"10.1016/j.earscirev.2012.03.002" based on @REF Eakins_Lonsdale_2003 @DOI"10.1007/s11001-004-5882-4" @CHRONID"c5n2o"
971 15.2  -24.86  -98.5  -40.63  911 ! BAU-NAZ @REF Seton_++_2012 @DOI"10.1016/j.earscirev.2012.03.002" based on @REF Eakins_Lonsdale_2003 @DOI"10.1007/s11001-004-5882-4" @CHRONID"c5Bn.2o"
971 18.0  -24.86  -98.5  -40.63  911 ! BAU-NAZ @REF Seton_++_2012 @DOI"10.1016/j.earscirev.2012.03.002" based on @REF Eakins_Lonsdale_2003 @DOI"10.1007/s11001-004-5882-4" @absage
972  0.0   90.0    0.0    0.0  971 ! BAUC-BAU Bauer Microplate core-Bauer
972 15.2   90.0    0.0    0.0  971 ! BAUC-BAU @REF Seton_++_2012 @DOI"10.1016/j.earscirev.2012.03.002" based on @REF Eakins_Lonsdale_2003 @DOI"10.1007/s11001-004-5882-4"
973  0.0  -19.3167  -21.8498   15.4735  2007 ! TCAR-CARPI Trapped Caribbean-Caribbean plate interior
973 135.0  -19.3167  -21.8498   15.4735  2007 ! TCAR-CARPI This model  @absage @xo_os
973 135.0   24.87  137.28  123.5  902 ! TCAR-FAR Trapped Caribbean-Farallon this model @absage
973 250.0   24.87  137.28  123.5  902 ! TCAR-FAR
977  0.0   90.0    0.0    0.0  301 ! JMN-EUR Jan Mayen Plate-Northern European Craton
977 27.0   90.0    0.0    0.0  301 ! JMN-EUR  spreading stops between C11 and C7 CG2010 after Gaina et al., 2009
977 33.1   65.52   -9.45  -16.21  301 ! JMN-EUR @REF Gaina_++_2009 @DOI"10.1144/0016-76492008-112" @Au CG @T 2010 @CHRONID"C13y"
977 40.1   63.92  -12.96  -17.02  301 ! JMN-EUR @REF Gaina_++_2009 @DOI"10.1144/0016-76492008-112" @Au CG @T 2010 @CHRONID"C18o"
977 43.8   64.12  -12.9  -26.52  301 ! JMN-EUR @REF Gaina_++_2009 @DOI"10.1144/0016-76492008-112" @Au CG @T 2010 @CHRONID"C20o"
977 47.9  -64.52  169.08   47.19  301 ! JMN-EUR @REF Gaina_++_2009 @DOI"10.1144/0016-76492008-112" @Au CG @T 2010 @CHRONID"C21o"
977 49.7   64.16  -11.47  -49.09  301 ! JMN-EUR @REF Gaina_++_2009 @DOI"10.1144/0016-76492008-112" @Au CG @T 2010 @CHRONID"C22o"
977 53.3   52.07  -28.49  -15.31  301 ! JMN-EUR @REF Gaina_++_2009 @DOI"10.1144/0016-76492008-112" @Au CG @T 2010 @CHRONID"C24o"  @xo_ys
977 53.3   81.5676    2.0729  -20.5902  102 ! JMN-EUR @REF Gaina_++_2009 @DOI"10.1144/0016-76492008-112" @Au CG @T 2010 @CHRONID"C24o"
977 80.0   81.5676    2.0729  -20.5902  102 ! JMN-EUR @REF Gaina_++_2009 @DOI"10.1144/0016-76492008-112" @Au CG @T 2010 @CHRONID"C24o"  @absage
977 250.0   81.5676    2.0729  -20.5902  102 ! JMMC-EUR @REF Gaina_++_2009 @DOI"10.1144/0016-76492008-112" @Au CG @T 2010 @CHRONID"C24o"
979  0.0   90.0    0.0    0.0  114 ! MAR-LMN Makarov Basin-Lomonosov Ridge
979 57.0   90.0    0.0    0.0  114 ! MAR-LMN @REF Alvey_++_2008 @DOI"10.1016/j.epsl.2008.07.036" @absage
979 68.0   40.27  -24.81   -1.96  114 ! MAR-LMN @REF Alvey_++_2008 @DOI"10.1016/j.epsl.2008.07.036" @absage
979 70.0   40.27  -24.81   -1.96  114 ! MAR-LMN @REF Alvey_++_2008 @DOI"10.1016/j.epsl.2008.07.036" @absage
981  0.0   90.0    0.0    0.0  901 ! OJP-PAC Ontong Java-Pacific
981 250.0   90.0    0.0    0.0  901 ! OJP-PAC @REF Alvey_++_2008 @DOI"10.1016/j.epsl.2008.07.036"
982  0.0   90.0    0.0    0.0  981 ! MPP-OJP Manihiki-Ontong Java
982 86.0   90.0    0.0    0.0  981 ! MPP-OJP @absage
982 100.0   76.03  159.59  -12.42  981 ! MPP-OJP @REF Wright_++_(in review) @Au NW @T 2015 edited stage @absage
982 110.0   81.54    4.98  -17.86  981 ! MPP-OJP @REF Wright_++_(in review) @Au NW @T 2015
982 120.6   74.0  -21.45  -25.11  981 ! MPP-OJP @REF Wright_++_(in review) @Au NW @T 2015
982 250.0   74.0  -21.45  -25.11  981 ! MPP-OJP @REF Wright_++_(in review) @Au NW @T 2015
983  0.0   90.0    0.0    0.0  982 ! HIK-MPP Hikurangi-Manihiki
983 86.0   90.0    0.0    0.0  982 ! HIK-MPP @REF Seton_++_2012 @DOI"10.1016/j.earscirev.2012.03.002" @absage
983 100.0    1.03   99.54    9.63  982 ! HIK-MPP @REF Seton_++_2012 @DOI"10.1016/j.earscirev.2012.03.002" @absage
983 120.6   -0.23  132.63   31.23  982 ! HIK-MPP @REF Seton_++_2012 @DOI"10.1016/j.earscirev.2012.03.002" @xo_ys
983 120.6   55.57  -24.57  138.66  919 ! HIK-MPP @REF Seton_++_2012 @DOI"10.1016/j.earscirev.2012.03.002" @Au GS @T 2011
983 250.0  -55.57  155.43 -138.66  919 ! HIK-MPP @Au GS @T 2011
984  0.0   90.0    0.0    0.0  911 ! CAQ-NAZ Southeast Manihiki/Catequil-Nazca @Au NW @T 2015
984 23.0   90.0    0.0    0.0  911 ! CAQ-NAZ @xo_ys
984 23.0   16.27  -82.32   -7.28  902 ! CAQ-FAR Southeast Manihiki/Catequil-Farallon
984 86.0   16.27  -82.32   -7.28  902 ! CAQ-FAR @REF Seton_++_2012 @DOI"10.1016/j.earscirev.2012.03.002" @absage @xo_ys
984 86.0   81.0411  132.6874  -92.0633  982 ! CAQ-MPP Southeast Manihiki/Catequil-Manihiki @REF Seton_++_2012 @DOI"10.1016/j.earscirev.2012.03.002" crossover @Au GS @T 2011 @absage
984 100.0  -86.8891  -97.9157   97.5232  982 ! CAQ-MPP @REF Seton_++_2012 @DOI"10.1016/j.earscirev.2012.03.002" @Au GS @T 2011  @absage
984 110.0  -81.2686  154.8615   99.603  982 ! CAQ-MPP @REF Seton_++_2012 @DOI"10.1016/j.earscirev.2012.03.002" @Au GS @T 2011  @absage
984 120.6   75.3189  -34.4216 -100.0928  982 ! CAQ-MPP @REF Seton_++_2012 @DOI"10.1016/j.earscirev.2012.03.002" @Au GS @T 2011 & @Au NW @T 2015
985  0.0   90.0    0.0    0.0  901 ! CAQ-PAC Southeast Manihiki/Catequil-Pacific
985 83.0   90.0    0.0    0.0  901 ! CAQ-PAC @REF Seton_++_2012 @DOI"10.1016/j.earscirev.2012.03.002" @Au GS @T 2011  @xo_ys
985 83.0   61.23   -4.2  142.06  904 ! CAQ-ALU Southeast Manihiki/Catequil-Aluk crossover
985 86.0   61.23   -4.2  142.06  904 ! CAQ-ALU @absage @xo_ys
985 86.0   81.45  135.19   88.34  984 ! CAQ-CAQ Southeast Manihiki/Catequil-Catequil Seton et al. 2012 crossover * GS11 @absage
985 250.0  -81.45  -44.81  -88.34  984 ! CAQ-CAQ @REF Seton_++_2012 @DOI"10.1016/j.earscirev.2012.03.002" @Au GS @T 2011
986  0.0   90.0    0.0    0.0  904 ! CAQ-ALU Southeast Manihiki/Catequil-Aluk @Au NW @T 2015
986 86.0   90.0    0.0    0.0  904 ! CAQ-ALU @REF Seton_++_2012 @DOI"10.1016/j.earscirev.2012.03.002" @Au GS @T 2011 @absage @xo_ys
986 86.0   32.1   36.98  -79.55  984 ! CAQ-CAQ Southeast Manihiki/Catequil-Catequil @REF Seton_++_2012 @DOI"10.1016/j.earscirev.2012.03.002" @Au GS @T 2011 @absage
986 250.0   32.1   36.98  -79.55  984 ! CAQ-CAQ @Au GS @T 2011
987  0.0   90.0    0.0    0.0  804 ! CAQ-MBL Southeast Manihiki/Catequil-Marie Byrd Land
987 86.0   90.0    0.0    0.0  804 ! CAQ-MBL @REF Seton_++_2012 @DOI"10.1016/j.earscirev.2012.03.002" @Au GS @T 2011 @absage @xo_ys
987 86.0   63.5232  -59.1767  -60.9691  983 ! CAQ-HIK Southeast Manihiki/Catequil-Hikurangi @REF Seton_++_2012 @DOI"10.1016/j.earscirev.2012.03.002" @Au GS @T 2011 @absage
987 250.0   63.5232  -59.1767  -60.9691  983 ! CAQ-HIK @REF Seton_++_2012 @DOI"10.1016/j.earscirev.2012.03.002" @Au GS @T 2011
988  0.0   90.0    0.0    0.0  680 ! PHIL-EHA Philippine Sea plate-East Halmahera
988 250.0   90.0    0.0    0.0  680 ! PHIL-EHA @absage
990  0.0   90.0    0.0    0.0  901 ! PPHX-PAC Trapped Phoenix-Pacific
990 120.6   90.0    0.0    0.0  901 ! PPHX-PAC @REF Seton_++_2012 @DOI"10.1016/j.earscirev.2012.03.002" @Au GS @T 2011 @xo_ys
990 120.6   45.11  -20.45  177.94  919 ! PPHX-PHX Trapped Phoenix-Phoneix @REF Seton_++_2012 @DOI"10.1016/j.earscirev.2012.03.002" @Au GS @T 2011c
990 250.0   45.11  -20.45  177.94  919 ! PPHX-PHX @REF Seton_++_2012 @DOI"10.1016/j.earscirev.2012.03.002" @Au GS @T 2011
1001  0.0   90.0    0.0    0.0  1002 ! PKT1-PKT2 Proto-Kazakhstania terrane 1-Proto Kazakhstania terrane 2  @REF Domeier_Torsvik_2014 @DOI"10.1016/j.gsf.2014.01.002"
1001 250.0   90.0    0.0    0.0  1002 ! PKT1-PKT2  @REF Domeier_Torsvik_2014 @DOI"10.1016/j.gsf.2014.01.002"
1001 310.0   17.09    4.16  -25.7  1002 ! PKT1-PKT2   @REF Domeier_Torsvik_2014 @DOI"10.1016/j.gsf.2014.01.002" POLE_RECALCULATED-@REF Matthews_et_al_2016 @DOI"10.1016/j.gloplacha.2016.10.002"
1001 320.0   19.66    0.97  -60.14  1002 ! PKT1-PKT2  @REF Domeier_Torsvik_2014 @DOI"10.1016/j.gsf.2014.01.002" POLE_RECALCULATED-@REF Matthews_et_al_2016 @DOI"10.1016/j.gloplacha.2016.10.002"
1001 330.0   20.4   -1.06  -93.69  1002 ! PKT1-PKT2   @REF Domeier_Torsvik_2014 @DOI"10.1016/j.gsf.2014.01.002" POLE_RECALCULATED-@REF Matthews_et_al_2016 @DOI"10.1016/j.gloplacha.2016.10.002"
1001 340.0   21.01   -0.87 -131.25  1002 ! PKT1-PKT2  @REF Domeier_Torsvik_2014 @DOI"10.1016/j.gsf.2014.01.002" POLE_RECALCULATED-@REF Matthews_et_al_2016 @DOI"10.1016/j.gloplacha.2016.10.002"
1001 350.0   20.61   -1.45 -147.39  1002 ! PKT1-PKT2  @REF Domeier_Torsvik_2014 @DOI"10.1016/j.gsf.2014.01.002" POLE_RECALCULATED-@REF Matthews_et_al_2016 @DOI"10.1016/j.gloplacha.2016.10.002"
1001 360.0   20.92   -1.65 -177.35  1002 ! PKT1-PKT2  @REF Domeier_Torsvik_2014 @DOI"10.1016/j.gsf.2014.01.002" POLE_RECALCULATED-@REF Matthews_et_al_2016 @DOI"10.1016/j.gloplacha.2016.10.002"
1001 370.0   20.89   -1.67 -178.14  1002 ! PKT1-PKT2  @REF Domeier_Torsvik_2014 @DOI"10.1016/j.gsf.2014.01.002" POLE_RECALCULATED-@REF Matthews_et_al_2016 @DOI"10.1016/j.gloplacha.2016.10.002"
1001 380.0   20.48   -1.67 -166.12  1002 ! PKT1-PKT2 @REF Domeier_Torsvik_2014 @DOI"10.1016/j.gsf.2014.01.002"  POLE_RECALCULATED-@REF Matthews_et_al_2016 @DOI"10.1016/j.gloplacha.2016.10.002" @xo_ys
1001 380.0   35.33   30.86 -171.75  401 ! PKT1-SIB Proto-Kazakhstania terrane 1-Siberia cross-over @REF Domeier_Torsvik_2014 @DOI"10.1016/j.gsf.2014.01.002" POLE_RECALCULATED-@REF Matthews_et_al_2016 @DOI"10.1016/j.gloplacha.2016.10.002"
1001 390.0   36.32   29.09 -173.93  401 ! PKT1-SIB @REF Domeier_Torsvik_2014 @DOI"10.1016/j.gsf.2014.01.002" POLE_RECALCULATED-@REF Matthews_et_al_2016 @DOI"10.1016/j.gloplacha.2016.10.002"
1001 400.0   37.1   28.04 -174.5  401 ! PKT1-SIB   @REF Domeier_Torsvik_2014 @DOI"10.1016/j.gsf.2014.01.002" POLE_RECALCULATED-@REF Matthews_et_al_2016 @DOI"10.1016/j.gloplacha.2016.10.002"
1001 410.0   38.21   26.44 -175.51  401 ! PKT1-SIB @REF Domeier_Torsvik_2014 @DOI"10.1016/j.gsf.2014.01.002" POLE_RECALCULATED-@REF Matthews_et_al_2016 @DOI"10.1016/j.gloplacha.2016.10.002"
1001 1000.0   38.21   26.44 -175.51  401 ! PKT1-SIB Y18-- ajy implement
1002  0.0   90.0    0.0    0.0  401 ! PKT2-SIB Proto-Kazakhstania terrane 2-Siberia  @REF Domeier_Torsvik_2014 @DOI"10.1016/j.gsf.2014.01.002"
1002 250.0   90.0    0.0    0.0  401 ! PKT2-SIB  @REF Domeier_Torsvik_2014 @DOI"10.1016/j.gsf.2014.01.002"
1002 310.0   27.92 -117.61   57.05  401 ! PKT2-SIB @REF Domeier_Torsvik_2014 @DOI"10.1016/j.gsf.2014.01.002" POLE_RECALCULATED-@REF Matthews_et_al_2016 @DOI"10.1016/j.gloplacha.2016.10.002"
1002 320.0   40.47 -114.27   59.77  401 ! PKT2-SIB @REF Domeier_Torsvik_2014 @DOI"10.1016/j.gsf.2014.01.002" POLE_RECALCULATED-@REF Matthews_et_al_2016 @DOI"10.1016/j.gloplacha.2016.10.002"
1002 330.0   48.53 -116.77   66.27  401 ! PKT2-SIB @REF Domeier_Torsvik_2014 @DOI"10.1016/j.gsf.2014.01.002" POLE_RECALCULATED-@REF Matthews_et_al_2016 @DOI"10.1016/j.gloplacha.2016.10.002"
1002 340.0   67.48 -101.96   83.2  401 ! PKT2-SIB  @REF Domeier_Torsvik_2014 @DOI"10.1016/j.gsf.2014.01.002" POLE_RECALCULATED-@REF Matthews_et_al_2016 @DOI"10.1016/j.gloplacha.2016.10.002"
1002 350.0   60.48 -108.17   77.01  401 ! PKT2-SIB @REF Domeier_Torsvik_2014 @DOI"10.1016/j.gsf.2014.01.002" POLE_RECALCULATED-@REF Matthews_et_al_2016 @DOI"10.1016/j.gloplacha.2016.10.002"
1002 360.0   63.76 -103.12   72.73  401 ! PKT2-SIB @REF Domeier_Torsvik_2014 @DOI"10.1016/j.gsf.2014.01.002" POLE_RECALCULATED-@REF Matthews_et_al_2016 @DOI"10.1016/j.gloplacha.2016.10.002"
1002 370.0  -53.5   66.84  -66.75  401 ! PKT2-SIB  @REF Domeier_Torsvik_2014 @DOI"10.1016/j.gsf.2014.01.002" POLE_RECALCULATED-@REF Matthews_et_al_2016 @DOI"10.1016/j.gloplacha.2016.10.002"
1002 380.0  -42.95   62.74  -64.23  401 ! PKT2-SIB @REF Domeier_Torsvik_2014 @DOI"10.1016/j.gsf.2014.01.002" POLE_RECALCULATED-@REF Matthews_et_al_2016 @DOI"10.1016/j.gloplacha.2016.10.002"
1002 410.0  -32.0552   61.4662  -59.3027  401 ! PKT2-SIB @REF Domeier_Torsvik_2014 @DOI"10.1016/j.gsf.2014.01.002" POLE_RECALCULATED-@REF Matthews_et_al_2016 @DOI"10.1016/j.gloplacha.2016.10.002"
1003 250.0   44.27  121.05    7.62  601 ! SQT-NCH South Qinling terrane-North China Platform  @REF Domeier_Torsvik_2014 @DOI"10.1016/j.gsf.2014.01.002"
1003 310.0   44.27  121.05    7.62  601 ! SQT-NCH  @REF Domeier_Torsvik_2014 @DOI"10.1016/j.gsf.2014.01.002"
1003 320.0   36.48  114.97   37.89  601 ! SQT-NCH  @REF Domeier_Torsvik_2014 @DOI"10.1016/j.gsf.2014.01.002"
1003 330.0   40.49  116.66   62.93  601 ! SQT-NCH  @REF Domeier_Torsvik_2014 @DOI"10.1016/j.gsf.2014.01.002"
1003 340.0   36.5  120.25  126.31  601 ! SQT-NCH  @REF Domeier_Torsvik_2014 @DOI"10.1016/j.gsf.2014.01.002" @xo_ys
1003 340.0   45.4344  134.5145  104.9345  602 ! SQT-SCH South Qinling terrane-South China Platform  @REF Domeier_Torsvik_2014 @DOI"10.1016/j.gsf.2014.01.002"
1003 410.0  -45.4344  -45.4855 -104.9345  602 ! SQT-SCH @REF Domeier_Torsvik_2014 @DOI"10.1016/j.gsf.2014.01.002"
1005 410.0   90.0    0.0    0.0  101 ! ?unknown potential artefact to delete
1005 700.0  -13.65  -17.12   -9.66  101 ! ?unknown potential artefact to delete
1005 900.0   90.0    0.0    0.0  101 ! ?unknown potential artefact to delete
1005 1010.0   90.0    0.0    0.0  101 ! ?unknown potential artefact to delete
1007 410.0   90.0    0.0    0.0  184 ! 	PVA-GAN Popelogan-Victoria arc-Ganderia Domeier 2016
1007 435.0  -34.4482   14.0264 -128.287  184 ! PVA-GAN Domeier 2016
1007 440.0  -36.5084    8.6408 -125.9  184 ! PVA-GAN Domeier 2016
1007 450.0  -35.9933    9.7638 -125.395  184 ! PVA-GAN Domeier 2016
1007 455.0  -35.9912    9.4299 -125.759  184 ! PVA-GAN Domeier 2016
1007 460.0  -36.1653    9.5302 -125.633  184 ! PVA-GAN Domeier 2016
1007 470.0  -38.3905   10.8509 -123.057  184 ! PVA-GAN Domeier 2016
1007 480.0  -39.962   12.5118 -120.982  184 ! PVA-GAN Domeier 2016
1007 490.0  -41.5118   14.5654 -119.232  184 ! PVA-GAN Domeier 2016
1007 500.0   90.0    0.0    0.0  184 ! PVA-GAN Domeier 2016
1007 510.0   90.0    0.0    0.0  184 ! PVA-GAN Domeier 2016
1011  0.0  -26.22   60.64   51.9  16104 ! SMI-YTT Slide Mountain isochrons-Yukon Tanana Terrane, @REF Matthews_et_al_2016 @DOI"10.1016/j.gloplacha.2016.10.002" @Au SJNYY & KJM, @T 2015
1011 250.0  -26.22   60.64   51.9  16104 ! Slide Mountain isochrons @REF Matthews_et_al_2016 @DOI"10.1016/j.gloplacha.2016.10.002"
1011 270.0  -26.22   60.64   51.9  16104 ! Slide Mountain isochrons @REF Matthews_et_al_2016 @DOI"10.1016/j.gloplacha.2016.10.002"
1011 270.0  -19.8353   12.6636   12.2315  101 ! Slide @REF Matthews_et_al_2016 @DOI"10.1016/j.gloplacha.2016.10.002"
1011 340.0   19.8353 -167.3364  -12.2315  101 ! Slide @REF Matthews_et_al_2016 @DOI"10.1016/j.gloplacha.2016.10.002"
1018 410.0   90.0    0.0    0.0  184 ! PBA-GAN Penobscot arc-Ganderia Domeier 2016
1018 460.0  -27.7886   -3.418 -161.868  184 ! PBA-GAN	Domeier 2016
1018 470.0  -27.7516   -3.13 -162.133  184 ! PBA-GAN	Domeier 2016
1018 475.0  -28.0   -3.38 -161.91  184 ! PBA-GAN	Domeier 2016
1018 480.0  -27.6788   -3.578 -162.75  184 ! PBA-GAN	Domeier 2016
1018 485.0  -26.3569   -4.16 -163.94  184 ! PBA-GAN	Domeier 2016
1018 490.0  -27.07   -3.94 -163.27  184 ! PBA-GAN	Domeier 2016
1018 500.0  -28.22   -4.02 -162.18  184 ! PBA-GAN	Domeier 2016
1018 510.0  -28.22   -4.02 -162.18  184 ! PBA-GAN	Domeier 2016
1019 500.0   86.9184 -104.3988   -8.8053  101 ! ULR-LAU Uknown Laurentian Rift-Laurentia Mulder et al. (2020)
1019 590.0   90.0    0.0    0.0  101 ! ULR-LAU Mulder et al. (2020)
1019 600.0   90.0    0.0    0.0  101 ! ULR-LAU Mulder et al. (2020)
1041  0.0   90.0    0.0    0.0  101 ! ORPK-NAM OrphanBasin (Cret)-North America
1041 120.0   90.0    0.0    0.0  101 ! ORPK-NAM @REF Skogseid_2011, @Au NBM, @T 2015
1041 144.0   46.12  -48.54   18.0  101 ! ORPK-NAM @REF Skogseid_2011, @Au NBM, @T 2015
1041 250.0   46.12  -48.54   18.0  101 ! ORPK-NAM @REF Skogseid_2011, @Au NBM, @T 2015
1042  0.0   90.0    0.0    0.0  1041 ! ORPJ-NAM OrphanBasin (Jur)-North America
1042 120.0   90.0    0.0    0.0  1041 ! ORPJ-NAM @REF Skogseid_2009, @Au NBM, @T 2015
1042 144.0   90.0    0.0    0.0  1041 ! ORPJ-NAM @REF Skogseid_2009, @Au NBM, @T 2015
1042 200.0   44.85  -50.55   10.0  1041 ! ORPJ-NAM @REF Skogseid_2009, @Au NBM, @T 2015
1042 250.0   44.85  -50.55   10.0  1041 ! ORPJ-NAM @REF Skogseid_2009, @Au NBM, @T 2015
1043  0.0   90.0    0.0    0.0  1042 ! FLM-ORPJ Flemish Cap-Orphan Basin (Jur)
1043 120.0   90.0    0.0    0.0  1042 ! FLM-ORPJ @REF Skogseid_2009, @Au NBM, @T 2015
1043 144.0   44.85  -50.55    2.0  1042 ! FLM-ORPJ @REF Skogseid_2009, @Au NBM, @T 2015
1043 200.0   44.85  -50.55   10.0  1042 ! FLM-ORPJ @REF Skogseid_2009, @Au NBM, @T 2015
1043 250.0   44.85  -50.55   10.0  1042 ! FLM-ORPJ @REF Skogseid_2009, @Au NBM, @T 2015
1044  0.0   90.0    0.0    0.0  101 ! GBN-NAM GrandBanksNorth-North America
1044 144.0   90.0    0.0    0.0  101 ! GBN-NAM @REF Skogseid_2009, @Au NBM, @T 2015
1044 200.0   44.85  -50.55    8.0  101 ! GBN-NAM @REF Skogseid_2009, @Au NBM, @T 2015
1044 250.0   44.85  -50.55    8.0  101 ! GBN-NAM @REF Skogseid_2009, @Au NBM, @T 2015
1361  0.0   90.0    0.0    0.0  101 ! JAB-NAM Jeanne d'Arc Basin-North America
1361 144.0   90.0    0.0    0.0  101 ! JAB-NAM after Peron-Pinvidic et al. 2007
1361 195.0   57.33   32.79   -0.55  101 ! JAB-NAM @REF Skogseid_2009, @Au NBM, @T 2015
1361 245.0   57.33   32.79   -0.69  101 ! JAB-NAM @REF Skogseid_2009, @Au NBM, @T 2015 @xo_ys
1361 245.0   57.33   32.79   -0.69  108 ! JAB-AVA @REF Skogseid_2009, @Au NBM, @T 2015
1361 250.0   57.33   32.79   -0.69  108 ! JAB-AVA @REF Skogseid_2009, @Au NBM, @T 2015
1614  0.0   11.6466   72.6216   26.6751  16150 ! SBB-AXB Stikinia BAB isochrons-Alexander BAB isochron rotations, @REF Matthews_et_al_2016 @DOI"10.1016/j.gloplacha.2016.10.002" @Au KJM, @T 2015
1614 230.0   11.6466   72.6216   26.6751  16150 ! SBB-AXB @REF Matthews_et_al_2016 @DOI"10.1016/j.gloplacha.2016.10.002" @Au KJM, @T 2015 @xo_os
1614 230.0   90.0    0.0    0.0  16104 ! SBB-YTT Stikinia BAB isochrons-Yukon-Tanana Terrane, @REF Matthews_et_al_2016 @DOI"10.1016/j.gloplacha.2016.10.002" @Au KJM, @T 2015
1614 270.0   90.0    0.0    0.0  16104 ! SBB-YTT Stikinia BAB isochrons-Yukon-Tanana Terrane, @REF Matthews_et_al_2016 @DOI"10.1016/j.gloplacha.2016.10.002"
1731  0.0   90.0    0.0    0.0  154 ! PUM-LPA Purcell Mountains-Laurentia Parautochthon
1731 610.0   90.0    0.0    0.0  154 ! PUM-LPA	@absage										   @REF Domeier_Torsvik_2014 @DOI"10.1016/j.gsf.2014.01.002"
1841  0.0   90.0    0.0    0.0  184 ! GANC-GAN Ganderia North America-Ganderia
1841 760.0   90.0    0.0    0.0  184 ! GANC-GAN
2000  0.0   90.0    0.0    0.0  101 ! CAFS-NAM Fore arc sliver Central America - NAM
2000 15.0  -15.04   84.51    8.76  101 ! CAFS-NAM @REF Phipps Morgan_++_2008, @DOI"10.1016/j.epsl.2008.05.004", @REF Boschman_++_2014, @DOI"10.1016/j.earscirev.2014.08.007"  @xo_ys
2000 15.0   -4.15  -92.44   -6.56  2035 ! CAFS-NAM @REF Boschman_++_2014, @DOI"10.1016/j.earscirev.2014.08.007"
2000 250.0   -4.15  -92.44   -6.56  2035 ! CAFS-NAM @REF Boschman_++_2014, @DOI"10.1016/j.earscirev.2014.08.007"
2001  0.0   90.0    0.0    0.0  2024 ! ECT-SC3 Eastern Cayman Trough - Southern Cuba III
2001  6.3  -68.84  -50.09    0.82  2024 ! ECT-SC3 @REF Leroy_++_2000, @DOI"10.1046/j.1365-246x.2000.00059.x", @REF Boschman_++_2014, @DOI"10.1016/j.earscirev.2014.08.007"
2001 11.0  -69.75  -55.09    1.53  2024 ! ECT-SC3 @REF Boschman_++_2014, @DOI"10.1016/j.earscirev.2014.08.007"
2001 19.7  -69.2  -51.93    2.99  2024 ! ECT-SC3 @REF Boschman_++_2014, @DOI"10.1016/j.earscirev.2014.08.007"
2001 26.2  -52.11  -62.14    4.12  2024 ! ECT-SC3 @REF Boschman_++_2014, @DOI"10.1016/j.earscirev.2014.08.007"
2001 33.7  -36.02  -68.74    6.45  2024 ! ECT-SC3 @REF Boschman_++_2014, @DOI"10.1016/j.earscirev.2014.08.007"
2001 42.8  -39.71  -67.37    8.05  2024 ! ECT-SC3 @REF Boschman_++_2014, @DOI"10.1016/j.earscirev.2014.08.007"
2001 49.4  -42.54  -66.71    8.81  2024 ! ECT-SC3 @REF Boschman_++_2014, @DOI"10.1016/j.earscirev.2014.08.007"
2001 250.0  -42.54  -66.71    8.81  2024 ! ECT-SC3 @REF Boschman_++_2014, @DOI"10.1016/j.earscirev.2014.08.007"
2004  0.0   90.0    0.0    0.0  101 ! YCT-NAM Yucatan - NAM
2004 130.0   90.0    0.0    0.0  101 ! YCT-NAM @REF Pindell_Kennan_2009, @DOI"10.1144/SP328.1", @REF Boschman_++_2014, @DOI"10.1016/j.earscirev.2014.08.007"
2004 148.0   21.82  -83.42  -13.65  101 ! YCT-NAM @REF Boschman_++_2014, @DOI"10.1016/j.earscirev.2014.08.007"
2004 158.0   23.06  -84.62  -35.53  101 ! YCT-NAM @REF Boschman_++_2014, @DOI"10.1016/j.earscirev.2014.08.007"
2004 190.0   26.58  -84.36  -51.99  101 ! YCT-NAM @REF Boschman_++_2014, @DOI"10.1016/j.earscirev.2014.08.007"
2004 250.0   26.58  -84.36  -51.99  101 ! YCT-NAM @REF Boschman_++_2014, @DOI"10.1016/j.earscirev.2014.08.007"
2005  0.0   90.0    0.0    0.0  2047 ! JAM-NNR Jamaica - North Nicaraguan Rise
2005 250.0   90.0    0.0    0.0  2047 ! JAM-NNR @REF Boschman_++_2014, @DOI"10.1016/j.earscirev.2014.08.007"
2006  0.0   90.0    0.0    0.0  2007 ! SNH-CPI Southern Hispaniola (CLIP)- Caribbean plate interior
2006 250.0   90.0    0.0    0.0  2007 ! SNH-CPI @REF Boschman_++_2014, @DOI"10.1016/j.earscirev.2014.08.007"
2007  0.0   90.0    0.0    0.0  2001 ! CPI-ECT Caribbean plate interior - Eastern Cayman Trough
2007 49.4   90.0    0.0    0.0  2001 ! CPI-ECT @REF Boschman_++_2014, @DOI"10.1016/j.earscirev.2014.08.007"
2007 70.0   30.11  -62.04  -16.52  2001 ! CPI-ECT @REF Boschman_++_2014, @DOI"10.1016/j.earscirev.2014.08.007" @xo_ys
2007 70.0  -39.6044   62.6877    8.2739  2047 ! CPI-NNR Caribbean plate interior - North Nicaraguan Rise
2007 136.0  -39.6044   62.6877    8.2739  2047 ! CPI-NNR @REF Boschman_++_2014, @DOI"10.1016/j.earscirev.2014.08.007"
2008  0.0   90.0    0.0    0.0  2007 ! AVR-CPI Aves ridge - Caribbean plate interior
2008 250.0   90.0    0.0    0.0  2007 ! AVR-CPI @REF Boschman_++_2014, @DOI"10.1016/j.earscirev.2014.08.007"
2009  0.0   90.0    0.0    0.0  2008 ! GRB-AVR Grenada basin - Aves ridge
2009 250.0   90.0    0.0    0.0  2008 ! GRB-AVR @REF Boschman_++_2014, @DOI"10.1016/j.earscirev.2014.08.007"
2010  0.0   90.0    0.0    0.0  2009 ! LAC-AVR Lesser Antilles Arc - Aves ridge
2010 250.0   90.0    0.0    0.0  2009 ! LAC-AVR @REF Boschman_++_2014, @DOI"10.1016/j.earscirev.2014.08.007"
2011  0.0   90.0    0.0    0.0  2010 ! BAP-LAC Barbados accretionary prism - Lesser Antilles Arc
2011 40.0   90.0    0.0    0.0  2010 ! BAP-LAC @REF Boschman_++_2014, @DOI"10.1016/j.earscirev.2014.08.007"
2011 65.0   60.86   49.77   -2.05  2010 ! BAP-LAC @REF Boschman_++_2014, @DOI"10.1016/j.earscirev.2014.08.007"
2011 250.0   60.86   49.77   -2.05  2010 ! BAP-LAC @REF Boschman_++_2014, @DOI"10.1016/j.earscirev.2014.08.007"
2013  0.0   90.0    0.0    0.0  2007 ! WPA-CPI Western Panama - Caribbean plate interior
2013 71.0   90.0    0.0    0.0  2007 ! WPA-CPI @REF Boschman_++_2014, @DOI"10.1016/j.earscirev.2014.08.007"
2013 250.0   90.0    0.0    0.0  2007 ! WPA-CPI @REF Boschman_++_2014, @DOI"10.1016/j.earscirev.2014.08.007"
2014  0.0   90.0    0.0    0.0  2013 ! CPA-WPA Central Panama - Western Panama
2014 11.0    8.27  -81.87  -40.63  2013 ! CPA-WPA @REF Montes_++_2012 @DOI"10.1130/B30528.1", @REF Boschman_++_2014, @DOI"10.1016/j.earscirev.2014.08.007"
2014 33.7   -7.29   97.84   40.63  2013 ! CPA-WPA @REF Boschman_++_2014, @DOI"10.1016/j.earscirev.2014.08.007"
2014 38.0   -7.85   98.06   49.26  2013 ! CPA-WPA @REF Boschman_++_2014, @DOI"10.1016/j.earscirev.2014.08.007"
2014 135.0   -7.85   98.06   49.26  2013 ! CPA-WPA @REF Boschman_++_2014, @DOI"10.1016/j.earscirev.2014.08.007"
2015  0.0   90.0    0.0    0.0  2014 ! EPA-CPA Eastern Panama - Central Panama
2015 28.0    9.53  -79.57   38.07  2014 ! EPA-CPA @REF Montes_++_2012 @DOI"10.1130/B30528.1", @REF Boschman_++_2014, @DOI"10.1016/j.earscirev.2014.08.007"
2015 38.0    9.43  -78.4   38.04  2014 ! EPA-CPA @REF Boschman_++_2014, @DOI"10.1016/j.earscirev.2014.08.007"
2015 250.0    9.43  -78.4   38.04  2014 ! EPA-CPA @REF Boschman_++_2014, @DOI"10.1016/j.earscirev.2014.08.007"
2016  0.0   90.0    0.0    0.0  2010 ! TOBB-LAC Tobago basin - Lesser Antilles Arc
2016 250.0   90.0    0.0    0.0  2010 ! TOBB-LAC @REF Boschman_++_2014, @DOI"10.1016/j.earscirev.2014.08.007"
2017  0.0   90.0    0.0    0.0  2022 ! NHIS-SC3 Northern Hispaniola - Southern Cuba III
2017  8.0  -29.26  -69.98    1.3  2022 ! NHIS-SC3 @REF Rojas Agramonte_++_2005, Rojas Agramonte_++_2008, Calais_Mercier de Lepinay_1993, @REF Boschman_++_2014, @DOI"10.1016/j.earscirev.2014.08.007"
2017 25.0  -44.08  -67.02    3.88  2022 ! NHIS-SC3 @REF Boschman_++_2014, @DOI"10.1016/j.earscirev.2014.08.007"
2017 50.0  -55.9  -71.06    5.26  2022 ! NHIS-SC3 @REF Boschman_++_2014, @DOI"10.1016/j.earscirev.2014.08.007"
2017 70.0  -55.9  -71.06    5.26  2022 ! NHIS-SC3 @REF Boschman_++_2014, @DOI"10.1016/j.earscirev.2014.08.007" @xo_ys
2017 70.0   43.66  -65.38   14.72  2007 ! NHIS-SC3 @REF Boschman_++_2014, @DOI"10.1016/j.earscirev.2014.08.007"
2017 250.0   43.66  -65.38   14.72  2007 ! NHIS-SC3 @REF Boschman_++_2014, @DOI"10.1016/j.earscirev.2014.08.007"
2018  0.0   90.0    0.0    0.0  2017 ! CHS-NHS Central Hispaniola - Northern Hispaniola
2018 250.0   90.0    0.0    0.0  2017 ! CHS-NHS @REF Boschman_++_2014, @DOI"10.1016/j.earscirev.2014.08.007"
2019  0.0   90.0    0.0    0.0  2007 ! ABC-CPI  ABC islands - Caribbean plate interior
2019 50.0   75.86   78.05    4.87  2007 ! ABC-CPI @REF Boschman_++_2014, @DOI"10.1016/j.earscirev.2014.08.007"
2019 65.0   14.01  -65.45   90.29  2007 ! ABC-CPI @REF Boschman_++_2014, @DOI"10.1016/j.earscirev.2014.08.007"
2019 250.0   14.01  -65.45   90.29  2007 ! ABC-CPI @REF Boschman_++_2014, @DOI"10.1016/j.earscirev.2014.08.007"
2022  0.0   90.0    0.0    0.0  101 ! SC1-NAM Southern Cuba I - North America
2022 45.0   90.0    0.0    0.0  101 ! SC1-NAM @REF Pindell_Kennan_2009, @REF Garcia-Casco_++_2008, @REF Boschman_++_2014, @DOI"10.1016/j.earscirev.2014.08.007"
2022 49.4  -24.66   76.46    5.07  101 ! SC1-NAM @REF Boschman_++_2014, @DOI"10.1016/j.earscirev.2014.08.007"
2022 70.0   -1.79  -36.31   10.58  101 ! SC1-NAM @REF Boschman_++_2014, @DOI"10.1016/j.earscirev.2014.08.007"
2022 75.0    8.93  -59.55   23.9  101 ! SC1-NAM @REF Boschman_++_2014, @DOI"10.1016/j.earscirev.2014.08.007"
2022 80.0   -7.98  -21.7   12.65  101 ! SC1-NAM @REF Boschman_++_2014, @DOI"10.1016/j.earscirev.2014.08.007"
2022 84.0   -9.79  -17.16   13.68  101 ! SC1-NAM @REF Boschman_++_2014, @DOI"10.1016/j.earscirev.2014.08.007"
2022 100.0   25.34 -151.67  -19.34  101 ! SC1-NAM @REF Boschman_++_2014, @DOI"10.1016/j.earscirev.2014.08.007"
2022 120.0   32.01 -140.31  -25.31  101 ! SC1-NAM @REF Boschman_++_2014, @DOI"10.1016/j.earscirev.2014.08.007"
2022 135.0  -40.62   38.24   26.7  101 ! SC1-NAM @REF Boschman_++_2014, @DOI"10.1016/j.earscirev.2014.08.007"
2022 250.0  -40.62   38.24   26.7  101 ! SC1-NAM @REF Boschman_++_2014, @DOI"10.1016/j.earscirev.2014.08.007"
2023  0.0   90.0    0.0    0.0  2022 ! SC2-SC1 Southern Cuba II- Southern Cuba I
2023 40.0   90.0    0.0    0.0  2022 ! SC2-SC1 @REF Leroy_++_2000, @DOI"10.1046/j.1365-246x.2000.00059.x", @REF Boschman_++_2014, @DOI"10.1016/j.earscirev.2014.08.007"
2023 44.0  -53.24  -19.52    0.19  2022 ! SC2-SC1 @REF Boschman_++_2014, @DOI"10.1016/j.earscirev.2014.08.007"
2023 250.0  -53.24  -19.52    0.19  2022 ! SC2-SC1 @REF Boschman_++_2014, @DOI"10.1016/j.earscirev.2014.08.007"
2024  0.0   90.0    0.0    0.0  2023 ! SC3-SC2 Southern Cuba III - Southern Cuba II
2024 38.0   90.0    0.0    0.0  2023 ! SC3-SC2 @REF Leroy_++_2000, @DOI"10.1046/j.1365-246x.2000.00059.x", @REF Boschman_++_2014, @DOI"10.1016/j.earscirev.2014.08.007"
2024 40.0  -65.79  -39.99    0.15  2023 ! SC3-SC2 @REF Boschman_++_2014, @DOI"10.1016/j.earscirev.2014.08.007"
2024 250.0  -65.79  -39.99    0.15  2023 ! SC3-SC2 @REF Boschman_++_2014, @DOI"10.1016/j.earscirev.2014.08.007"
2025  0.0   90.0    0.0    0.0  101 ! NCU-NAM Northern Cuba - North America
2025 250.0   90.0    0.0    0.0  101 ! NCU-NAM @REF Boschman_++_2014, @DOI"10.1016/j.earscirev.2014.08.007"
2030  0.0   90.0    0.0    0.0  201 ! NAB-SAM North Andes block (Greater Maracaibo) - South America
2030 11.0   -1.52  -62.24    9.5  201 ! NAB-SAM Ross and Scotese (1988), updated to Gradstein (2004),  Boschman et al. (2014)
2030 250.0   -1.52  -62.24    9.5  201 ! NAB-SAM @REF Boschman_++_2014, @DOI"10.1016/j.earscirev.2014.08.007"
2031  0.0   90.0    0.0    0.0  2015 ! GPA-EPA Greater Panama - Eastern Panama
2031 28.0    7.78  -76.85   33.59  2015 ! GPA-EPA @REF Montes_++_2012 @DOI"10.1130/B30528.1", @REF Boschman_++_2014, @DOI"10.1016/j.earscirev.2014.08.007"
2031 38.0    7.52  -76.83   30.21  2015 ! GPA-EPA @REF Boschman_++_2014, @DOI"10.1016/j.earscirev.2014.08.007"
2031 250.0    9.84  -77.19   40.48  2015 ! GPA-EPA @REF Boschman_++_2014, @DOI"10.1016/j.earscirev.2014.08.007"
2033  0.0   90.0    0.0    0.0  201 ! NWAG-SAM Great Arc of NW Andes - South America
2033 65.0   90.0    0.0    0.0  201 ! NWAG-SAM @REF Boschman_++_2014, @DOI"10.1016/j.earscirev.2014.08.007"   @xo_ys
2033 65.0   64.04  -87.06   16.89  2007 ! NWAG-CPI @REF Boschman_++_2014, @DOI"10.1016/j.earscirev.2014.08.007"
2033 70.0   64.64  -85.45   17.1  2007 ! NWAG-CPI @REF Boschman_++_2014, @DOI"10.1016/j.earscirev.2014.08.007"
2033 75.0   64.55  -85.35   17.06  2007 ! NWAG-CPI @REF Boschman_++_2014, @DOI"10.1016/j.earscirev.2014.08.007"
2033 84.0   63.21  -85.45   16.43  2007 ! NWAG-CPI @REF Boschman_++_2014, @DOI"10.1016/j.earscirev.2014.08.007"
2033 135.0   57.54  -89.94   14.66  2007 ! NWAG-CPI @REF Boschman_++_2014, @DOI"10.1016/j.earscirev.2014.08.007"
2033 250.0   63.21  -85.45   16.43  2007 ! NWAG-CPI @REF Boschman_++_2014, @DOI"10.1016/j.earscirev.2014.08.007"
2034  0.0   90.0    0.0    0.0  2033 ! SAC-NWAG SAM CLIP material - Great Arc of NW Andes
2034 250.0   90.0    0.0    0.0  2033 ! SAC-NWAG @REF Boschman_++_2014, @DOI"10.1016/j.earscirev.2014.08.007"
2035  0.0   90.0    0.0    0.0  2007 ! CHO-CPI Chortis - Caribbean plate interior
2035  6.1   15.18  -85.45   -0.89  2007 ! CHO-CPI @REF Boschman_++_2014, @DOI"10.1016/j.earscirev.2014.08.007"
2035 11.0   15.46  -84.22   -1.12  2007 ! CHO-CPI @REF Boschman_++_2014, @DOI"10.1016/j.earscirev.2014.08.007"
2035 19.7   16.07  -87.34   -4.36  2007 ! CHO-CPI @REF Boschman_++_2014, @DOI"10.1016/j.earscirev.2014.08.007"
2035 26.2   16.66  -85.52  -10.35  2007 ! CHO-CPI @REF Boschman_++_2014, @DOI"10.1016/j.earscirev.2014.08.007"
2035 33.7   17.06  -84.29  -17.17  2007 ! CHO-CPI @REF Boschman_++_2014, @DOI"10.1016/j.earscirev.2014.08.007"
2035 38.0   18.35  -85.32  -25.6  2007 ! CHO-CPI @REF Boschman_++_2014, @DOI"10.1016/j.earscirev.2014.08.007" @xo_ys
2035 38.0  -31.99   85.79   22.68  101 ! CHO-NAM Chortis - North America
2035 49.4  -30.32   85.97   32.45  101 ! CHO-NAM @REF Boschman_++_2014, @DOI"10.1016/j.earscirev.2014.08.007"
2035 120.0  -30.32   85.97   32.45  101 ! CHO-NAM @REF Boschman_++_2014, @DOI"10.1016/j.earscirev.2014.08.007" @xo_ys
2035 120.0   14.73  -88.77  -41.72  201 ! CHO-SAM Chortis - South America
2035 156.0  -12.98   91.65   53.93  201 ! CHO-SAM @REF Boschman_++_2014, @DOI"10.1016/j.earscirev.2014.08.007" @xo_ys
2035 156.0  -36.49   87.86   47.12  215 ! CHO-GUE Chortis - Guerrero
2035 250.0  -36.49   87.86   47.12  215 ! CHO-GUE @REF Boschman_++_2014, @DOI"10.1016/j.earscirev.2014.08.007"
2037  0.0   90.0    0.0    0.0  2035 ! ECHO-CHO Eastern Chortis terrane - Chortis
2037 250.0   90.0    0.0    0.0  2035 ! ECHO-CHO @REF Boschman_++_2014, @DOI"10.1016/j.earscirev.2014.08.007"
2038  0.0   90.0    0.0    0.0  2035 ! OEC-CHO offshore Eastern Chortis - Chortis
2038 11.0   13.04  -83.62    1.27  2035 ! OEC-CHO @REF Boschman_++_2014, @DOI"10.1016/j.earscirev.2014.08.007"
2038 19.7   12.86  -89.48    2.29  2035 ! OEC-CHO @REF Boschman_++_2014, @DOI"10.1016/j.earscirev.2014.08.007"
2038 26.2   14.94  -84.48    3.2  2035 ! OEC-CHO @REF Boschman_++_2014, @DOI"10.1016/j.earscirev.2014.08.007"
2038 33.7   14.81  -86.09    4.96  2035 ! OEC-CHO @REF Boschman_++_2014, @DOI"10.1016/j.earscirev.2014.08.007"
2038 42.8   16.77  -88.88    6.14  2035 ! OEC-CHO @REF Boschman_++_2014, @DOI"10.1016/j.earscirev.2014.08.007"
2038 49.4   16.99  -88.26    7.59  2035 ! OEC-CHO @REF Boschman_++_2014, @DOI"10.1016/j.earscirev.2014.08.007"
2038 70.0   16.99  -88.26    7.59  2035 ! OEC-CHO @REF Boschman_++_2014, @DOI"10.1016/j.earscirev.2014.08.007"
2038 250.0   16.99  -88.26    7.59  2035 ! OEC-CHO @REF Boschman_++_2014, @DOI"10.1016/j.earscirev.2014.08.007"
2039  0.0   90.0    0.0    0.0  2038 ! SIE-OEC Siuna east - offshore Eastern Chortis
2039 85.0   90.0    0.0    0.0  2038 ! SIE-OEC @REF Boschman_++_2014, @DOI"10.1016/j.earscirev.2014.08.007" @xo_ys
2039 85.0   29.01  -61.42  -28.81  2022 ! SIE-SC1 Siuna east - Southern Cuba I  @REF Boschman_++_2014, @DOI"10.1016/j.earscirev.2014.08.007"
2039 250.0   29.01  -61.42  -28.81  2022 ! SIE-SC1 @REF Boschman_++_2014, @DOI"10.1016/j.earscirev.2014.08.007"
2040  0.0   90.0    0.0    0.0  2035 ! SIW-CHO Siuna west - Chortis
2040 85.0   90.0    0.0    0.0  2035 ! SIW-CHO @REF Boschman_++_2014 @DOI"10.1016/j.earscirev.2014.08.007" @xo_ys
2040 85.0   28.28  -67.86  -35.72  2022 ! SIW-SC1 Siuna west - Southern Cuba I  @REF Boschman_++_2014 @DOI"10.1016/j.earscirev.2014.08.007"
2040 250.0   28.28  -67.86  -35.72  2022 ! SIW-SC1 @REF Boschman_++_2014 @DOI"10.1016/j.earscirev.2014.08.007"
2041  0.0   90.0    0.0    0.0  2030 ! NNWA-NAB Northern CLIP material NW-Andes - Greater Maracaibo
2041 20.0   90.0    0.0    0.0  2030 ! NNWA-NAB @REF Boschman_++_2014 @DOI"10.1016/j.earscirev.2014.08.007" @xo_ys
2041 20.0   -1.52  -62.24    9.5  2034 ! NNWA-SAC Northern CLIP material NW-Andes - Southern CLIP material NW Andes  @REF Boschman_++_2014 @DOI"10.1016/j.earscirev.2014.08.007"
2041 250.0   -1.52  -62.24    9.5  2034 ! NNWA-SAC @REF Boschman_++_2014 @DOI"10.1016/j.earscirev.2014.08.007"
2045  0.0   90.0    0.0    0.0  2017 ! PUR-NHS Puerto Rico - Northern Hispaniola
2045 11.0   16.6  -66.37   24.61  2017 ! PUR-NHS @REF Boschman_++_2014 @DOI"10.1016/j.earscirev.2014.08.007"
2045 40.0   12.48  -66.98   24.1  2017 ! PUR-NHS @REF Boschman_++_2014 @DOI"10.1016/j.earscirev.2014.08.007"
2045 250.0   12.48  -66.98   24.1  2017 ! PUR-NHS @REF Boschman_++_2014 @DOI"10.1016/j.earscirev.2014.08.007"
2046  0.0   90.0    0.0    0.0  2010 ! TOA-LAC Tobago - Lesser Antilles Arc
2046 40.0   90.0    0.0    0.0  2010 ! TOA-LAC @REF Boschman_++_2014 @DOI"10.1016/j.earscirev.2014.08.007"
2046 50.0   61.58   50.45   -0.85  2010 ! TOA-LAC @REF Boschman_++_2014 @DOI"10.1016/j.earscirev.2014.08.007"
2046 65.0  -10.38  117.84  -75.18  2010 ! TOA-LAC @REF Boschman_++_2014 @DOI"10.1016/j.earscirev.2014.08.007"
2046 250.0  -10.38  117.84  -75.18  2010 ! TOA-LAC @REF Boschman_++_2014 @DOI"10.1016/j.earscirev.2014.08.007"
2047  0.0   90.0    0.0    0.0  2035 ! NNR-CHO North Nicaraguan rise - Chortis
2047  6.1   15.89  -80.88    1.68  2035 ! NNR-CHO @REF Boschman_++_2014 @DOI"10.1016/j.earscirev.2014.08.007"
2047 11.0   15.25  -80.7    1.92  2035 ! NNR-CHO @REF Boschman_++_2014 @DOI"10.1016/j.earscirev.2014.08.007"
2047 19.7   15.57  -84.24    6.08  2035 ! NNR-CHO @REF Boschman_++_2014 @DOI"10.1016/j.earscirev.2014.08.007"
2047 26.2   16.98  -82.59   13.97  2035 ! NNR-CHO @REF Boschman_++_2014 @DOI"10.1016/j.earscirev.2014.08.007"
2047 33.7   16.63  -83.03   18.04  2035 ! NNR-CHO @REF Boschman_++_2014 @DOI"10.1016/j.earscirev.2014.08.007"
2047 42.8   14.51  -83.42   27.55  2035 ! NNR-CHO @REF Boschman_++_2014 @DOI"10.1016/j.earscirev.2014.08.007"
2047 49.4   14.29  -83.36   32.23  2035 ! NNR-CHO @REF Boschman_++_2014 @DOI"10.1016/j.earscirev.2014.08.007" @xo_ys
2047 49.4  -64.0705  -51.1214   10.4297  101 ! NNR-NAM North Nicaraguan Rise - North America
2047 70.0  -64.0705  -51.1214   10.4297  101 ! NNR-NAM @REF Boschman_++_2014 @DOI"10.1016/j.earscirev.2014.08.007"
2047 80.0  -60.248  -15.3642   12.2594  101 ! NNR-NAM @REF Boschman_++_2014 @DOI"10.1016/j.earscirev.2014.08.007" @xo_ys
2047 80.0   54.0136  -18.1411  -11.0024  2022 ! NNR-SC1 North Nicaraguan Rise - Southern Cuba I  @REF Boschman_++_2014 @DOI"10.1016/j.earscirev.2014.08.007"
2047 250.0   54.0136  -18.1411  -11.0024  2022 ! NNR-SC1 @REF Boschman_++_2014 @DOI"10.1016/j.earscirev.2014.08.007"
2048  0.0   90.0    0.0    0.0  2007 ! SNR-CPI South Nicaraguan rise - Caribbean plate interior
2048 30.0   90.0    0.0    0.0  2007 ! SNR-CPI @REF Boschman_++_2014 @DOI"10.1016/j.earscirev.2014.08.007"
2048 49.4  -62.8   52.03    1.77  2007 ! SNR-CPI @REF Boschman_++_2014 @DOI"10.1016/j.earscirev.2014.08.007"
2048 135.0  -62.8   52.03    1.77  2007 ! SNR-CPI @REF Boschman_++_2014 @DOI"10.1016/j.earscirev.2014.08.007" @xo_ys
2048 135.0  -50.7   60.4   41.38  101 ! SNR-NAM South Nicaraguan rise - North America  @REF Boschman_++_2014 @DOI"10.1016/j.earscirev.2014.08.007"
2048 250.0   50.7 -119.6  -41.38  101 ! SNR-NAM @REF Boschman_++_2014 @DOI"10.1016/j.earscirev.2014.08.007"
2049  0.0   90.0    0.0    0.0  2004 ! CBA-YCT Caribeana - Yucatan
2049 115.0   90.0    0.0    0.0  2004 ! CBA-YCT @REF Boschman_++_2014 @DOI"10.1016/j.earscirev.2014.08.007"
2049 158.0   17.16  -87.6   54.57  2004 ! CBA-YCT @REF Boschman_++_2014 @DOI"10.1016/j.earscirev.2014.08.007"
2049 180.0   17.12  -87.97   71.63  2004 ! CBA-YCT @REF Boschman_++_2014 @DOI"10.1016/j.earscirev.2014.08.007"
2049 250.0   16.82  -87.99   78.73  2004 ! CBA-YCT @REF Boschman_++_2014 @DOI"10.1016/j.earscirev.2014.08.007"
2050  0.0   90.0    0.0    0.0  2022 ! YCB-SC1 Yucatan basin - Southern Cuba I
2050 70.0   90.0    0.0    0.0  2022 ! YCB-SC1 @REF Boschman_++_2014 @DOI"10.1016/j.earscirev.2014.08.007"
2051  0.0   90.0    0.0    0.0  2010 ! IMG-LAC Isla Margarita - Lesser Antilles Arc
2051 50.0  -71.08   -7.66   -1.32  2010 ! IMG-LAC @REF Boschman_++_2014 @DOI"10.1016/j.earscirev.2014.08.007"
2051 65.0   11.81  -63.7   90.38  2010 ! IMG-LAC @REF Boschman_++_2014 @DOI"10.1016/j.earscirev.2014.08.007"
2051 250.0   11.81  -63.7   90.38  2010 ! IMG-LAC @REF Boschman_++_2014 @DOI"10.1016/j.earscirev.2014.08.007"
2052  0.0   90.0    0.0    0.0  2024 ! MAY-BOC Mayari-Baracoa ophiolite complex
2052 70.0   90.0    0.0    0.0  2024 ! MAY-BOC @REF Boschman_++_2014 @DOI"10.1016/j.earscirev.2014.08.007" @xo_ys
2052 70.0   55.0827  106.5385    4.9534  2017 ! MAY-NHS Mayari-Northern Hispaniola @REF Boschman_++_2014 @DOI"10.1016/j.earscirev.2014.08.007"
2052 77.0  -55.0827  -73.4615   -4.9534  2017 ! MAY-NHS @REF Boschman_++_2014 @DOI"10.1016/j.earscirev.2014.08.007"
2053  0.0   90.0    0.0    0.0  2048 ! EJC-SNR East Jamaica CLIP - South Nicaraguan Rise
2053 72.0   90.0    0.0    0.0  2048 ! EJC-SNR @REF Boschman_++_2014 @DOI"10.1016/j.earscirev.2014.08.007" @xo_ys
2053 72.0   -1.33  -63.63   18.55  2039 ! EJC-SIE East Jamaica CLIP - Siuna East @REF Boschman_++_2014 @DOI"10.1016/j.earscirev.2014.08.007"
2053 76.0   -1.33  -63.63   18.55  2039 ! EJC-SIE @REF Boschman_++_2014 @DOI"10.1016/j.earscirev.2014.08.007" @xo_ys
2053 76.0  -19.1853   41.9289   -1.5174  2048 ! EJC-SNR East Jamaica CLIP - South Nicaraguan Rise @REF Boschman_++_2014 @DOI"10.1016/j.earscirev.2014.08.007"
2053 250.0  -19.1853   41.9289   -1.5174  2048 ! EJC-SNR @REF Boschman_++_2014 @DOI"10.1016/j.earscirev.2014.08.007"
2881  0.0   90.0    0.0    0.0  28800 ! SJUB-DMB San Julian Block-Deseado Massif Block
2881 125.0   90.0    0.0    0.0  28800 ! SJUB-DMB @REF Heine_++_2013 @DOI"10.5194/se-4-215-2013" @AU"CHHEI;ALY"  @T"2012-01-04" @absage
2881 145.0   90.0    0.0    0.0  28800 ! SJUB-DMB @REF Heine_++_2013 @DOI"10.5194/se-4-215-2013" @AU"CHHEI;ALY"  @T"2012-01-04" @absage
2881 250.0   90.0    0.0    0.0  28800 ! SJUB-DMB San Julian Block-Deseado Massif Block  Heine et al. 2013
2881 410.0   90.0    0.0    0.0  28800 ! SJUB-DMB San Julian Block-Deseado Massif Block  Heine et al. 2013
2881 600.0   90.0    0.0    0.0  28800 ! SJUB-DMB
2881 610.0   90.0    0.0    0.0  28800 ! SJUB-DMB
2891  0.0   90.0    0.0    0.0  28900 ! NFB-FIM North Falkland Block-Falkland Islands/Malvinas Microplate
2891 140.0   90.0    0.0    0.0  28900 ! NFB-FIM @REF Heine_++_2013 @DOI"10.5194/se-4-215-2013" @AU"CHHEI;ALY" @T"2012-01-04" @absage
2891 155.0  -47.39  -62.07   -5.0  28900 ! NFB-FIM @REF Heine_++_2013 @DOI"10.5194/se-4-215-2013" @AU"CHHEI;ALY" @T"2012-01-04" @absage
2891 610.0  -47.39  -62.07   -5.0  28900 ! NFB-FIM
2901  0.0   90.0    0.0    0.0  290 ! PMP-SSP Pampean Terrane-Salado Subplate
2901 410.0   90.0    0.0    0.0  290 ! PMP-SSP @REF Heine_++_2013 @DOI"10.5194/se-4-215-2013" @AU"CHHEI;ALY"  @T"2012-01-06" @absage
2901 410.0  -33.02  -60.52    8.5  22041 !	PMP-RDLP Pampean Terrane-Rio de la Plata (NB I think combined Pampean terrane)
2901 1000.0   90.0    0.0    0.0  22041 ! PMP-RDLP (NB obsolete for older times?)
2901 1010.0   90.0    0.0    0.0  22041 ! PMP-RDLP (NB obsolete for older times?)
3002 410.0   90.0    0.0    0.0  302 ! VHS-BAL Valhalla orogeny stepback-Baltica @REF Merdith_++_2021 @DOI"10.1016/j.earscirev.2020.103477"
3002 560.0  -27.31   94.85    2.72  302 ! VHS-BAL @REF Merdith_++_2021 @DOI"10.1016/j.earscirev.2020.103477"
3002 660.0   22.46  -89.51    9.57  302 ! VHS-BAL @REF Merdith_++_2021 @DOI"10.1016/j.earscirev.2020.103477"
3002 800.0   22.46  -89.51    9.57  302 ! VHS-BAL @REF Merdith_++_2021 @DOI"10.1016/j.earscirev.2020.103477"
3002 1000.0   90.0    0.0    0.0  302 ! VHS-BAL @REF Merdith_++_2021 @DOI"10.1016/j.earscirev.2020.103477"
3002 1010.0   90.0    0.0    0.0  302 ! VHS-BAL @REF Merdith_++_2021 @DOI"10.1016/j.earscirev.2020.103477"
3003 410.0   90.0    0.0    0.0  98040 ! 	Oceanic plate subducting under Baltica-Mirovoi Triple Junction @REF Merdith_++_2021 @DOI"10.1016/j.earscirev.2020.103477"
3003 585.0  -66.354  121.9719   38.2998  98040 ! Oceanic plate subducting under Baltica-Mirovoi Triple Junction @REF Merdith_++_2021 @DOI"10.1016/j.earscirev.2020.103477"
3003 720.0   34.6569 -146.917   82.0  98040 ! Oceanic plate subducting under Baltica-Mirovoi Triple Junction @REF Merdith_++_2021 @DOI"10.1016/j.earscirev.2020.103477"
3003 1000.0   90.0    0.0    0.0  98040 ! Oceanic plate subducting under Baltica-Mirovoi Triple Junction @REF Merdith_++_2021 @DOI"10.1016/j.earscirev.2020.103477"
3003 1010.0   90.0    0.0    0.0  98040 ! Oceanic plate subducting under Baltica-Mirovoi Triple Junction @REF Merdith_++_2021 @DOI"10.1016/j.earscirev.2020.103477"
3021  0.0  -41.79   49.31   64.69  16150 ! AXB1-AXB Alexander BAB isochron rotations 1-Alexander BAB isochron rotations, @REF Matthews_et_al_2016 @DOI"10.1016/j.gloplacha.2016.10.002" @Au KJM & SZ, @T 2015
3021 230.0  -41.79   49.31   64.69  16150 ! AXB1-AXB @REF Matthews_et_al_2016 @DOI"10.1016/j.gloplacha.2016.10.002" @Au KJM & SZ, @T 2015 @xo_os
3021 230.0  -26.6   60.18   75.72  16111 ! AXB1-ALX Alexander BAB isochron rotations 1-Alexander terrane, @REF Matthews_et_al_2016 @DOI"10.1016/j.gloplacha.2016.10.002" @Au KJM & SZ, @T 2015
3021 250.0  -26.6   60.18   75.72  16111 ! AXB1-ALX @REF Matthews_et_al_2016 @DOI"10.1016/j.gloplacha.2016.10.002"
3021 270.0  -24.8682   59.4022   76.9183  16111 ! AXB1-ALX Alexander BAB isochron rotations 1-Alexander terrane, @REF Matthews_et_al_2016 @DOI"10.1016/j.gloplacha.2016.10.002"
3021 270.0    3.5674 -148.8262   -8.0335  302 ! AXB1-BAL Alexander BAB isochron rotations 1-Baltica, @REF Matthews_et_al_2016 @DOI"10.1016/j.gloplacha.2016.10.002"
3021 375.0    3.5674 -148.8262   -8.0335  302 ! AXB1-BAL Alexander BAB isochron rotations 1-Baltica, @REF Matthews_et_al_2016 @DOI"10.1016/j.gloplacha.2016.10.002"
3031  0.0   90.0    0.0    0.0  3115 ! SCO-GBR Scotland-Great Britain
3031 140.0   90.0    0.0    0.0  3115 ! SCO-GBR Cessation of rifting in the North Sea @REF Barnett-Moore_++_(in review)
3031 200.0   57.92  -12.21   -2.99  3115 ! SCO-GBR Scotland - EUR Viking Graben / Moray Firth restoration @REF Barnett-Moore_++_(in review)
3031 250.0   57.92  -12.21   -2.99  3115 ! SCO-GBR @REF Barnett-Moore_++_(in review)
3041  0.0   90.0    0.0    0.0  304 ! OMZ-IBR Ossa-Morena Zone-Iberia
3041 250.0   90.0    0.0    0.0  304 ! OMZ-IBR Ossa-Morena Zone-Iberia
3041 410.0   90.0    0.0    0.0  304 ! OMZ-IBR Ossa-Morena Zone-Iberia
3041 410.0   38.6924   -3.6678  -22.2115  714 ! IOMZ-NWA	Ossa-Morena Zone-North West Africa --Young et al. (submitted)
3041 750.0   38.6924   -3.6678  -22.2115  714 ! IOMZ-NWA	Ossa-Morena Zone-North West Africa --Young et al. (submitted)
3041 760.0   38.6924   -3.6678  -22.2115  714 ! IOMZ-NWA	Ossa-Morena Zone-North West Africa --Young et al. (submitted)
3051  0.0   90.0    0.0    0.0  305 ! SCEU-NWA Central Europe (South Armorica and Moldanubia)-North West Africa --Young et al. (submitted)
3051 250.0   90.0    0.0    0.0  305 ! SCEU-NWA Central Europe (South Armorica and Moldanubia)-North West Africa --Young et al. (submitted)
3051 410.0   90.0    0.0    0.0  305 ! SCEU-NWA Central Europe (South Armorica and Moldanubia)-North West Africa --Young et al. (submitted)
3051 410.0   49.6861   -2.7803   62.9448  714 ! SCEU-NWA Central Europe (South Armorica and Moldanubia)-North West Africa --Young et al. (submitted)
3051 810.0   49.6861   -2.7803   62.9448  714 ! SCEU-NWA Central Europe (South Armorica and Moldanubia)-North West Africa --Young et al. (submitted)
3061  0.0   90.0    0.0    0.0  306 ! SCOR-COR South Corsica-Corsica
3061 19.0   90.0    0.0    0.0  306 ! SCOR-COR @REF Schettino_Turco_2006 @DOI"10.1111/j.1365-246X.2006.02997.x"
3061 33.1   52.18  -14.62    2.45  306 ! SCOR-COR @REF Schettino_Turco_2006 @DOI"10.1111/j.1365-246X.2006.02997.x"
3061 610.0   52.18  -14.62    2.45  306 ! SCOR-COR
3062  0.0   90.0    0.0    0.0  3063 ! SSAR-NSAR South Sardinia-North Sardinia
3062 23.4   90.0    0.0    0.0  3063 ! SSAR-NSAR @REF Schettino_Turco_2006 @DOI"10.1111/j.1365-246X.2006.02997.x"
3062 33.1   62.3  -50.82    1.29  3063 ! SSAR-NSAR @REF Schettino_Turco_2006 @DOI"10.1111/j.1365-246X.2006.02997.x"
3062 610.0   62.3  -50.82    1.29  3063 ! SSAR-NSAR
3063  0.0   90.0    0.0    0.0  304 ! NSAR-IBR North Sardinia-Iberia
3063 19.0   90.0    0.0    0.0  304 ! NSAR-IBR @REF Schettino_Turco_2006 @DOI"10.1111/j.1365-246X.2006.02997.x"
3063 33.1   47.38   12.58  -25.96  304 ! NSAR-IBR @REF Schettino_Turco_2006 @DOI"10.1111/j.1365-246X.2006.02997.x"
3063 610.0   47.38   12.58  -25.96  304 ! NSAR-IBR
3115  0.0   90.0    0.0    0.0  301 ! GBR-EUR Great Britain - Eurasia
3115 140.0   90.0    0.0    0.0  301 ! GBR-EUR @REF Barnett-Moore_++_(in review)
3115 200.0   43.5   -0.6   -1.5  301 ! GBR-EUR @REF Barnett-Moore_++_(in review)
3115 250.0   43.5   -0.6   -1.5  301 ! GBR-EUR
3151 500.0   90.0    0.0    0.0  315 ! Oceanic plate subducting under Avalonia @REF Merdith_++_2021 @DOI"10.1016/j.earscirev.2020.103477"
3151 610.0   90.0    0.0    0.0  315 ! Oceanic plate subducting under Avalonia @REF Merdith_++_2021 @DOI"10.1016/j.earscirev.2020.103477"
3171  0.0   90.0    0.0    0.0  301 ! PORB-EUR Porcupine-Eurasia
3171 140.0   90.0    0.0    0.0  301 ! PORB-EUR @REF Barnett-Moore_++_(in review)
3171 200.0   54.9  -13.18   13.61  301 ! PORB-EUR @REF Barnett-Moore_++_(in review)
3171 250.0   53.87  -12.73   20.47  301 ! PORB-EUR
3181  0.0   90.0    0.0    0.0  301 ! RKLB-EUR Rockall Basin-Eurasia
3181 120.0   90.0    0.0    0.0  301 ! RKLB-EUR Barnett-Moore_++_(in review) @xo_ys
3181 120.0   48.16  121.62  -12.71  102 ! RKLB-GRN Barnett-Moore_++_(in review)
3181 250.0   48.16  121.62  -12.71  102 ! RKLB-GRN
3201  0.0   90.0    0.0    0.0  304 ! MEN-IBR Menorca-Iberia
3201 28.0   90.0    0.0    0.0  304 ! MEN-IBR @REF Schettino_Turco_2006 @DOI"10.1111/j.1365-246X.2006.02997.x"
3201 33.1   34.04   -3.39    6.8  304 ! MEN-IBR @REF Schettino_Turco_2006 @DOI"10.1111/j.1365-246X.2006.02997.x"
3201 610.0   34.04   -3.39    6.8  304 ! MEN-IBR
3202  0.0   90.0    0.0    0.0  304 ! MAL-IBR Mallorca-Iberia
3202 28.0   90.0    0.0    0.0  304 ! MAL-IBR @REF Schettino_Turco_2006 @DOI"10.1111/j.1365-246X.2006.02997.x"
3202 33.1   34.04   -3.39    6.1  304 ! MAL-IBR @REF Schettino_Turco_2006 @DOI"10.1111/j.1365-246X.2006.02997.x"
3202 600.0   34.04   -3.39    6.1  304 ! MAL-IBR
3202 610.0   34.04   -3.39    6.1  304 ! MAL-IBR
3203  0.0   90.0    0.0    0.0  304 ! IBZ-IBR Ibiza-Iberia
3203 28.0   90.0    0.0    0.0  304 ! IBZ-IBR @REF Schettino_Turco_2006 @DOI"10.1111/j.1365-246X.2006.02997.x"
3203 33.1   24.29  -18.04    0.93  304 ! IBZ-IBR @REF Schettino_Turco_2006 @DOI"10.1111/j.1365-246X.2006.02997.x"
3203 610.0   24.29  -18.04    0.93  304 ! IBZ-IBR
3222  0.0   90.0    0.0    0.0  3062 ! STP-SSR South Tyrrhenian Block-Southern Sardinia
3222 610.0   90.0    0.0    0.0  3062 ! STP-SSR
3223  0.0   90.0    0.0    0.0  3062 ! SCH-SSR Sardinian Channel-Southern Sardinia
3223 610.0   90.0    0.0    0.0  3062 ! SCH-SSR
3307  0.0   90.0    0.0    0.0  715 ! APU-EUR Apulia-Eurasia
3307 200.0   90.0    0.0    0.0  715 ! APU-AFR @REF Schettino_Turco_2011 @DOI"10.1130/B30064.1" @xo_ys
3307 200.0   49.67   -0.95  -64.71  301 ! APU-EUR @REF Hosseinpour_++_(in review); based on @REF Schettino_Turco_2011 @DOI"10.1130/B30064.1" @Au MH @T 26012014
3307 320.0   49.67   -0.95  -64.71  301 ! APU-EUR Schettino and Turco, 2011 @xo_ys
3307 320.0    0.3873   -5.7324    1.1669  715 ! APU-NEA Apulia-Northeast Africa
3307 410.0    0.3873   -5.7324    1.1669  715 ! APU-NEA Apulia-Northeast Africa
3307 410.0   49.2387   -2.4536  -64.7779  3051 ! APU-SCEU Apulia Central Europe (South Armorica and Moldanubia)
3307 810.0   49.2387   -2.4536  -64.7779  3051 ! APU-SCEU
3323  0.0   90.0    0.0    0.0  3307 ! PNO-APU Pnormide Platform-Apulia
3323 610.0   90.0    0.0    0.0  3307 ! PNO-APU
3446  0.0   90.0    0.0    0.0  346 ! GRC-PEL Greece-Peloponnese  @Au KTM & KJM @T 2014
3446 610.0   90.0    0.0    0.0  346 ! GRC-PEL
4011  0.0   14.5971   63.0592  168.417  430 ! MOKI-AMU Mongol-Okhotsk isochron
4011 250.0   36.3748   88.0903  134.98  9009 !  Mongol-Okhotsk isochron SIB side
4011 250.0   90.0    0.0    0.0  430 ! MOKI-AMU Mongol-Okhotsk isochron KJM @xo_of
4011 360.0   36.3748   88.0903  134.98  9009 !  Mongol-Okhotsk isochron SIB side @xo_ys
4011 360.0   90.0    0.0    0.0  401 !  Mongol-Okhotsk isochron SIB side
4011 410.0   90.0    0.0    0.0  401 !  Mongol-Okhotsk isochron SIB side
4012  0.0   90.0    0.0    0.0  401 ! TMY-SIB	Taimyr-Siberia
4012 600.0   90.0    0.0    0.0  401 ! TMY-SIB
4012 700.0    5.409 -156.2298   -6.1355  401 ! TMY-SIB @REF Merdith_++_2021 @DOI"10.1016/j.earscirev.2020.103477"
4012 800.0    5.409 -156.2298   -6.1355  401 ! TMY-SIB @REF Merdith_++_2021 @DOI"10.1016/j.earscirev.2020.103477"
4012 900.0   90.0    0.0    0.0  401 ! TMY-SIB @REF Merdith_++_2021 @DOI"10.1016/j.earscirev.2020.103477"
4012 1010.0   90.0    0.0    0.0  401 ! TMY-SIB @REF Merdith_++_2021 @DOI"10.1016/j.earscirev.2020.103477"
4013  0.0   90.0    0.0    0.0  4014 !  ISK-YNR Isakov Island Arc - Yenesei Ridge
4013 600.0   90.0    0.0    0.0  4014 !  ISK-YNR
4013 650.0   15.4262  105.4771    6.4847  4014 !  ISK-YNR
4013 700.0   15.4262  105.4771    6.4847  4014 !  ISK-YNR
4013 1000.0   90.0    0.0    0.0  4014 !  ISK-YNR
4013 1010.0   90.0    0.0    0.0  4014 !  ISK-YNR
4014  0.0   90.0    0.0    0.0  401 ! YNR-SIB Yenesei Ridge-Siberia
4014 720.0   90.0    0.0    0.0  401 ! YNR-SIB
4014 780.0   81.1209   91.6737  -32.4309  401 ! YNR-SIB
4014 1010.0   81.1209   91.6737  -32.4309  401 ! YNR-SIB
4100  0.0   90.0    0.0    0.0  430 ! AMR-SIB Amuria-Siberia
4100 410.0   90.0    0.0    0.0  430 ! AMR-SIB
4100 410.0   20.3393 -170.216   15.6546  401 !AMR-SIB @REF Young et al. (2019) @DOI "10.1016/j.gsf.2018.05.011"
4100 450.0  -22.66  -61.01   11.81  401 ! AMR-SIB @REF Domeier 2018 @DOI"10.1016/j.gsf.2017.11.012"
4100 480.0  -22.66  -61.01   11.81  401 ! AMR-SIB @REF Domeier 2018 @DOI"10.1016/j.gsf.2017.11.012"
4100 480.0  -22.659  -61.014   11.806  4101 ! AMR-CMT Amuria-Central Mongolian Terranes @REF Domeier 2018 @DOI"10.1016/j.gsf.2017.11.012"
4100 610.0  -22.659  -61.014   11.806  4101 ! AMR-CMT@REF Domeier 2018 @DOI"10.1016/j.gsf.2017.11.012"
4101  0.0   90.0    0.0    0.0  401 ! CMT-SIB Central Mongolian Terranes-Siberia @REF Domeier 2018 @DOI"10.1016/j.gsf.2017.11.012"
4101 480.0   90.0    0.0    0.0  401 ! CMT-SIB @REF Domeier 2018 @DOI"10.1016/j.gsf.2017.11.012"
4101 490.0  -57.96  -37.5   -1.5  401 ! CMT-SIB @REF Domeier 2018 @DOI"10.1016/j.gsf.2017.11.012"
4101 500.0  -61.69  -31.93   -2.81  401 ! CMT-SIB @REF Domeier 2018 @DOI"10.1016/j.gsf.2017.11.012"
4101 570.0  -37.3459   31.2104  -10.4889  401 ! CMT-SIB extended rotations from Domeier (2018)
4101 610.0  -37.3459   31.2104  -10.4889  401 ! CMT-SIB extended rotations from Domeier (2018)
4301  0.0   -4.1906   63.3495  -80.1234  430 !  Mongol-Okhotsk isochron AMU side
4301 250.0   24.602   19.7554    9.7192  9010 !  Mongol-Okhotsk isochron AMU side
4301 250.0   90.0    0.0    0.0  430 !  Mongol-Okhotsk isochron AMU side @xo_of
4301 330.0   24.602   19.7554    9.7192  9010 !  Mongol-Okhotsk isochron AMU side @xo_ys
4301 330.0   90.0    0.0    0.0  430 !  Mongol-Okhotsk isochron AMU side
4301 410.0   90.0    0.0    0.0  430 !  Mongol-Okhotsk isochron AMU side
4511 410.0   90.0    0.0    0.0  451 ! ALBA-ALX Alxa back arc-Alxa
4511 450.0   90.0    0.0    0.0  451 ! ALBA-ALX
4511 480.0   22.2575  -10.2043   -3.0685  451 ! ALBA-ALX
4511 520.0   90.0    0.0    0.0  451 ! ALBA-ALX
4511 1010.0   90.0    0.0    0.0  451 ! ALBA-ALX
4561  0.0   90.0    0.0    0.0  456 ! QAD-QIL Qadaim-Qilian
4561 1010.0   90.0    0.0    0.0  456 ! QAD-QIL
4571 410.0   90.0    0.0    0.0  457 ! oceanic plate subducting under Kunlun
4571 510.0   90.0    0.0    0.0  457 ! oceanic plate subducting under Kunlun
4591  0.0   90.0    0.0    0.0  459 ! NTI unfolding
4591 320.0   90.0    0.0    0.0  459 ! NTI unfolding
4591 410.0   41.7679   75.2063   40.2569  459 ! NTI unfolding
4591 470.0   41.7679   75.2063   40.2569  459 !
4591 550.0  -41.8965 -107.9  -65.9532  459 ! NTI unfolding
4591 550.0   -5.869   56.8886   28.1573  505 !
4591 750.0   -5.869   56.8886   28.1573  505 ! NTI unfolding
4591 750.0   42.355   72.7977 -183.3056  4661 !
4591 800.0   42.355   72.7977 -183.3056  4661 !
4591 1010.0   42.355   72.7977 -183.3056  4661 !
4592  0.0   90.0    0.0    0.0  459 ! NTI unfolding
4592 320.0   90.0    0.0    0.0  459 ! NTI unfolding
4592 410.0   44.6705   70.4914   79.52  459 ! NTI unfolding
4592 410.0   49.1473   69.0748   39.4935  4591 ! NTI unfolding
4592 1010.0   49.1473   69.0748   39.4935  4591 ! NTI unfolding
4593  0.0   90.0    0.0    0.0  459 ! NTI unfolding
4593 320.0   90.0    0.0    0.0  459 ! NTI unfolding
4593 410.0   44.9013   70.7091   88.0229  459 ! NTI unfolding
4593 1010.0   44.9013   70.7091   88.0229  459 ! NTI unfolding
4601  0.0   90.0    0.0    0.0  460 ! CUI unfolding
4601 320.0   90.0    0.0    0.0  460 ! CUI unfolding
4601 410.0   45.691   73.5392   45.9392  460 ! CUI unfolding
4601 1010.0   45.691   73.5392   45.9392  460 ! CUI unfolding
4602  0.0   90.0    0.0    0.0  460 ! CUI unfolding
4602 320.0   90.0    0.0    0.0  460 ! CUI unfolding
4602 410.0   47.277   71.1951   94.8252  460 ! CUI unfolding
4602 1010.0   47.277   71.1951   94.8252  460 ! CUI unfolding
4603 410.0   90.0    0.0    0.0  460 !  Urumbai, Selety and Erementau zones
4603 470.0   34.2595  114.6375   18.3858  460 !  Urumbai, Selety and Erementau zones
4603 510.0   90.0    0.0    0.0  460 !  Urumbai, Selety and Erementau zones
4603 1010.0   90.0    0.0    0.0  460 !  Urumbai, Selety and Erementau zones
4661  0.0   90.0    0.0    0.0  466 ! CTI unfolding
4661 320.0   90.0    0.0    0.0  466 ! CTI unfolding
4661 410.0   41.7679   75.2063   40.2569  466 ! CTI unfolding
4661 470.0   41.7679   75.2063   40.2569  466 ! CTI-NTI @REF Merdith_++_2021 @DOI"10.1016/j.earscirev.2020.103477", @xo_yf
4661 470.0  -15.4349  -66.0401   46.4568  580 ! CTI-TAR Central Tien Shan-Tarim @REF Merdith_++_2021 @DOI"10.1016/j.earscirev.2020.103477"
4661 480.0    4.9923  -53.5534   28.3592  580 !
4661 520.0   58.2407   81.8324   76.0996  580 ! CTI unfolding
4661 750.0   58.2407   81.8324   76.0996  580 ! CTI unfolding
4661 1010.0   58.2407   81.8324   76.0996  580 ! CTI unfolding
4662  0.0   90.0    0.0    0.0  466 ! CTI unfolding
4662 320.0   90.0    0.0    0.0  466 ! CTI unfolding
4662 410.0   42.6177   68.0799   56.3771  466 ! CTI unfolding
4662 410.0   48.8905   52.0871   16.6882  4661 ! CTI
4662 1010.0   48.8905   52.0871   16.6882  4661 ! CTI
4671  0.0   90.0    0.0    0.0  467 ! STI unfolding
4671 320.0   90.0    0.0    0.0  467 ! STI unfolding
4671 410.0   39.9339   70.5544   11.1499  467 ! STI unfolding
4671 500.0   39.9339   70.5544   11.1499  467 ! STI unfolding
4671 1000.0   90.0    0.0    0.0  467 ! STI unfolding
4671 1010.0   90.0    0.0    0.0  467 ! STI unfolding
4672  0.0   90.0    0.0    0.0  467 ! STI unfolding
4672 320.0   90.0    0.0    0.0  467 ! STI unfolding
4672 410.0   39.7981   69.4509   36.3446  467 ! STI unfolding
4672 500.0   39.7981   69.4509   36.3446  467 ! STI unfolding
4672 1000.0   90.0    0.0    0.0  467 ! STI unfolding
4672 1010.0   90.0    0.0    0.0  467 ! STI unfolding
4673  0.0   90.0    0.0    0.0  467 ! STI unfolding
4673 320.0   90.0    0.0    0.0  467 ! STI unfolding
4673 410.0   41.5113   64.6364   83.1176  467 ! STI unfolding
4673 500.0   41.5113   64.6364   83.1176  467 ! nan
4673 1000.0   90.0    0.0    0.0  467 ! STI unfolding
4673 1010.0   90.0    0.0    0.0  467 ! STI unfolding
5011  0.0   90.0    0.0    0.0  501 ! 	Phanerozoic India-India
5011 1010.0   90.0    0.0    0.0  501 ! Phanerozoic India-India
5014  0.0   90.0    0.0    0.0  501 ! SGT-IND Southern Granulite Terrane-India
5014 520.0   90.0    0.0    0.0  501 ! SGT-IND
5014 520.0   27.8418   43.331  -63.2251  5032 ! SGT-AZA Southern Granulite Terrane-Azania @REF Merdith_++_2021 @DOI"10.1016/j.earscirev.2020.103477"
5014 1010.0   27.8418   43.331  -63.2251  5032 ! SGT-AZA @REF Merdith_++_2021 @DOI"10.1016/j.earscirev.2020.103477"
5021  0.0   90.0    0.0    0.0  502 ! Phanerozoic Sri Lanka-Sri Lanka
5021 510.0   90.0    0.0    0.0  502 ! Phanerozoic Sri Lanka-Sri Lanka
5022  0.0   90.0    0.0    0.0  502 ! VJC-SLK Vijayan Complex-Sri Lanka
5022 1010.0   90.0    0.0    0.0  502 ! VJC-SLK
5031  0.0   90.0    0.0    0.0  503 ! AFT-OMB Afif Terrane-Omani Basement
5031 410.0   90.0    0.0    0.0  503 ! AFT-OMB
5031 410.0   90.0    0.0    0.0  5913 ! AFT-ANS Afif Terrane-Arabian Nubian Shield
5031 650.0   90.0    0.0    0.0  5913 ! AFT-ANS
5031 680.0  -46.3943   68.4206   -5.634  5913 ! AFT-ANS
5031 850.0  -46.3943   68.4206   -5.634  5913 ! AFT-ANS
5031 850.0   73.5835   27.7147   28.7703  715 ! AFT-SMC Afif Terrane-Sahara Metacraton
5031 870.0   73.5835   27.7147   28.7703  715 ! AFT-SMC
5031 930.0   72.3598   22.8602   31.6999  715 ! AFT-SMC
5031 1000.0   68.6119   33.0208   24.2604  715 ! AFT-SMC Cao et al. (This study) modifed (move it closer to Congo) from @REF Merdith et al. (2021)
5032  0.0   90.0    0.0    0.0  709 ! AZN-SOM	Azania-Somalia
5032 600.0   90.0    0.0    0.0  709 ! AZN-SOM
5032 600.0  -48.85   17.57    1.01  701 ! AZN-CON Azania-Congo @REF Merdith_++_2021 @DOI"10.1016/j.earscirev.2020.103477"
5032 700.0   20.58 -175.97   25.34  701 ! AZN-CON @REF Merdith_++_2021 @DOI"10.1016/j.earscirev.2020.103477"
5032 850.0   20.58 -175.97   25.34  701 ! AZN-CON @REF Merdith_++_2021 @DOI"10.1016/j.earscirev.2020.103477"
5032 850.0  -37.0213   62.639   13.7258  5031 ! AZN-AFT Azania-Afif Terrane @REF Merdith_++_2021 @DOI"10.1016/j.earscirev.2020.103477"
5032 900.0  -37.0213   62.639   13.7258  5031 ! AZN-AFT @REF Merdith_++_2021 @DOI"10.1016/j.earscirev.2020.103477"
5032 1000.0  -37.0213   62.639   13.7258  5031 ! AZN-AFT @REF Merdith_++_2021 @DOI"10.1016/j.earscirev.2020.103477"  | Muller_etal_2022_v1.2.2
5033  0.0   90.0    0.0    0.0  710 ! 	Azania (Danakil Plate)-Danakil Plate
5033 410.0   90.0    0.0    0.0  710 ! 	Azania (Danakil Plate)-Danakil Plate
5033 410.0   12.3619   40.4544   -8.0813  5032 ! Azania (Somalia Plate
5033 1010.0   12.3619   40.4544   -8.0813  5032 ! Azania (Somalia Plate)
5034  0.0   90.0    0.0    0.0  503 ! 	Azania (Arabian Plate)-Arabia
5034 410.0   90.0    0.0    0.0  503 ! 	Azania (Arabian Plate)-Arabia
5034 410.0   33.8156   21.4851   -7.6381  701 ! AZN-CON Azania-Congo
5034 520.0   33.8156   21.4851   -7.6381  701 ! AZN-CON
5034 520.0  -26.46 -158.34    7.83  5032 ! Azania (Arabia Plate)
5034 1010.0  -26.46 -158.34    7.83  5032 ! Azania (Arabia Plate)
5505 950.0   -6.41  -50.36    2.97  5032 ! unknown, potentially could delete?
5505 1000.0   81.26  -30.61   -7.21  5032 ! unknown, potentially could delete?
5505 1010.0   81.26  -30.61   -7.21  5032 ! unknown, potentially could delete?
5506 900.0   73.73  158.08   19.11  701 ! unknown, potentially could delete?
5506 960.0   73.73  158.08   19.11  701 ! unknown, potentially could delete?
5801 250.0   90.0    0.0    0.0  580 ! MKB-TRM Mazar-Kangxiwar Basin-Tarim
5801 310.0   22.191   66.8685  -13.7435  580 ! MKB-TRM  end spreading in BAB @REF Yang_et_al_1996 @DOI"10.1016/0040-1951(95)00199-9"
5801 340.0   17.4623   58.5579  -11.1148  580 ! MKB-TRM
5801 350.0   15.0126   33.0665   -4.5471  580 ! MKB-TRM
5801 361.0   90.0    0.0    0.0  580 ! MKB-TRM start of spreading in the Mazar-Kangxiwar BAB @REF Zhihong_2004 @DOI"10.1016/j.jseaes.2003.10.007"
5801 410.0   90.0    0.0    0.0  580 ! Ocean subducting under North Tarim
5801 420.0    8.9631  162.198    9.0784  580 !
5801 440.0   90.0    0.0    0.0  580 ! Ocean subducting under North Tarim
5801 520.0   90.0    0.0    0.0  580 ! Ocean subducting under North Tarim
5801 530.0   90.0    0.0    0.0  580 ! Ocean subducting under North Tarim
5802  0.0   27.4682 -121.7226   11.93  580 ! Ocean subducting under Central Tianshan-Chu Yili
5802 430.0   27.4682 -121.7226   11.93  580 ! Ocean subducting under Central Tianshan-Chu Yili
5802 440.0   18.9417  -73.586    5.7939  580 ! Ocean subducting under Central Tianshan-Chu Yili
5802 450.0   18.9417  -73.586    5.7939  580 ! Ocean subducting under Central Tianshan-Chu Yili
5901  0.0   90.0    0.0    0.0  715 ! TB-SMC Tokar Barka-Sahara Metacraton
5901 600.0   90.0    0.0    0.0  715 ! TB-SMC Collins et al. (submitted)
5901 650.0  -64.4533   73.945   -7.3865  715 ! TB-SMC Collins et al. (submitted)
5901 740.0   55.7831   40.7597   33.6369  715 ! TB-SMC Collins et al. (submitted)
5901 860.0   55.7831   40.7597   33.6369  715 ! TB-SMC Collins et al. (submitted)
5902  0.0   90.0    0.0    0.0  715 ! 	HAYA-SMC Haya-Sahara Metacraton
5902 410.0   90.0    0.0    0.0  715 ! 	 HAYA-SMC
5902 410.0   90.0    0.0    0.0  5901 ! HAYA-TB Haya-Tokar Barka Collins et al. (submitted)
5902 860.0   90.0    0.0    0.0  5901 ! HAYA-TB Collins et al. (submitted)
5903  0.0   90.0    0.0    0.0  715 ! AD-SMC Atmur-Delgo-Sahara Metacraton
5903 600.0   90.0    0.0    0.0  715 ! AD-SMC Collins et al. (submitted)
5903 650.0    6.6736   37.4846   -6.5073  715 ! AD-SMC Collins et al. (submitted)
5903 760.0    6.6736   37.4846   -6.5073  715 ! AD-SMC Collins et al. (submitted)
5904  0.0   90.0    0.0    0.0  715 ! GG-SMC	Gebeit/Gabgaba-Sahara Metacraton
5904 410.0   90.0    0.0    0.0  715 ! GG-SMC
5904 410.0   90.0    0.0    0.0  5902 ! GG-HAYA Gebeit/Gabgaba-Haya Collins et al. (submitted)
5904 780.0   90.0    0.0    0.0  5902 ! GG-HAYA Collins et al. (submitted)
5904 850.0   41.6451  150.3064   -4.1935  5902 ! GG-HAYA Collins et al. (submitted)
5904 860.0   41.6451  150.3064   -4.1935  5902 ! GG-HAYA Collins et al. (submitted)
5905  0.0   90.0    0.0    0.0  715 ! ED-SMC Egyptian Desert-Sahara Metacraton
5905 410.0   90.0    0.0    0.0  715 ! ED-SMC
5905 410.0   90.0    0.0    0.0  5904 ! ED-GG Egyptian Desert-Gebeit/Gabgaba
5905 725.0   90.0    0.0    0.0  5904 ! ED-GG Collins et al. (submitted)
5905 780.0   23.671  135.2584   -6.6821  5904 ! ED-GG Collins et al. (submitted)
5905 810.0  -28.4596  -41.3013    7.9106  5904 ! ED-GG Collins et al. (submitted)
5905 820.0  -28.4596  -41.3013    7.9106  5904 ! ED-GG Collins et al. (submitted)
5906  0.0   90.0    0.0    0.0  503 ! MDY-OMB Midyan-Omani Basement
5906 410.0   90.0    0.0    0.0  503 ! MDY-OMB
5906 410.0   28.9903   24.3803   -9.0436  5905 ! MDY-ED Midyan-Egyptian Dessert Collins et al. (submitted)
5906 820.0   28.9903   24.3803   -9.0436  5905 ! MDY-ED Midyan-Egyptian Dessert Collins et al. (submitted)
5907  0.0   90.0    0.0    0.0  503 ! HJ-OMB	Hijaz-Omani Basement
5907 410.0   90.0    0.0    0.0  503 ! HJ-OMB
5907 410.0   90.0    0.0    0.0  5913 ! HJ-JD Hijaz-Jiddah Collins et al. (submitted)
5907 780.0   90.0    0.0    0.0  5913 ! HJ-JD Collins et al. (submitted)
5907 780.0   28.9903   24.3803   -9.0436  5904 ! HJ-GG Hijaz-Gebeit/Gabgaba Collins et al. (submitted)
5907 850.0   28.9903   24.3803   -9.0436  5904 ! HJ-GG Hijaz-Gebeit/Gabgaba Collins et al. (submitted)
5907 860.0   28.9903   24.3803   -9.0436  5904 ! HJ-GG Hijaz-Gebeit/Gabgaba Collins et al. (submitted)
5908  0.0   90.0    0.0    0.0  503 ! HUL-OMB	Hulayfah-Omani Basement
5908 410.0   90.0    0.0    0.0  503 ! HUL-OMB
5908 410.0   90.0    0.0    0.0  5907 ! HUL-HJ Hulayfah-Hijaz Collins et al. (submitted)
5908 861.0   90.0    0.0    0.0  5907 ! HUL-HJ Collins et al. (submitted)
5909  0.0   90.0    0.0    0.0  503 ! HI-OMB	Ha'il-Omani Basement
5909 410.0   90.0    0.0    0.0  503 ! HI-OMB
5909 410.0   90.0    0.0    0.0  5908 ! HI-HUL Ha'il-Hulayfah Collins et al. (submitted)
5909 680.0   90.0    0.0    0.0  5908 ! HI-HUL Collins et al. (submitted)
5909 780.0   -2.5698   27.895   -1.1291  5908 ! HI-HUL Collins et al. (submitted)
5909 790.0   -2.5698   27.895   -1.1291  5908 ! HI-HUL Collins et al. (submitted)
5911  0.0   90.0    0.0    0.0  5031 ! AD-OMB Ad Dawadimi-Omani Basement
5911 410.0   90.0    0.0    0.0  5031 ! AD-OMB
5911 410.0   90.0    0.0    0.0  5912 ! AD-AR Ad Dawadimi-Ar Rayn
5911 600.0   90.0    0.0    0.0  5912 ! AD-AR Collins et al. (submitted)
5911 630.0  -61.6709   80.4728    0.6415  5912 ! AD-AR Collins et al. (submitted)
5911 640.0  -61.6709   80.4728    0.6415  5912 ! AD-AR Collins et al. (submitted)
5912  0.0   90.0    0.0    0.0  5031 ! AR-AFT	Ar Rayn-Afif Abas
5912 600.0   90.0    0.0    0.0  5031 ! AR-AFT Collins et al. (submitted)
5912 615.0  -60.7907   85.2005   -1.5169  5031 ! AR-AFT Collins et al. (submitted)
5912 700.0   55.1639  -82.8023    2.2836  5031 ! AR-AFT Collins et al. (submitted)
5912 710.0   55.1639  -82.8023    2.2836  5031 ! AR-AFT Collins et al. (submitted)
5913  0.0   90.0    0.0    0.0  503 ! JDH-OMB Jiddah-Omani Basement
5913 520.0   90.0    0.0    0.0  503 ! JDH-OMB
5913 520.0   28.9903   24.3803   -9.0436  5901 ! JDH-TB Jiddah-Tokar Barka Collins et al. (submitted)
5913 860.0   28.9903   24.3803   -9.0436  5901 ! JDH-TB Collins et al. (submitted)
5914  0.0   90.0    0.0    0.0  503 ! AS-OMB Asir-Omani Basement
5914 410.0   90.0    0.0    0.0  503 ! AS-OMB
5914 410.0   90.0    0.0    0.0  5913 ! AS-JDH Asir-Jiddah
5914 860.0   90.0    0.0    0.0  5913 ! AS-JDH
5915  0.0   90.0    0.0    0.0  503 ! TAB-OMB Tabitha-Omani Basement [potentially delete?]
5915 410.0   90.0    0.0    0.0  503 ! TAB-OMB [potentially delete?]
5915 410.0   90.0    0.0    0.0  5914 ! TAB-AS Tabitha-Asir [potentially delete?]
5915 650.0   90.0    0.0    0.0  5914 ! TAB-AS [potentially delete?]
5915 700.0  -44.0004 -174.0492   -0.6467  5914 ! TAB-AS [potentially delete?]
5915 710.0  -44.0004 -174.0492   -0.6467  5914 ! TAB-AS [potentially delete?]
5916  0.0   90.0    0.0    0.0  503 ! Unknown? [potentially delete?]
5916 410.0   90.0    0.0    0.0  503 ! Unknown? [potentially delete?]
5916 410.0   33.0   21.0    3.0  508 ! Unknown? [potentially delete?]
5916 1000.0   33.0   21.0    3.0  508 ! Unknown? [potentially delete?]
5916 1010.0   33.0   21.0    3.0  508 ! Unknown? [potentially delete?]
6002 250.0   90.0    0.0    0.0  701 ! LGT-AFR Laurussia-Gondwana transform-Africa (Gondwana)		  @REF Domeier_Torsvik_2014 @DOI"10.1016/j.gsf.2014.01.002"
6002 320.0   -9.29  -63.41   79.86  701 ! LGT-AFR @REF Domeier_Torsvik_2014 @DOI"10.1016/j.gsf.2014.01.002"  POLE_RECALCULATED-@REF Matthews_et_al_2016 @DOI"10.1016/j.gloplacha.2016.10.002"
6002 330.0  -12.75  -61.59   81.45  701 ! LGT-AFR @REF Domeier_Torsvik_2014 @DOI"10.1016/j.gsf.2014.01.002"  POLE_RECALCULATED-@REF Matthews_et_al_2016 @DOI"10.1016/j.gloplacha.2016.10.002"
6002 340.0  -12.26  -62.4   80.98  701 ! LGT-AFR  @REF Domeier_Torsvik_2014 @DOI"10.1016/j.gsf.2014.01.002"  POLE_RECALCULATED-@REF Matthews_et_al_2016 @DOI"10.1016/j.gloplacha.2016.10.002"
6002 350.0  -14.34  -60.29   81.74  701 ! LGT-AFR @REF Domeier_Torsvik_2014 @DOI"10.1016/j.gsf.2014.01.002"  POLE_RECALCULATED-@REF Matthews_et_al_2016 @DOI"10.1016/j.gloplacha.2016.10.002"
6002 360.0   13.88  119.36  -79.8  701 ! LGT-AFR  @REF Domeier_Torsvik_2014 @DOI"10.1016/j.gsf.2014.01.002"  POLE_RECALCULATED-@REF Matthews_et_al_2016 @DOI"10.1016/j.gloplacha.2016.10.002"
6002 370.0   18.88  126.75  -89.49  701 ! LGT-AFR @REF Domeier_Torsvik_2014 @DOI"10.1016/j.gsf.2014.01.002"  POLE_RECALCULATED-@REF Matthews_et_al_2016 @DOI"10.1016/j.gloplacha.2016.10.002"
6002 410.0   18.88  126.75  -89.49  701 ! LGT-AFR  @REF Domeier_Torsvik_2014 @DOI"10.1016/j.gsf.2014.01.002"
6002 420.0  -14.2855   41.8606   -4.7859  601 ! nan
6002 420.0   90.0    0.0    0.0  701 ! LGT-AFR  @REF Domeier_Torsvik_2014 @DOI"10.1016/j.gsf.2014.01.002"
6002 430.0   90.0    0.0    0.0  701 ! LGT-AFR  @REF Domeier_Torsvik_2014 @DOI"10.1016/j.gsf.2014.01.002"
6002 520.0   90.0    0.0    0.0  601 ! LGT-AFR
6002 530.0   90.0    0.0    0.0  601 ! LGT-AFR
6004 250.0   90.0    0.0    0.0  9012 ! TPT1-TKN Turkestan-Paleotethys transform 1-Turkestan Plate	  @REF Domeier_Torsvik_2014 @DOI"10.1016/j.gsf.2014.01.002"
6004 375.0    8.4   31.5   -9.77  9012 ! TPT1-TKN   @REF Domeier_Torsvik_2014 @DOI"10.1016/j.gsf.2014.01.002" POLE_RECALCULATED-@REF Matthews_et_al_2016 @DOI"10.1016/j.gloplacha.2016.10.002"
6004 380.0   -9.42   40.34   -2.17  9012 ! TPT1-TKN @REF Domeier_Torsvik_2014 @DOI"10.1016/j.gsf.2014.01.002" POLE_RECALCULATED-@REF Matthews_et_al_2016 @DOI"10.1016/j.gloplacha.2016.10.002"
6004 390.0   15.88 -126.56    1.95  9012 ! TPT1-TKN @REF Domeier_Torsvik_2014 @DOI"10.1016/j.gsf.2014.01.002" POLE_RECALCULATED-@REF Matthews_et_al_2016 @DOI"10.1016/j.gloplacha.2016.10.002"
6004 400.0   33.45   53.2   -1.01  9012 ! TPT1-TKN  @REF Domeier_Torsvik_2014 @DOI"10.1016/j.gsf.2014.01.002" POLE_RECALCULATED-@REF Matthews_et_al_2016 @DOI"10.1016/j.gloplacha.2016.10.002"
6004 410.0    1.8   67.65    0.32  9012 ! TPT1-TKN  @REF Domeier_Torsvik_2014 @DOI"10.1016/j.gsf.2014.01.002" POLE_RECALCULATED-@REF Matthews_et_al_2016 @DOI"10.1016/j.gloplacha.2016.10.002"
6004 420.0    1.8   67.65    0.32  9012 ! TPT1-TKN  @REF Domeier_Torsvik_2014 @DOI"10.1016/j.gsf.2014.01.002" POLE_RECALCULATED-@REF Matthews_et_al_2016 @DOI"10.1016/j.gloplacha.2016.10.002"
6004 430.0    1.8   67.65    0.32  9012 ! TPT1-TKN  @REF Domeier_Torsvik_2014 @DOI"10.1016/j.gsf.2014.01.002" POLE_RECALCULATED-@REF Matthews_et_al_2016 @DOI"10.1016/j.gloplacha.2016.10.002"
6005 250.0   90.0    0.0    0.0  601 ! TPT2-NCH Turkestan-Paleotethys transform 2-North China	  @REF Domeier_Torsvik_2014 @DOI"10.1016/j.gsf.2014.01.002"
6005 370.0   67.71   49.95   56.72  601 ! TPT2-NCH  @REF Domeier_Torsvik_2014 @DOI"10.1016/j.gsf.2014.01.002" POLE_RECALCULATED-@REF Matthews_et_al_2016 @DOI"10.1016/j.gloplacha.2016.10.002"
6005 380.0   68.17   44.15   64.5  601 ! TPT2-NCH   @REF Domeier_Torsvik_2014 @DOI"10.1016/j.gsf.2014.01.002" POLE_RECALCULATED-@REF Matthews_et_al_2016 @DOI"10.1016/j.gloplacha.2016.10.002"
6005 390.0   69.05   41.08   69.66  601 ! TPT2-NCH  @REF Domeier_Torsvik_2014 @DOI"10.1016/j.gsf.2014.01.002" POLE_RECALCULATED-@REF Matthews_et_al_2016 @DOI"10.1016/j.gloplacha.2016.10.002"
6005 400.0   70.64   39.01   72.45  601 ! TPT2-NCH  @REF Domeier_Torsvik_2014 @DOI"10.1016/j.gsf.2014.01.002" POLE_RECALCULATED-@REF Matthews_et_al_2016 @DOI"10.1016/j.gloplacha.2016.10.002"
6005 410.0   70.12   37.65   78.21  601 ! TPT2-NCH  @REF Domeier_Torsvik_2014 @DOI"10.1016/j.gsf.2014.01.002" POLE_RECALCULATED-@REF Matthews_et_al_2016 @DOI"10.1016/j.gloplacha.2016.10.002"
6005 420.0   70.12   37.65   78.21  601 ! TPT2-NCH  @REF Domeier_Torsvik_2014 @DOI"10.1016/j.gsf.2014.01.002"
6005 430.0   70.12   37.65   78.21  601 ! TPT2-NCH  @REF Domeier_Torsvik_2014 @DOI"10.1016/j.gsf.2014.01.002"
6006 250.0   90.0    0.0    0.0  401 ! AKT-SIB Altai Sayan-Kazakhstania transform_Siberia  @REF Domeier_Torsvik_2014 @DOI"10.1016/j.gsf.2014.01.002"
6006 280.0   13.85 -125.58   81.34  401 ! AKT-SIB @REF Domeier_Torsvik_2014 @DOI"10.1016/j.gsf.2014.01.002" POLE_RECALCULATED-@REF Matthews_et_al_2016 @DOI"10.1016/j.gloplacha.2016.10.002"
6006 290.0   13.18 -125.94   81.61  401 ! AKT-SIB @REF Domeier_Torsvik_2014 @DOI"10.1016/j.gsf.2014.01.002" POLE_RECALCULATED-@REF Matthews_et_al_2016 @DOI"10.1016/j.gloplacha.2016.10.002"
6006 300.0   13.82 -125.7   81.58  401 ! AKT-SIB  @REF Domeier_Torsvik_2014 @DOI"10.1016/j.gsf.2014.01.002" POLE_RECALCULATED-@REF Matthews_et_al_2016 @DOI"10.1016/j.gloplacha.2016.10.002"
6006 310.0   10.75 -127.23   87.35  401 ! AKT-SIB @REF Domeier_Torsvik_2014 @DOI"10.1016/j.gsf.2014.01.002" POLE_RECALCULATED-@REF Matthews_et_al_2016 @DOI"10.1016/j.gloplacha.2016.10.002"
6006 320.0   10.6 -127.27   87.46  401 ! AKT-SIB  @REF Domeier_Torsvik_2014 @DOI"10.1016/j.gsf.2014.01.002" POLE_RECALCULATED-@REF Matthews_et_al_2016 @DOI"10.1016/j.gloplacha.2016.10.002"
6006 330.0   15.06 -126.8   89.49  401 ! AKT-SIB  @REF Domeier_Torsvik_2014 @DOI"10.1016/j.gsf.2014.01.002" POLE_RECALCULATED-@REF Matthews_et_al_2016 @DOI"10.1016/j.gloplacha.2016.10.002"
6006 340.0   25.7 -120.34   89.38  401 ! AKT-SIB  @REF Domeier_Torsvik_2014 @DOI"10.1016/j.gsf.2014.01.002" POLE_RECALCULATED-@REF Matthews_et_al_2016 @DOI"10.1016/j.gloplacha.2016.10.002"
6006 350.0   22.65 -121.64   90.05  401 ! AKT-SIB @REF Domeier_Torsvik_2014 @DOI"10.1016/j.gsf.2014.01.002" POLE_RECALCULATED-@REF Matthews_et_al_2016 @DOI"10.1016/j.gloplacha.2016.10.002"
6006 360.0   23.69 -122.48   82.9  401 ! AKT-SIB  @REF Domeier_Torsvik_2014 @DOI"10.1016/j.gsf.2014.01.002" POLE_RECALCULATED-@REF Matthews_et_al_2016 @DOI"10.1016/j.gloplacha.2016.10.002"
6006 370.0  -20.45   55.79  -83.73  401 ! AKT-SIB @REF Domeier_Torsvik_2014 @DOI"10.1016/j.gsf.2014.01.002" POLE_RECALCULATED-@REF Matthews_et_al_2016 @DOI"10.1016/j.gloplacha.2016.10.002"
6006 380.0  -17.75   55.52  -81.75  401 ! AKT-SIB @REF Domeier_Torsvik_2014 @DOI"10.1016/j.gsf.2014.01.002" POLE_RECALCULATED-@REF Matthews_et_al_2016 @DOI"10.1016/j.gloplacha.2016.10.002"
6006 390.0  -14.1   54.35  -81.61  401 ! AKT-SIB  @REF Domeier_Torsvik_2014 @DOI"10.1016/j.gsf.2014.01.002" POLE_RECALCULATED-@REF Matthews_et_al_2016 @DOI"10.1016/j.gloplacha.2016.10.002"
6006 400.0  -14.29   54.44  -81.49  401 ! AKT-SIB @REF Domeier_Torsvik_2014 @DOI"10.1016/j.gsf.2014.01.002" POLE_RECALCULATED-@REF Matthews_et_al_2016 @DOI"10.1016/j.gloplacha.2016.10.002"
6006 410.0  -13.91   54.45  -81.43  401 ! AKT-SIB @REF Domeier_Torsvik_2014 @DOI"10.1016/j.gsf.2014.01.002" POLE_RECALCULATED-@REF Matthews_et_al_2016 @DOI"10.1016/j.gloplacha.2016.10.002"
6006 420.0  -14.61   54.78  -81.14  401 ! AKT-SIB @REF Domeier_Torsvik_2014 @DOI"10.1016/j.gsf.2014.01.002" POLE_RECALCULATED-@REF Matthews_et_al_2016 @DOI"10.1016/j.gloplacha.2016.10.002"
6006 430.0  -14.61   54.78  -81.14  401 ! AKT-SIB @REF Domeier_Torsvik_2014 @DOI"10.1016/j.gsf.2014.01.002" POLE_RECALCULATED-@REF Matthews_et_al_2016 @DOI"10.1016/j.gloplacha.2016.10.002"
6007 250.0   90.0    0.0    0.0  604 ! GAT-ICH Gondwana-Annamia transform-Indochina (Annamia)		  @REF Domeier_Torsvik_2014 @DOI"10.1016/j.gsf.2014.01.002"
6007 265.0   -5.64  -56.5   82.23  604 ! GAT-ICH   @REF Domeier_Torsvik_2014 @DOI"10.1016/j.gsf.2014.01.002" POLE_RECALCULATED-@REF Matthews_et_al_2016 @DOI"10.1016/j.gloplacha.2016.10.002"
6007 267.0   -4.32  -54.04   86.99  604 ! GAT-ICH  @REF Domeier_Torsvik_2014 @DOI"10.1016/j.gsf.2014.01.002" POLE_RECALCULATED-@REF Matthews_et_al_2016 @DOI"10.1016/j.gloplacha.2016.10.002"
6007 270.0   -5.23  -55.04   84.78  604 ! GAT-ICH  @REF Domeier_Torsvik_2014 @DOI"10.1016/j.gsf.2014.01.002" POLE_RECALCULATED-@REF Matthews_et_al_2016 @DOI"10.1016/j.gloplacha.2016.10.002"
6007 275.0   -6.66  -57.89   85.12  604 ! GAT-ICH  @REF Domeier_Torsvik_2014 @DOI"10.1016/j.gsf.2014.01.002" POLE_RECALCULATED-@REF Matthews_et_al_2016 @DOI"10.1016/j.gloplacha.2016.10.002"
6007 280.0    7.81  121.88  -85.6  604 ! GAT-ICH   @REF Domeier_Torsvik_2014 @DOI"10.1016/j.gsf.2014.01.002" POLE_RECALCULATED-@REF Matthews_et_al_2016 @DOI"10.1016/j.gloplacha.2016.10.002"
6007 290.0    8.64  120.89  -87.06  604 ! GAT-ICH  @REF Domeier_Torsvik_2014 @DOI"10.1016/j.gsf.2014.01.002" POLE_RECALCULATED-@REF Matthews_et_al_2016 @DOI"10.1016/j.gloplacha.2016.10.002"
6007 300.0    9.44  120.82  -87.71  604 ! GAT-ICH  @REF Domeier_Torsvik_2014 @DOI"10.1016/j.gsf.2014.01.002" POLE_RECALCULATED-@REF Matthews_et_al_2016 @DOI"10.1016/j.gloplacha.2016.10.002"
6007 310.0    8.84  121.15  -87.2  604 ! GAT-ICH   @REF Domeier_Torsvik_2014 @DOI"10.1016/j.gsf.2014.01.002" POLE_RECALCULATED-@REF Matthews_et_al_2016 @DOI"10.1016/j.gloplacha.2016.10.002"
6007 320.0    7.93  121.26  -88.12  604 ! GAT-ICH  @REF Domeier_Torsvik_2014 @DOI"10.1016/j.gsf.2014.01.002" POLE_RECALCULATED-@REF Matthews_et_al_2016 @DOI"10.1016/j.gloplacha.2016.10.002"
6007 330.0    7.83  121.38  -87.99  604 ! GAT-ICH  @REF Domeier_Torsvik_2014 @DOI"10.1016/j.gsf.2014.01.002" POLE_RECALCULATED-@REF Matthews_et_al_2016 @DOI"10.1016/j.gloplacha.2016.10.002"
6007 340.0    7.83  121.5  -87.3  604 ! GAT-ICH    @REF Domeier_Torsvik_2014 @DOI"10.1016/j.gsf.2014.01.002" POLE_RECALCULATED-@REF Matthews_et_al_2016 @DOI"10.1016/j.gloplacha.2016.10.002"
6007 350.0    8.42  121.23  -87.21  604 ! GAT-ICH  @REF Domeier_Torsvik_2014 @DOI"10.1016/j.gsf.2014.01.002" POLE_RECALCULATED-@REF Matthews_et_al_2016 @DOI"10.1016/j.gloplacha.2016.10.002"
6007 360.0    8.15  121.37  -87.21  604 ! GAT-ICH  @REF Domeier_Torsvik_2014 @DOI"10.1016/j.gsf.2014.01.002" POLE_RECALCULATED-@REF Matthews_et_al_2016 @DOI"10.1016/j.gloplacha.2016.10.002"
6007 370.0    7.46  121.75  -86.25  604 ! GAT-ICH  @REF Domeier_Torsvik_2014 @DOI"10.1016/j.gsf.2014.01.002" POLE_RECALCULATED-@REF Matthews_et_al_2016 @DOI"10.1016/j.gloplacha.2016.10.002"
6007 410.0    7.46  121.75  -86.25  604 ! GAT-ICH  @REF Domeier_Torsvik_2014 @DOI"10.1016/j.gsf.2014.01.002"
6007 420.0    7.46  121.75  -86.25  604 ! GAT-ICH  @REF Domeier_Torsvik_2014 @DOI"10.1016/j.gsf.2014.01.002"
6007 430.0    7.46  121.75  -86.25  604 ! GAT-ICH  @REF Domeier_Torsvik_2014 @DOI"10.1016/j.gsf.2014.01.002"
6008 260.0  -25.91   52.08   39.62  602 ! SCAT-SCH S.China-Annamia transform-South China  @REF Domeier_Torsvik_2014 @DOI"10.1016/j.gsf.2014.01.002" POLE_RECALCULATED-@REF Matthews_et_al_2016 @DOI"10.1016/j.gloplacha.2016.10.002"
6008 270.0  -50.33   60.99   41.96  602 ! SCAT-SCH @REF Domeier_Torsvik_2014 @DOI"10.1016/j.gsf.2014.01.002" POLE_RECALCULATED-@REF Matthews_et_al_2016 @DOI"10.1016/j.gloplacha.2016.10.002"
6008 275.0  -29.77   70.16   45.13  602 ! SCAT-SCH @REF Domeier_Torsvik_2014 @DOI"10.1016/j.gsf.2014.01.002" POLE_RECALCULATED-@REF Matthews_et_al_2016 @DOI"10.1016/j.gloplacha.2016.10.002"
6008 280.0  -62.39   69.77   46.94  602 ! SCAT-SCH @REF Domeier_Torsvik_2014 @DOI"10.1016/j.gsf.2014.01.002" POLE_RECALCULATED-@REF Matthews_et_al_2016 @DOI"10.1016/j.gloplacha.2016.10.002"
6008 290.0  -69.88   48.51   44.48  602 ! SCAT-SCH @REF Domeier_Torsvik_2014 @DOI"10.1016/j.gsf.2014.01.002" POLE_RECALCULATED-@REF Matthews_et_al_2016 @DOI"10.1016/j.gloplacha.2016.10.002"
6008 300.0  -69.05   44.86   37.27  602 ! SCAT-SCH @REF Domeier_Torsvik_2014 @DOI"10.1016/j.gsf.2014.01.002" POLE_RECALCULATED-@REF Matthews_et_al_2016 @DOI"10.1016/j.gloplacha.2016.10.002"
6008 310.0  -69.47   51.25   33.42  602 ! SCAT-SCH @REF Domeier_Torsvik_2014 @DOI"10.1016/j.gsf.2014.01.002" POLE_RECALCULATED-@REF Matthews_et_al_2016 @DOI"10.1016/j.gloplacha.2016.10.002"
6008 320.0  -73.81   39.35   30.63  602 ! SCAT-SCH @REF Domeier_Torsvik_2014 @DOI"10.1016/j.gsf.2014.01.002" POLE_RECALCULATED-@REF Matthews_et_al_2016 @DOI"10.1016/j.gloplacha.2016.10.002"
6008 330.0  -75.7   35.52   27.59  602 ! SCAT-SCH  @REF Domeier_Torsvik_2014 @DOI"10.1016/j.gsf.2014.01.002" POLE_RECALCULATED-@REF Matthews_et_al_2016 @DOI"10.1016/j.gloplacha.2016.10.002"
6008 340.0  -75.52   33.88   27.38  602 ! SCAT-SCH @REF Domeier_Torsvik_2014 @DOI"10.1016/j.gsf.2014.01.002" POLE_RECALCULATED-@REF Matthews_et_al_2016 @DOI"10.1016/j.gloplacha.2016.10.002"
6008 350.0  -77.13   23.67   26.07  602 ! SCAT-SCH @REF Domeier_Torsvik_2014 @DOI"10.1016/j.gsf.2014.01.002" POLE_RECALCULATED-@REF Matthews_et_al_2016 @DOI"10.1016/j.gloplacha.2016.10.002"
6008 360.0  -79.08    3.29   24.26  602 ! SCAT-SCH @REF Domeier_Torsvik_2014 @DOI"10.1016/j.gsf.2014.01.002" POLE_RECALCULATED-@REF Matthews_et_al_2016 @DOI"10.1016/j.gloplacha.2016.10.002"
6008 370.0   82.45  144.15  -18.44  602 ! SCAT-SCH @REF Domeier_Torsvik_2014 @DOI"10.1016/j.gsf.2014.01.002" POLE_RECALCULATED-@REF Matthews_et_al_2016 @DOI"10.1016/j.gloplacha.2016.10.002"
6008 380.0   66.02  155.59  -17.23  602 ! SCAT-SCH @REF Domeier_Torsvik_2014 @DOI"10.1016/j.gsf.2014.01.002" POLE_RECALCULATED-@REF Matthews_et_al_2016 @DOI"10.1016/j.gloplacha.2016.10.002"
6008 410.0   66.02  155.59  -17.23  602 ! SCAT-SCH  @REF Domeier_Torsvik_2014 @DOI"10.1016/j.gsf.2014.01.002" POLE_RECALCULATED-@REF Matthews_et_al_2016 @DOI"10.1016/j.gloplacha.2016.10.002"
6008 420.0   66.02  155.59  -17.23  602 ! SCAT-SCH  @REF Domeier_Torsvik_2014 @DOI"10.1016/j.gsf.2014.01.002" POLE_RECALCULATED-@REF Matthews_et_al_2016 @DOI"10.1016/j.gloplacha.2016.10.002"
6008 430.0   66.02  155.59  -17.23  602 ! SCAT-SCH  @REF Domeier_Torsvik_2014 @DOI"10.1016/j.gsf.2014.01.002" POLE_RECALCULATED-@REF Matthews_et_al_2016 @DOI"10.1016/j.gloplacha.2016.10.002"
6009 250.0   22.48  -92.85   99.12  604 ! NCAT-ICH N.China-Annamia transform-Indochina (Annamia) @REF Domeier_Torsvik_2014 @DOI"10.1016/j.gsf.2014.01.002" POLE_RECALCULATED-@REF Matthews_et_al_2016 @DOI"10.1016/j.gloplacha.2016.10.002"
6009 260.0   19.91  -94.08  100.9  604 ! NCAT-ICH  @REF Domeier_Torsvik_2014 @DOI"10.1016/j.gsf.2014.01.002" POLE_RECALCULATED-@REF Matthews_et_al_2016 @DOI"10.1016/j.gloplacha.2016.10.002"
6009 270.0   19.94  -94.88  100.64  604 ! NCAT-ICH @REF Domeier_Torsvik_2014 @DOI"10.1016/j.gsf.2014.01.002" POLE_RECALCULATED-@REF Matthews_et_al_2016 @DOI"10.1016/j.gloplacha.2016.10.002"
6009 275.0   18.45  -95.63  101.59  604 ! NCAT-ICH @REF Domeier_Torsvik_2014 @DOI"10.1016/j.gsf.2014.01.002" POLE_RECALCULATED-@REF Matthews_et_al_2016 @DOI"10.1016/j.gloplacha.2016.10.002"
6009 280.0   16.55  -93.93   98.09  604 ! NCAT-ICH @REF Domeier_Torsvik_2014 @DOI"10.1016/j.gsf.2014.01.002" POLE_RECALCULATED-@REF Matthews_et_al_2016 @DOI"10.1016/j.gloplacha.2016.10.002"
6009 290.0   15.01  -94.89   99.22  604 ! NCAT-ICH @REF Domeier_Torsvik_2014 @DOI"10.1016/j.gsf.2014.01.002" POLE_RECALCULATED-@REF Matthews_et_al_2016 @DOI"10.1016/j.gloplacha.2016.10.002"
6009 300.0   13.99  -95.28  100.24  604 ! NCAT-ICH @REF Domeier_Torsvik_2014 @DOI"10.1016/j.gsf.2014.01.002" POLE_RECALCULATED-@REF Matthews_et_al_2016 @DOI"10.1016/j.gloplacha.2016.10.002"
6009 310.0   12.3  -97.55   93.35  604 ! NCAT-ICH  @REF Domeier_Torsvik_2014 @DOI"10.1016/j.gsf.2014.01.002" POLE_RECALCULATED-@REF Matthews_et_al_2016 @DOI"10.1016/j.gloplacha.2016.10.002"
6009 320.0    8.75  -99.82   87.11  604 ! NCAT-ICH @REF Domeier_Torsvik_2014 @DOI"10.1016/j.gsf.2014.01.002" POLE_RECALCULATED-@REF Matthews_et_al_2016 @DOI"10.1016/j.gloplacha.2016.10.002"
6009 330.0   12.67  -98.23   86.18  604 ! NCAT-ICH @REF Domeier_Torsvik_2014 @DOI"10.1016/j.gsf.2014.01.002" POLE_RECALCULATED-@REF Matthews_et_al_2016 @DOI"10.1016/j.gloplacha.2016.10.002"
6009 340.0   14.01  -97.84   87.49  604 ! NCAT-ICH @REF Domeier_Torsvik_2014 @DOI"10.1016/j.gsf.2014.01.002" POLE_RECALCULATED-@REF Matthews_et_al_2016 @DOI"10.1016/j.gloplacha.2016.10.002"
6009 350.0    6.67  -93.98   81.1  604 ! NCAT-ICH  @REF Domeier_Torsvik_2014 @DOI"10.1016/j.gsf.2014.01.002" POLE_RECALCULATED-@REF Matthews_et_al_2016 @DOI"10.1016/j.gloplacha.2016.10.002"
6009 360.0    9.18  -92.51   83.34  604 ! NCAT-ICH @REF Domeier_Torsvik_2014 @DOI"10.1016/j.gsf.2014.01.002" POLE_RECALCULATED-@REF Matthews_et_al_2016 @DOI"10.1016/j.gloplacha.2016.10.002"
6009 370.0   12.4  -91.33   83.67  604 ! NCAT-ICH  @REF Domeier_Torsvik_2014 @DOI"10.1016/j.gsf.2014.01.002" POLE_RECALCULATED-@REF Matthews_et_al_2016 @DOI"10.1016/j.gloplacha.2016.10.002"
6009 380.0  -13.5   91.18  -80.96  604 ! NCAT-ICH  @REF Domeier_Torsvik_2014 @DOI"10.1016/j.gsf.2014.01.002" POLE_RECALCULATED-@REF Matthews_et_al_2016 @DOI"10.1016/j.gloplacha.2016.10.002"
6009 390.0  -16.58   94.43  -74.77  604 ! NCAT-ICH @REF Domeier_Torsvik_2014 @DOI"10.1016/j.gsf.2014.01.002" POLE_RECALCULATED-@REF Matthews_et_al_2016 @DOI"10.1016/j.gloplacha.2016.10.002"
6009 400.0  -24.79   98.8  -61.31  604 ! NCAT-ICH  @REF Domeier_Torsvik_2014 @DOI"10.1016/j.gsf.2014.01.002" POLE_RECALCULATED-@REF Matthews_et_al_2016 @DOI"10.1016/j.gloplacha.2016.10.002"
6009 410.0  -28.44  103.51  -51.89  604 ! NCAT-ICH @REF Domeier_Torsvik_2014 @DOI"10.1016/j.gsf.2014.01.002" POLE_RECALCULATED-@REF Matthews_et_al_2016 @DOI"10.1016/j.gloplacha.2016.10.002"
6009 420.0  -28.44  103.51  -51.89  604 ! NCAT-ICH  @REF Domeier_Torsvik_2014 @DOI"10.1016/j.gsf.2014.01.002"
6009 430.0  -28.44  103.51  -51.89  604 ! NCAT-ICH  @REF Domeier_Torsvik_2014 @DOI"10.1016/j.gsf.2014.01.002"
6010 250.0   90.0    0.0    0.0  101 ! LST-NAM Laurussia-Siberia transform-North America (Laurussia)		     @REF Domeier_Torsvik_2014 @DOI"10.1016/j.gsf.2014.01.002"
6010 340.0    4.83   34.4  -76.18  101 ! LST-NAM  @REF Domeier_Torsvik_2014 @DOI"10.1016/j.gsf.2014.01.002"  POLE_RECALCULATED-@REF Matthews_et_al_2016 @DOI"10.1016/j.gloplacha.2016.10.002"
6010 350.0  -11.99   14.49 -101.31  101 ! LST-NAM @REF Domeier_Torsvik_2014 @DOI"10.1016/j.gsf.2014.01.002"  POLE_RECALCULATED-@REF Matthews_et_al_2016 @DOI"10.1016/j.gloplacha.2016.10.002"
6010 360.0   15.05 -171.67  100.38  101 ! LST-NAM @REF Domeier_Torsvik_2014 @DOI"10.1016/j.gsf.2014.01.002"  POLE_RECALCULATED-@REF Matthews_et_al_2016 @DOI"10.1016/j.gloplacha.2016.10.002"
6010 370.0   18.28 -174.39  100.39  101 ! LST-NAM @REF Domeier_Torsvik_2014 @DOI"10.1016/j.gsf.2014.01.002"  POLE_RECALCULATED-@REF Matthews_et_al_2016 @DOI"10.1016/j.gloplacha.2016.10.002"
6010 380.0   18.27 -174.45   98.91  101 ! LST-NAM @REF Domeier_Torsvik_2014 @DOI"10.1016/j.gsf.2014.01.002"  POLE_RECALCULATED-@REF Matthews_et_al_2016 @DOI"10.1016/j.gloplacha.2016.10.002"
6010 390.0   17.43 -176.4   98.14  101 ! LST-NAM  @REF Domeier_Torsvik_2014 @DOI"10.1016/j.gsf.2014.01.002"  POLE_RECALCULATED-@REF Matthews_et_al_2016 @DOI"10.1016/j.gloplacha.2016.10.002"
6010 400.0   15.7 -176.33   97.22  101 ! LST-NAM  @REF Domeier_Tdorsvik_2014 @DOI"10.1016/j.gsf.2014.01.002"  POLE_RECALCULATED-@REF Matthews_et_al_2016 @DOI"10.1016/j.gloplacha.2016.10.002"
6010 410.0   21.13  177.98   93.81  101 ! LST-NAM @REF Domeier_Torsvik_2014 @DOI"10.1016/j.gsf.2014.01.002"  POLE_RECALCULATED-@REF Matthews_et_al_2016 @DOI"10.1016/j.gloplacha.2016.10.002"
6010 430.0   21.13  177.98   93.81  101 ! LST-NAM  @REF Domeier_Torsvik_2014 @DOI"10.1016/j.gsf.2014.01.002" POLE_RECALCULATED-@REF Matthews_et_al_2016 @DOI"10.1016/j.gloplacha.2016.10.002"
6011  0.0   36.8736  143.564  -43.9254  602 !   Mianlue iso NCB side
6011 275.0   36.8736  143.564  -43.9254  602 ! Mianlue isochron NCB side Young et al. (this study)  @xo_ys
6011 275.0  -72.5803  176.6615   31.7821  601 ! Mianlue isochron NCB side Young et al. (this study)
6011 410.0  -72.5803  176.6615   31.7821  601 ! Mianlue iso NCB side Young et al. (this study)
6012 250.0   90.0    0.0    0.0  701 ! KPT-AFR Kazakhstania-Paleotethys transform-Africa (Pangea)  @REF Domeier_Torsvik_2014 @DOI"10.1016/j.gsf.2014.01.002"
6012 275.0   19.4  -53.76   67.71  701 ! KPT-AFR   @REF Domeier_Torsvik_2014 @DOI"10.1016/j.gsf.2014.01.002" POLE_RECALCULATED-@REF Matthews_et_al_2016 @DOI"10.1016/j.gloplacha.2016.10.002"
6012 280.0  -19.53  126.4  -67.76  701 ! KPT-AFR   @REF Domeier_Torsvik_2014 @DOI"10.1016/j.gsf.2014.01.002" POLE_RECALCULATED-@REF Matthews_et_al_2016 @DOI"10.1016/j.gloplacha.2016.10.002"
6012 290.0  -19.71  126.48  -67.85  701 ! KPT-AFR  @REF Domeier_Torsvik_2014 @DOI"10.1016/j.gsf.2014.01.002" POLE_RECALCULATED-@REF Matthews_et_al_2016 @DOI"10.1016/j.gloplacha.2016.10.002"
6012 300.0   19.45  -53.7   67.99  701 ! KPT-AFR   @REF Domeier_Torsvik_2014 @DOI"10.1016/j.gsf.2014.01.002" POLE_RECALCULATED-@REF Matthews_et_al_2016 @DOI"10.1016/j.gloplacha.2016.10.002"
6012 310.0   19.54  -53.66   67.78  701 ! KPT-AFR  @REF Domeier_Torsvik_2014 @DOI"10.1016/j.gsf.2014.01.002" POLE_RECALCULATED-@REF Matthews_et_al_2016 @DOI"10.1016/j.gloplacha.2016.10.002"
6012 430.0   19.54  -53.66   67.78  701 ! KPT-AFR  @REF Domeier_Torsvik_2014 @DOI"10.1016/j.gsf.2014.01.002" POLE_RECALCULATED-@REF Matthews_et_al_2016 @DOI"10.1016/j.gloplacha.2016.10.002"
6013  0.0   90.0    0.0    0.0  601 !  NQL-NCB North Qinling-North China
6013 440.0   90.0    0.0    0.0  601 !  NQL-NCB
6013 520.0   14.6701   17.0956   -4.9543  601 !  NQL-NCB
6013 540.0   90.0    0.0    0.0  601 !  NQL-NCB
6013 930.0   90.0    0.0    0.0  601 !  NQL-NCB
[truncated: 225,207 more chars]
