# Supplementary material for: Linking carbonatites, rare earth ores, and subduction-fertilized mantle lithosphere
Source: Sci Adv. 2026 Apr 8;12(15):eaeb2942. doi: 10.1126/sciadv.aeb2942 (PMC13060588; doi:10.1126/sciadv.aeb2942)
Supplement: Supplementary file 3 — Data S1 [file sciadv.aeb2942_data_s1.zip › Extended Dataset 2/plate-model-repo/cao2024/COBs/COBfile_1800_0.gpml]

<?xml version="1.0" encoding="UTF-8"?>
<gpml:FeatureCollection xmlns:gpml="http://www.gplates.org/gplates" xmlns:gml="http://www.opengis.net/gml" xmlns:xsi="http://www.w3.org/XMLSchema-instance" gpml:version="1.6.0339" xsi:schemaLocation="http://www.gplates.org/gplates ../xsd/gpml.xsd http://www.opengis.net/gml ../../../gml/current/base">
    <gml:featureMember>
        <gpml:UnclassifiedFeature>
            <gpml:identity>GPlates-c4a2c2ab-1772-473b-9f62-b4866395fe54</gpml:identity>
            <gpml:revision>GPlates-83e051c9-0b2f-4474-9f79-c69d06e83f54</gpml:revision>
            <gpml:geometryImportTime>
                <gml:TimeInstant>
                    <gml:timePosition gml:frame="http://gplates.org/TRS/flat">1000</gml:timePosition>
                </gml:TimeInstant>
            </gpml:geometryImportTime>
            <gpml:reconstructionPlateId>
                <gpml:ConstantValue>
                    <gpml:value>503</gpml:value>
                    <gml:description></gml:description>
                    <gpml:valueType xmlns:gpml="http://www.gplates.org/gplates">gpml:plateId</gpml:valueType>
                </gpml:ConstantValue>
            </gpml:reconstructionPlateId>
            <gpml:unclassifiedGeometry>
                <gpml:ConstantValue>
                    <gpml:value>
                        <gml:Polygon>
                            <gml:exterior>
                                <gml:LinearRing>
                                    <gml:posList gml:dimension="2">21.788534580145605 55.720848516537401 25.96323610250148 59.451114044919301 28.242336479594357 62.958827823918526 28.898250021735571 66.72479415521795 29.16892046372962 70.602872466980173 24.193711309673635 79.749039564583725 19.817768083518953 75.949681152041379 14.210507025778975 70.595460848669333 13.059885598018315 66.325151511074651 11.200672858830261 53.024283377152479 21.788534580145605 55.720848516537401 </gml:posList>
                                </gml:LinearRing>
                            </gml:exterior>
                        </gml:Polygon>
                    </gpml:value>
                    <gml:description></gml:description>
                    <gpml:valueType xmlns:gml="http://www.opengis.net/gml">gml:Polygon</gpml:valueType>
                </gpml:ConstantValue>
            </gpml:unclassifiedGeometry>
            <gml:name>India-Middle East aCOB</gml:name>
            <gml:validTime>
                <gml:TimePeriod>
                    <gml:begin>
                        <gml:TimeInstant>
                            <gml:timePosition gml:frame="http://gplates.org/TRS/flat">850</gml:timePosition>
                        </gml:TimeInstant>
                    </gml:begin>
                    <gml:end>
                        <gml:TimeInstant>
                            <gml:timePosition gml:frame="http://gplates.org/TRS/flat">410.10000000000002</gml:timePosition>
                        </gml:TimeInstant>
                    </gml:end>
                </gml:TimePeriod>
            </gml:validTime>
        </gpml:UnclassifiedFeature>
    </gml:featureMember>
    <gml:featureMember>
        <gpml:UnclassifiedFeature>
            <gpml:identity>GPlates-90683321-4182-4db4-995b-568401ac8324</gpml:identity>
            <gpml:revision>GPlates-26d954e6-2f19-449d-9819-bd50454bda9b</gpml:revision>
            <gpml:geometryImportTime>
                <gml:TimeInstant>
                    <gml:timePosition gml:frame="http://gplates.org/TRS/flat">937.10130000000004</gml:timePosition>
                </gml:TimeInstant>
            </gpml:geometryImportTime>
            <gpml:reconstructionPlateId>
                <gpml:ConstantValue>
                    <gpml:value>5031</gpml:value>
                    <gml:description></gml:description>
                    <gpml:valueType xmlns:gpml="http://www.gplates.org/gplates">gpml:plateId</gpml:valueType>
                </gpml:ConstantValue>
            </gpml:reconstructionPlateId>
            <gpml:unclassifiedGeometry>
                <gpml:ConstantValue>
                    <gpml:value>
                        <gml:Polygon>
                            <gml:exterior>
                                <gml:LinearRing>
                                    <gml:posList gml:dimension="2">24.289290818849938 45.99865127200885 26.072156513051041 43.682511677042157 24.306810763697605 40.957734431593686 20.457918645101678 42.562541459077181 16.498576320277085 42.773790256920357 13.079636383078871 42.762849609960739 13.321508888091424 46.277921095377295 17.015472954934786 48.155306924486787 24.289290818849938 45.99865127200885 </gml:posList>
                                </gml:LinearRing>
                            </gml:exterior>
                        </gml:Polygon>
                    </gpml:value>
                    <gml:description></gml:description>
                    <gpml:valueType xmlns:gml="http://www.opengis.net/gml">gml:Polygon</gpml:valueType>
                </gpml:ConstantValue>
            </gpml:unclassifiedGeometry>
            <gml:name>ANS aCOB</gml:name>
            <gml:validTime>
                <gml:TimePeriod>
                    <gml:begin>
                        <gml:TimeInstant>
                            <gml:timePosition gml:frame="http://gplates.org/TRS/flat">1000</gml:timePosition>
                        </gml:TimeInstant>
                    </gml:begin>
                    <gml:end>
                        <gml:TimeInstant>
                            <gml:timePosition gml:frame="http://gplates.org/TRS/flat">410.10000000000002</gml:timePosition>
                        </gml:TimeInstant>
                    </gml:end>
                </gml:TimePeriod>
            </gml:validTime>
        </gpml:UnclassifiedFeature>
    </gml:featureMember>
    <gml:featureMember>
        <gpml:UnclassifiedFeature>
            <gpml:identity>GPlates-4dd26240-0018-4bf5-94ad-0e7a45ea4ae9</gpml:identity>
            <gpml:revision>GPlates-2f81fb60-5743-4d87-9ce9-91df02edcc28</gpml:revision>
            <gpml:geometryImportTime>
                <gml:TimeInstant>
                    <gml:timePosition gml:frame="http://gplates.org/TRS/flat">937.10130000000004</gml:timePosition>
                </gml:TimeInstant>
            </gpml:geometryImportTime>
            <gpml:reconstructionPlateId>
                <gpml:ConstantValue>
                    <gpml:value>5032</gpml:value>
                    <gml:description></gml:description>
                    <gpml:valueType xmlns:gpml="http://www.gplates.org/gplates">gpml:plateId</gpml:valueType>
                </gpml:ConstantValue>
            </gpml:reconstructionPlateId>
            <gpml:unclassifiedGeometry>
                <gpml:ConstantValue>
                    <gpml:value>
                        <gml:Polygon>
                            <gml:exterior>
                                <gml:LinearRing>
                                    <gml:posList gml:dimension="2">11.826475340231132 49.40531332693439 13.350621002463434 46.981038647701624 13.381331690674525 43.818060062109694 13.027171072396042 41.788924639351549 9.8380725641375193 39.827106046232217 6.4985788740636705 38.482622051332555 4.061538306193583 39.075777607743603 -0.82562675411754805 39.226610578538086 -5.1113730670538535 38.775318265053833 -6.8787874129954893 39.469156614615549 -10.04165481518196 40.67281991014513 -14.59312555166653 40.086827263044157 -18.379573136986924 37.726188220853864 -20.296348508816095 38.225558858265309 -20.577780288948187 43.478338327803741 -18.539970234426036 46.839465235508548 -13.798951380990129 47.396452260513996 -10.183818576842011 49.222378075394637 -6.3816036754284271 47.285540270017954 -3.5823733359455892 47.123082619630516 0.75128639379729767 48.554285467449361 5.041376480841083 49.853908960395074 9.1529783962687254 49.852050449016751 11.826475340231132 49.40531332693439 </gml:posList>
                                </gml:LinearRing>
                            </gml:exterior>
                        </gml:Polygon>
                    </gpml:value>
                    <gml:description></gml:description>
                    <gpml:valueType xmlns:gml="http://www.opengis.net/gml">gml:Polygon</gpml:valueType>
                </gpml:ConstantValue>
            </gpml:unclassifiedGeometry>
            <gml:name>Azania aCOB</gml:name>
            <gml:validTime>
                <gml:TimePeriod>
                    <gml:begin>
                        <gml:TimeInstant>
                            <gml:timePosition gml:frame="http://gplates.org/TRS/flat">1000</gml:timePosition>
                        </gml:TimeInstant>
                    </gml:begin>
                    <gml:end>
                        <gml:TimeInstant>
                            <gml:timePosition gml:frame="http://gplates.org/TRS/flat">410.10000000000002</gml:timePosition>
                        </gml:TimeInstant>
                    </gml:end>
                </gml:TimePeriod>
            </gml:validTime>
        </gpml:UnclassifiedFeature>
    </gml:featureMember>
    <gml:featureMember>
        <gpml:UnclassifiedFeature>
            <gpml:identity>GPlates-6eb5c1e7-67a2-4fc2-b6a6-4a4f79d1637a</gpml:identity>
            <gpml:revision>GPlates-66a51ed6-1285-4344-9f46-3826321a525b</gpml:revision>
            <gpml:geometryImportTime>
                <gml:TimeInstant>
                    <gml:timePosition gml:frame="http://gplates.org/TRS/flat">845.09249999999997</gml:timePosition>
                </gml:TimeInstant>
            </gpml:geometryImportTime>
            <gpml:reconstructionPlateId>
                <gpml:ConstantValue>
                    <gpml:value>715</gpml:value>
                    <gml:description></gml:description>
                    <gpml:valueType xmlns:gpml="http://www.gplates.org/gplates">gpml:plateId</gpml:valueType>
                </gpml:ConstantValue>
            </gpml:reconstructionPlateId>
            <gpml:unclassifiedGeometry>
                <gpml:ConstantValue>
                    <gpml:value>
                        <gml:Polygon>
                            <gml:exterior>
                                <gml:LinearRing>
                                    <gml:posList gml:dimension="2">9.8958817307298066 11.845128057735568 13.522342405071059 9.8306718012395695 19.348621718437055 9.0930999547236464 24.930218149268192 7.9097963867535794 27.411893168042777 9.8399281715081521 32.87070010285305 13.034534062840466 30.217166781715392 22.491644849251138 29.549895446621221 31.039707499456359 26.22335205778365 33.362108177851653 22.299097978394514 33.36824729547908 18.624058885650317 35.102831185634287 13.485401501802492 36.645997868886205 9.4082083552019711 33.083890966366027 9.3940600446333811 28.567316932204307 9.3507595025968389 21.563810896146883 7.9961872790990078 15.37959764176116 9.8958817307298066 11.845128057735568 </gml:posList>
                                </gml:LinearRing>
                            </gml:exterior>
                        </gml:Polygon>
                    </gpml:value>
                    <gml:description></gml:description>
                    <gpml:valueType xmlns:gml="http://www.opengis.net/gml">gml:Polygon</gpml:valueType>
                </gpml:ConstantValue>
            </gpml:unclassifiedGeometry>
            <gml:name>SM</gml:name>
            <gml:validTime>
                <gml:TimePeriod>
                    <gml:begin>
                        <gml:TimeInstant>
                            <gml:timePosition gml:frame="http://gplates.org/TRS/flat">1000</gml:timePosition>
                        </gml:TimeInstant>
                    </gml:begin>
                    <gml:end>
                        <gml:TimeInstant>
                            <gml:timePosition gml:frame="http://gplates.org/TRS/flat">410.10000000000002</gml:timePosition>
                        </gml:TimeInstant>
                    </gml:end>
                </gml:TimePeriod>
            </gml:validTime>
        </gpml:UnclassifiedFeature>
    </gml:featureMember>
    <gml:featureMember>
        <gpml:UnclassifiedFeature>
            <gpml:identity>GPlates-a52df14f-8050-4b70-9365-9d4bbd07c58b</gpml:identity>
            <gpml:revision>GPlates-c1b4a88a-23fe-4c5d-8e09-61f931985cab</gpml:revision>
            <gpml:geometryImportTime>
                <gml:TimeInstant>
                    <gml:timePosition gml:frame="http://gplates.org/TRS/flat">800</gml:timePosition>
                </gml:TimeInstant>
            </gpml:geometryImportTime>
            <gpml:reconstructionPlateId>
                <gpml:ConstantValue>
                    <gpml:value>6021</gpml:value>
                    <gml:description></gml:description>
                    <gpml:valueType xmlns:gpml="http://www.gplates.org/gplates">gpml:plateId</gpml:valueType>
                </gpml:ConstantValue>
            </gpml:reconstructionPlateId>
            <gpml:unclassifiedGeometry>
                <gpml:ConstantValue>
                    <gpml:value>
                        <gml:Polygon>
                            <gml:exterior>
                                <gml:LinearRing>
                                    <gml:posList gml:dimension="2">21.696442499981437 102.02718022504605 22.707369006687564 104.4683648512661 24.710722750918286 109.83182091149733 27.872183211832965 113.97450595103517 28.524507387699231 117.41446031865556 31.477169919358882 124.09935423550932 31.97427023245751 128.57777918659153 37.439402163142304 122.8407523276375 37.854841787676833 122.15161724157544 36.927440519102781 116.82608402708367 36.516240482130982 109.09041792669298 35.246146116356257 105.76538709970229 33.776255326441088 103.7828837928368 30.99368259542797 100.94675856573976 27.672586926232086 100.08660100205159 25.574990069496344 100.13792459918326 21.696442499981437 102.02718022504605 </gml:posList>
                                </gml:LinearRing>
                            </gml:exterior>
                        </gml:Polygon>
                    </gpml:value>
                    <gml:description></gml:description>
                    <gpml:valueType xmlns:gml="http://www.opengis.net/gml">gml:Polygon</gpml:valueType>
                </gpml:ConstantValue>
            </gpml:unclassifiedGeometry>
            <gml:name>Yangtze</gml:name>
            <gml:validTime>
                <gml:TimePeriod>
                    <gml:begin>
                        <gml:TimeInstant>
                            <gml:timePosition gml:frame="http://gplates.org/TRS/flat">850</gml:timePosition>
                        </gml:TimeInstant>
                    </gml:begin>
                    <gml:end>
                        <gml:TimeInstant>
                            <gml:timePosition gml:frame="http://gplates.org/TRS/flat">410.10000000000002</gml:timePosition>
                        </gml:TimeInstant>
                    </gml:end>
                </gml:TimePeriod>
            </gml:validTime>
        </gpml:UnclassifiedFeature>
    </gml:featureMember>
    <gml:featureMember>
        <gpml:UnclassifiedFeature>
            <gpml:identity>GPlates-c106389c-8200-40bc-bdd2-bfbba5965b79</gpml:identity>
            <gpml:revision>GPlates-74755473-4a3c-467e-a606-52683ee39b76</gpml:revision>
            <gpml:geometryImportTime>
                <gml:TimeInstant>
                    <gml:timePosition gml:frame="http://gplates.org/TRS/flat">800</gml:timePosition>
                </gml:TimeInstant>
            </gpml:geometryImportTime>
            <gpml:reconstructionPlateId>
                <gpml:ConstantValue>
                    <gpml:value>602</gpml:value>
                    <gml:description></gml:description>
                    <gpml:valueType xmlns:gpml="http://www.gplates.org/gplates">gpml:plateId</gpml:valueType>
                </gpml:ConstantValue>
            </gpml:reconstructionPlateId>
            <gpml:unclassifiedGeometry>
                <gpml:ConstantValue>
                    <gpml:value>
                        <gml:Polygon>
                            <gml:exterior>
                                <gml:LinearRing>
                                    <gml:posList gml:dimension="2">21.216496409206567 101.53475250240452 21.740035593361139 101.93399797266795 22.707369006687252 104.46836485126613 23.370274064851525 105.22621572087756 24.430084362560361 105.74986077070587 25.847196787655431 106.40042959822365 27.936614307448174 109.08107053964518 28.819454864870423 110.73181089805344 28.988495776208449 111.9036108629037 28.999049092197119 114.24833261456548 30.033105805083473 117.87814837741372 31.591115917240472 120.68610297595583 32.118936789013603 129.80356444275037 30.708945955761006 129.70261456388502 28.327698131534348 128.15015132945805 25.067652489081819 124.81475607299986 21.492045256205778 120.16713337656556 18.33461600290801 112.32739998863484 15.14247691622454 108.38892503413784 15.225527391803753 107.03948332113865 16.142714161451629 106.06171062703041 16.845375911622384 105.30323621592876 20.595974492570321 102.0791149056423 21.216496409206567 101.53475250240452 </gml:posList>
                                </gml:LinearRing>
                            </gml:exterior>
                        </gml:Polygon>
                    </gpml:value>
                    <gml:description></gml:description>
                    <gpml:valueType xmlns:gml="http://www.opengis.net/gml">gml:Polygon</gpml:valueType>
                </gpml:ConstantValue>
            </gpml:unclassifiedGeometry>
            <gml:name>Cathasyia aCOB</gml:name>
            <gml:validTime>
                <gml:TimePeriod>
                    <gml:begin>
                        <gml:TimeInstant>
                            <gml:timePosition gml:frame="http://gplates.org/TRS/flat">1000</gml:timePosition>
                        </gml:TimeInstant>
                    </gml:begin>
                    <gml:end>
                        <gml:TimeInstant>
                            <gml:timePosition gml:frame="http://gplates.org/TRS/flat">410.10000000000002</gml:timePosition>
                        </gml:TimeInstant>
                    </gml:end>
                </gml:TimePeriod>
            </gml:validTime>
        </gpml:UnclassifiedFeature>
    </gml:featureMember>
    <gml:featureMember>
        <gpml:UnclassifiedFeature>
            <gpml:identity>GPlates-8ef1171e-8c2a-481b-97d0-d869b9504838</gpml:identity>
            <gpml:revision>GPlates-53cb5b1e-3ace-44ce-9c26-4ceb42dfbda9</gpml:revision>
            <gpml:geometryImportTime>
                <gml:TimeInstant>
                    <gml:timePosition gml:frame="http://gplates.org/TRS/flat">800</gml:timePosition>
                </gml:TimeInstant>
            </gpml:geometryImportTime>
            <gpml:reconstructionPlateId>
                <gpml:ConstantValue>
                    <gpml:value>77144</gpml:value>
                    <gml:description></gml:description>
                    <gpml:valueType xmlns:gpml="http://www.gplates.org/gplates">gpml:plateId</gpml:valueType>
                </gpml:ConstantValue>
            </gpml:reconstructionPlateId>
            <gpml:unclassifiedGeometry>
                <gpml:ConstantValue>
                    <gpml:value>
                        <gml:Polygon>
                            <gml:exterior>
                                <gml:LinearRing>
                                    <gml:posList gml:dimension="2">28.620901293070077 6.0779279762892999 28.184853673032244 4.3244067316142702 21.579643418756621 3.1658687379464983 18.690172881407239 3.247850084985306 18.12306362334947 5.5240002829885277 19.820556542228953 7.8266539499486898 21.738661374656534 9.6532850449179541 26.554291773917008 10.112366977606243 28.03025381593768 8.3981551019067826 28.620901293070077 6.0779279762892999 </gml:posList>
                                </gml:LinearRing>
                            </gml:exterior>
                        </gml:Polygon>
                    </gpml:value>
                    <gml:description></gml:description>
                    <gpml:valueType xmlns:gml="http://www.opengis.net/gml">gml:Polygon</gpml:valueType>
                </gpml:ConstantValue>
            </gpml:unclassifiedGeometry>
            <gml:name>Hoggar</gml:name>
            <gml:validTime>
                <gml:TimePeriod>
                    <gml:begin>
                        <gml:TimeInstant>
                            <gml:timePosition gml:frame="http://gplates.org/TRS/flat">1000</gml:timePosition>
                        </gml:TimeInstant>
                    </gml:begin>
                    <gml:end>
                        <gml:TimeInstant>
                            <gml:timePosition gml:frame="http://gplates.org/TRS/flat">410.10000000000002</gml:timePosition>
                        </gml:TimeInstant>
                    </gml:end>
                </gml:TimePeriod>
            </gml:validTime>
        </gpml:UnclassifiedFeature>
    </gml:featureMember>
    <gml:featureMember>
        <gpml:UnclassifiedFeature>
            <gpml:identity>GPlates-70cf150a-eef2-492d-a879-e3eb99105385</gpml:identity>
            <gpml:revision>GPlates-dbefe1d4-5541-47ff-8a61-0dc8a4aecb05</gpml:revision>
            <gpml:geometryImportTime>
                <gml:TimeInstant>
                    <gml:timePosition gml:frame="http://gplates.org/TRS/flat">800</gml:timePosition>
                </gml:TimeInstant>
            </gpml:geometryImportTime>
            <gpml:reconstructionPlateId>
                <gpml:ConstantValue>
                    <gpml:value>760</gpml:value>
                    <gml:description></gml:description>
                    <gpml:valueType xmlns:gpml="http://www.gplates.org/gplates">gpml:plateId</gpml:valueType>
                </gpml:ConstantValue>
            </gpml:reconstructionPlateId>
            <gpml:unclassifiedGeometry>
                <gpml:ConstantValue>
                    <gpml:value>
                        <gml:Polygon>
                            <gml:exterior>
                                <gml:LinearRing>
                                    <gml:posList gml:dimension="2">15.569910674564316 3.2457579549642053 11.016170112463936 -0.99202415183976189 2.7403891173642507 -0.82948195519959445 0.95220976217542863 0.34444229947828642 -1.4625848497478384 2.3805994755340802 -1.6634279581732021 4.4028499576620774 -0.87514348046642287 7.0348101686391766 -0.21988772626044104 9.0956384472892751 1.3433136423168215 9.9761835812593294 2.7674083952315329 10.246805064848916 5.7603995372994703 10.346405998403592 7.4735339467673754 9.9887780418579339 11.194101965973072 11.270186143602182 14.193304956202434 9.4844111387200343 15.830922196477969 5.0827102717359063 15.569910674564316 3.2457579549642053 </gml:posList>
                                </gml:LinearRing>
                            </gml:exterior>
                        </gml:Polygon>
                    </gpml:value>
                    <gml:description></gml:description>
                    <gpml:valueType xmlns:gml="http://www.opengis.net/gml">gml:Polygon</gpml:valueType>
                </gpml:ConstantValue>
            </gpml:unclassifiedGeometry>
            <gml:name>Nigeria-Benin</gml:name>
            <gml:validTime>
                <gml:TimePeriod>
                    <gml:begin>
                        <gml:TimeInstant>
                            <gml:timePosition gml:frame="http://gplates.org/TRS/flat">1000</gml:timePosition>
                        </gml:TimeInstant>
                    </gml:begin>
                    <gml:end>
                        <gml:TimeInstant>
                            <gml:timePosition gml:frame="http://gplates.org/TRS/flat">410.10000000000002</gml:timePosition>
                        </gml:TimeInstant>
                    </gml:end>
                </gml:TimePeriod>
            </gml:validTime>
        </gpml:UnclassifiedFeature>
    </gml:featureMember>
    <gml:featureMember>
        <gpml:UnclassifiedFeature>
            <gpml:identity>GPlates-f5005924-8bdf-4861-bbbf-02c0e3e0ee3b</gpml:identity>
            <gpml:revision>GPlates-23751e0c-35a7-47a5-91e1-5b5bdf79692c</gpml:revision>
            <gpml:geometryImportTime>
                <gml:TimeInstant>
                    <gml:timePosition gml:frame="http://gplates.org/TRS/flat">848.85019999999997</gml:timePosition>
                </gml:TimeInstant>
            </gpml:geometryImportTime>
            <gpml:reconstructionPlateId>
                <gpml:ConstantValue>
                    <gpml:value>701</gpml:value>
                    <gml:description></gml:description>
                    <gpml:valueType xmlns:gpml="http://www.gplates.org/gplates">gpml:plateId</gpml:valueType>
                </gpml:ConstantValue>
            </gpml:reconstructionPlateId>
            <gpml:unclassifiedGeometry>
                <gpml:ConstantValue>
                    <gpml:value>
                        <gml:Polygon>
                            <gml:exterior>
                                <gml:LinearRing>
                                    <gml:posList gml:dimension="2">6.9834535784448395 28.481057490950892 7.314749231768527 23.056468745969941 10.142033720777873 17.684569505797022 9.2144464703367692 12.015791029967216 5.6036900743369999 8.1662160636455692 0.16093124185457747 8.431316193455709 -6.8017682972214883 9.4917134395312583 -14.319598207470177 9.8849112530557051 -15.220700302785453 10.514462858479172 -19.004992752266688 11.572434059605849 -21.924078690839043 14.598843832105249 -22.470632781421479 18.502549020110717 -21.829415791137269 23.145913739069361 -12.972913592941548 34.556254413362879 -8.3631772535330651 37.504101624810737 -2.7364053707434777 36.948845700570452 0.58052380286095961 34.680914092596467 6.9834535784448395 28.481057490950892 </gml:posList>
                                </gml:LinearRing>
                            </gml:exterior>
                        </gml:Polygon>
                    </gpml:value>
                    <gml:description></gml:description>
                    <gpml:valueType xmlns:gml="http://www.opengis.net/gml">gml:Polygon</gpml:valueType>
                </gpml:ConstantValue>
            </gpml:unclassifiedGeometry>
            <gml:name>Congo</gml:name>
            <gml:validTime>
                <gml:TimePeriod>
                    <gml:begin>
                        <gml:TimeInstant>
                            <gml:timePosition gml:frame="http://gplates.org/TRS/flat">1000</gml:timePosition>
                        </gml:TimeInstant>
                    </gml:begin>
                    <gml:end>
                        <gml:TimeInstant>
                            <gml:timePosition gml:frame="http://gplates.org/TRS/flat">410.10000000000002</gml:timePosition>
                        </gml:TimeInstant>
                    </gml:end>
                </gml:TimePeriod>
            </gml:validTime>
        </gpml:UnclassifiedFeature>
    </gml:featureMember>
    <gml:featureMember>
        <gpml:UnclassifiedFeature>
            <gpml:identity>GPlates-9dc26839-1ccd-466c-a1f5-8a097021fff7</gpml:identity>
            <gpml:revision>GPlates-6b519d70-3cd5-4ae9-97a6-3b07a9247845</gpml:revision>
            <gpml:geometryImportTime>
                <gml:TimeInstant>
                    <gml:timePosition gml:frame="http://gplates.org/TRS/flat">800</gml:timePosition>
                </gml:TimeInstant>
            </gpml:geometryImportTime>
            <gpml:reconstructionPlateId>
                <gpml:ConstantValue>
                    <gpml:value>206</gpml:value>
                    <gml:description></gml:description>
                    <gpml:valueType xmlns:gpml="http://www.gplates.org/gplates">gpml:plateId</gpml:valueType>
                </gpml:ConstantValue>
            </gpml:reconstructionPlateId>
            <gpml:unclassifiedGeometry>
                <gpml:ConstantValue>
                    <gpml:value>
                        <gml:Polygon>
                            <gml:exterior>
                                <gml:LinearRing>
                                    <gml:posList gml:dimension="2">-8.263685618711504 -37.66897831272108 -7.7554844209784486 -41.431308506359002 -9.2501155657513294 -45.472515076650275 -11.353956992854183 -49.544300605631506 -13.305158094271329 -50.909369664663572 -14.938522899332002 -51.544084266605367 -17.58695202311262 -51.549010270095494 -23.148158496505122 -48.898744577610145 -23.901929826084817 -47.054171458728746 -23.201795537086298 -44.997768958307049 -22.0228019621489 -42.577017315180896 -19.105521500081657 -40.761052423957636 -16.6516584392933 -37.89728971295817 -9.6260033949273183 -36.083547310792021 -8.263685618711504 -37.66897831272108 </gml:posList>
                                </gml:LinearRing>
                            </gml:exterior>
                        </gml:Polygon>
                    </gpml:value>
                    <gml:description></gml:description>
                    <gpml:valueType xmlns:gml="http://www.opengis.net/gml">gml:Polygon</gpml:valueType>
                </gpml:ConstantValue>
            </gpml:unclassifiedGeometry>
            <gml:name>SF</gml:name>
            <gml:validTime>
                <gml:TimePeriod>
                    <gml:begin>
                        <gml:TimeInstant>
                            <gml:timePosition gml:frame="http://gplates.org/TRS/flat">1000</gml:timePosition>
                        </gml:TimeInstant>
                    </gml:begin>
                    <gml:end>
                        <gml:TimeInstant>
                            <gml:timePosition gml:frame="http://gplates.org/TRS/flat">410.10000000000002</gml:timePosition>
                        </gml:TimeInstant>
                    </gml:end>
                </gml:TimePeriod>
            </gml:validTime>
        </gpml:UnclassifiedFeature>
    </gml:featureMember>
    <gml:featureMember>
        <gpml:UnclassifiedFeature>
            <gpml:identity>GPlates-74b55caa-1cf7-434a-8bda-87704cb2f953</gpml:identity>
            <gpml:revision>GPlates-55b7d69b-571b-43a4-98cb-584c025ca112</gpml:revision>
            <gpml:geometryImportTime>
                <gml:TimeInstant>
                    <gml:timePosition gml:frame="http://gplates.org/TRS/flat">817.02200000000005</gml:timePosition>
                </gml:TimeInstant>
            </gpml:geometryImportTime>
            <gpml:reconstructionPlateId>
                <gpml:ConstantValue>
                    <gpml:value>714</gpml:value>
                    <gml:description></gml:description>
                    <gpml:valueType xmlns:gpml="http://www.gplates.org/gplates">gpml:plateId</gpml:valueType>
                </gpml:ConstantValue>
            </gpml:reconstructionPlateId>
            <gpml:unclassifiedGeometry>
                <gpml:ConstantValue>
                    <gpml:value>
                        <gml:Polygon>
                            <gml:exterior>
                                <gml:LinearRing>
                                    <gml:posList gml:dimension="2">29.611430024855903 2.4772116275238409 31.751094382448926 -0.52422588692647309 34.922408221041493 -9.683905352122764 33.743155725438314 -15.246416193337126 30.14980221478563 -18.841962968878867 25.417804579458071 -20.334211805414558 20.255683613358926 -19.542535210650776 15.898029384103173 -19.008001546022061 14.459621502774995 -18.623485158809736 12.954953660458937 -18.760709737494881 9.6492469765292039 -17.964261674613791 5.2741135589911208 -11.047511242734872 3.60600895852496 -8.0760788399431451 4.0888777025152017 -1.2919055641959429 5.7853331488951163 1.4602972425515495 11.325133007678884 3.209428922240066 19.061819666859524 2.6364113863916456 29.611430024855903 2.4772116275238409 </gml:posList>
                                </gml:LinearRing>
                            </gml:exterior>
                        </gml:Polygon>
                    </gpml:value>
                    <gml:description></gml:description>
                    <gpml:valueType xmlns:gml="http://www.opengis.net/gml">gml:Polygon</gpml:valueType>
                </gpml:ConstantValue>
            </gpml:unclassifiedGeometry>
            <gml:name>WAC</gml:name>
            <gml:validTime>
                <gml:TimePeriod>
                    <gml:begin>
                        <gml:TimeInstant>
                            <gml:timePosition gml:frame="http://gplates.org/TRS/flat">1000</gml:timePosition>
                        </gml:TimeInstant>
                    </gml:begin>
                    <gml:end>
                        <gml:TimeInstant>
                            <gml:timePosition gml:frame="http://gplates.org/TRS/flat">410.10000000000002</gml:timePosition>
                        </gml:TimeInstant>
                    </gml:end>
                </gml:TimePeriod>
            </gml:validTime>
        </gpml:UnclassifiedFeature>
    </gml:featureMember>
    <gml:featureMember>
        <gpml:UnclassifiedFeature>
            <gpml:identity>GPlates-9247411e-c610-498f-b5a4-ed3a9d2f03e9</gpml:identity>
            <gpml:revision>GPlates-e992506d-a43d-4746-a742-ef54bc058222</gpml:revision>
            <gpml:geometryImportTime>
                <gml:TimeInstant>
                    <gml:timePosition gml:frame="http://gplates.org/TRS/flat">769.71810000000005</gml:timePosition>
                </gml:TimeInstant>
            </gpml:geometryImportTime>
            <gpml:reconstructionPlateId>
                <gpml:ConstantValue>
                    <gpml:value>801</gpml:value>
                    <gml:description></gml:description>
                    <gpml:valueType xmlns:gpml="http://www.gplates.org/gplates">gpml:plateId</gpml:valueType>
                </gpml:ConstantValue>
            </gpml:reconstructionPlateId>
            <gpml:unclassifiedGeometry>
                <gpml:ConstantValue>
                    <gpml:value>
                        <gml:Polygon>
                            <gml:exterior>
                                <gml:LinearRing>
                                    <gml:posList gml:dimension="2">-21.011544941660059 127.48852036378231 -19.769940026887319 124.66652065732892 -18.917096274946282 123.14517928777997 -17.936039445726223 121.1186681859311 -15.911859366957666 118.84849018322315 -15.237146580614112 116.23684061335315 -15.959059109447253 112.31530969028586 -19.859251880226946 110.58358304084221 -22.243390946016401 108.06866544725327 -24.516271213630308 106.66478036112245 -27.310991233428336 109.30929413622495 -30.531435848154441 109.98052084316213 -33.545587677935572 109.49133007144772 -35.083117154521851 109.11052112036836 -36.957672575591033 113.44312891368327 -37.788050674829911 118.8539244356764 -37.103692424106669 123.98835018001144 -36.402528204666844 130.6691344133078 -37.262227877174645 134.78653248768171 -38.349010929712179 138.37783665910609 -35.218691310884019 141.85424633379503 -30.598891383064228 142.96922792048079 -27.812736877916048 138.88261670247442 -21.011544941660059 127.48852036378231 </gml:posList>
                                </gml:LinearRing>
                            </gml:exterior>
                        </gml:Polygon>
                    </gpml:value>
                    <gml:description></gml:description>
                    <gpml:valueType xmlns:gml="http://www.opengis.net/gml">gml:Polygon</gpml:valueType>
                </gpml:ConstantValue>
            </gpml:unclassifiedGeometry>
            <gml:name>Australia aCOB</gml:name>
            <gml:validTime>
                <gml:TimePeriod>
                    <gml:begin>
                        <gml:TimeInstant>
                            <gml:timePosition gml:frame="http://gplates.org/TRS/flat">1000</gml:timePosition>
                        </gml:TimeInstant>
                    </gml:begin>
                    <gml:end>
                        <gml:TimeInstant>
                            <gml:timePosition gml:frame="http://gplates.org/TRS/flat">410.10000000000002</gml:timePosition>
                        </gml:TimeInstant>
                    </gml:end>
                </gml:TimePeriod>
            </gml:validTime>
        </gpml:UnclassifiedFeature>
    </gml:featureMember>
    <gml:featureMember>
        <gpml:UnclassifiedFeature>
            <gpml:identity>GPlates-4bc047e5-407c-462f-bd03-fc7d2afb165d</gpml:identity>
            <gpml:revision>GPlates-d0ab9bcb-915d-436f-9ddd-9091bace5ea7</gpml:revision>
            <gpml:geometryImportTime>
                <gml:TimeInstant>
                    <gml:timePosition gml:frame="http://gplates.org/TRS/flat">769.71810000000005</gml:timePosition>
                </gml:TimeInstant>
            </gpml:geometryImportTime>
            <gpml:reconstructionPlateId>
                <gpml:ConstantValue>
                    <gpml:value>401</gpml:value>
                    <gml:description></gml:description>
                    <gpml:valueType xmlns:gpml="http://www.gplates.org/gplates">gpml:plateId</gpml:valueType>
                </gpml:ConstantValue>
            </gpml:reconstructionPlateId>
            <gpml:unclassifiedGeometry>
                <gpml:ConstantValue>
                    <gpml:value>
                        <gml:Polygon>
                            <gml:exterior>
                                <gml:LinearRing>
                                    <gml:posList gml:dimension="2">59.111981577978099 84.233163728785541 54.29651544409591 91.281347616441977 50.31663492646922 106.78152739814729 49.573521568721162 110.87641308956937 50.322245834645699 128.82500756457105 53.069591943828662 144.03379920951517 65.700406037705847 155.94742286146706 71.230917822003704 158.91419801377441 75.185679138365217 146.11136539857617 76.952862670146558 142.44799118229918 78.403422370628334 132.79335526900005 78.664305046212746 119.53265293113114 78.685289205410101 107.98391734889253 77.984751803892607 97.839569382680693 77.340829771021006 88.47240426841644 75.6801265047675 79.276129545771866 74.096225956758005 71.685195796525903 71.620690319620735 72.664742977818236 70.262089101526996 73.027341837958318 63.76174849122534 77.967469090673617 59.111981577978099 84.233163728785541 </gml:posList>
                                </gml:LinearRing>
                            </gml:exterior>
                        </gml:Polygon>
                    </gpml:value>
                    <gml:description></gml:description>
                    <gpml:valueType xmlns:gml="http://www.opengis.net/gml">gml:Polygon</gpml:valueType>
                </gpml:ConstantValue>
            </gpml:unclassifiedGeometry>
            <gml:name>Siberia aCOB</gml:name>
            <gml:validTime>
                <gml:TimePeriod>
                    <gml:begin>
                        <gml:TimeInstant>
                            <gml:timePosition gml:frame="http://gplates.org/TRS/flat">1000</gml:timePosition>
                        </gml:TimeInstant>
                    </gml:begin>
                    <gml:end>
                        <gml:TimeInstant>
                            <gml:timePosition gml:frame="http://gplates.org/TRS/flat">410.10000000000002</gml:timePosition>
                        </gml:TimeInstant>
                    </gml:end>
                </gml:TimePeriod>
            </gml:validTime>
        </gpml:UnclassifiedFeature>
    </gml:featureMember>
    <gml:featureMember>
        <gpml:UnclassifiedFeature>
            <gpml:identity>GPlates-6029f0c7-700b-42af-a073-06e7061686dc</gpml:identity>
            <gpml:revision>GPlates-5aebe74e-c623-4bdb-a9f3-f0ac8cb382b8</gpml:revision>
            <gpml:geometryImportTime>
                <gml:TimeInstant>
                    <gml:timePosition gml:frame="http://gplates.org/TRS/flat">800</gml:timePosition>
                </gml:TimeInstant>
            </gpml:geometryImportTime>
            <gpml:reconstructionPlateId>
                <gpml:ConstantValue>
                    <gpml:value>580</gpml:value>
                    <gml:description></gml:description>
                    <gpml:valueType xmlns:gpml="http://www.gplates.org/gplates">gpml:plateId</gpml:valueType>
                </gpml:ConstantValue>
            </gpml:reconstructionPlateId>
            <gpml:unclassifiedGeometry>
                <gpml:ConstantValue>
                    <gpml:value>
                        <gml:Polygon>
                            <gml:exterior>
                                <gml:LinearRing>
                                    <gml:posList gml:dimension="2">42.560175156956674 90.905553789362642 42.818647145930569 88.77904881874457 42.64073561098283 83.642938153958539 41.862226904268901 78.682999989893872 40.323783441564451 73.203093204675511 38.605776706719219 72.726943466934515 36.591114542872106 77.02105470188485 35.349587749650979 80.689840538820917 35.946393774386543 83.974214926601576 37.750077610100547 89.908005300437239 38.138574134185383 91.197658909641177 38.855365844422536 92.866171039595173 39.846620688323704 93.88911502177595 40.841299578336027 94.021464310512997 42.560175156956674 90.905553789362642 </gml:posList>
                                </gml:LinearRing>
                            </gml:exterior>
                        </gml:Polygon>
                    </gpml:value>
                    <gml:description></gml:description>
                    <gpml:valueType xmlns:gml="http://www.opengis.net/gml">gml:Polygon</gpml:valueType>
                </gpml:ConstantValue>
            </gpml:unclassifiedGeometry>
            <gml:name>Tarim aCOB</gml:name>
            <gml:validTime>
                <gml:TimePeriod>
                    <gml:begin>
                        <gml:TimeInstant>
                            <gml:timePosition gml:frame="http://gplates.org/TRS/flat">1800</gml:timePosition>
                        </gml:TimeInstant>
                    </gml:begin>
                    <gml:end>
                        <gml:TimeInstant>
                            <gml:timePosition gml:frame="http://gplates.org/TRS/flat">1000.1</gml:timePosition>
                        </gml:TimeInstant>
                    </gml:end>
                </gml:TimePeriod>
            </gml:validTime>
        </gpml:UnclassifiedFeature>
    </gml:featureMember>
    <gml:featureMember>
        <gpml:UnclassifiedFeature>
            <gpml:identity>GPlates-9d9458b4-7305-41ba-a402-e7fc0f06e42f</gpml:identity>
            <gpml:revision>GPlates-22a9b3fd-c466-4d98-9fad-c83b2f386d1a</gpml:revision>
            <gpml:geometryImportTime>
                <gml:TimeInstant>
                    <gml:timePosition gml:frame="http://gplates.org/TRS/flat">800</gml:timePosition>
                </gml:TimeInstant>
            </gpml:geometryImportTime>
            <gpml:reconstructionPlateId>
                <gpml:ConstantValue>
                    <gpml:value>601</gpml:value>
                    <gml:description></gml:description>
                    <gpml:valueType xmlns:gpml="http://www.gplates.org/gplates">gpml:plateId</gpml:valueType>
                </gpml:ConstantValue>
            </gpml:reconstructionPlateId>
            <gpml:unclassifiedGeometry>
                <gpml:ConstantValue>
                    <gpml:value>
                        <gml:Polygon>
                            <gml:exterior>
                                <gml:LinearRing>
                                    <gml:posList gml:dimension="2">36.960751096859603 102.22584788808138 35.354345756004165 104.54021554819619 33.207241615823243 108.18972129381976 30.515655331147894 116.62442789921599 30.332439465318473 120.56074564477416 30.419188941173594 127.85587903050691 30.912472546984489 128.58177217044067 31.808319707306971 129.03366857168083 34.698935897287825 129.700234006865 37.311573496665709 130.1700327115646 39.151496382378774 130.75266468841636 41.500931807098972 131.14303245898731 43.261033269240023 130.73647029502757 44.158724338152808 125.47869743854339 43.406698929759635 116.96557443043132 43.003826487884673 110.17809006433077 40.706577636015211 105.03557239199365 38.742705384341598 102.04874752670393 36.960751096859603 102.22584788808138 </gml:posList>
                                </gml:LinearRing>
                            </gml:exterior>
                        </gml:Polygon>
                    </gpml:value>
                    <gml:description></gml:description>
                    <gpml:valueType xmlns:gml="http://www.opengis.net/gml">gml:Polygon</gpml:valueType>
                </gpml:ConstantValue>
            </gpml:unclassifiedGeometry>
            <gml:name>North China aCOB</gml:name>
            <gml:validTime>
                <gml:TimePeriod>
                    <gml:begin>
                        <gml:TimeInstant>
                            <gml:timePosition gml:frame="http://gplates.org/TRS/flat">1000</gml:timePosition>
                        </gml:TimeInstant>
                    </gml:begin>
                    <gml:end>
                        <gml:TimeInstant>
                            <gml:timePosition gml:frame="http://gplates.org/TRS/flat">410.10000000000002</gml:timePosition>
                        </gml:TimeInstant>
                    </gml:end>
                </gml:TimePeriod>
            </gml:validTime>
        </gpml:UnclassifiedFeature>
    </gml:featureMember>
    <gml:featureMember>
        <gpml:UnclassifiedFeature>
            <gpml:identity>GPlates-645e32cb-e63c-4ced-9751-c1bd64305fb8</gpml:identity>
            <gpml:revision>GPlates-a3918bc6-710a-4354-a1e4-3b9a96f9ce57</gpml:revision>
            <gpml:geometryImportTime>
                <gml:TimeInstant>
                    <gml:timePosition gml:frame="http://gplates.org/TRS/flat">800</gml:timePosition>
                </gml:TimeInstant>
            </gpml:geometryImportTime>
            <gpml:reconstructionPlateId>
                <gpml:ConstantValue>
                    <gpml:value>8011</gpml:value>
                    <gml:description></gml:description>
                    <gpml:valueType xmlns:gpml="http://www.gplates.org/gplates">gpml:plateId</gpml:valueType>
                </gpml:ConstantValue>
            </gpml:reconstructionPlateId>
            <gpml:unclassifiedGeometry>
                <gpml:ConstantValue>
                    <gpml:value>
                        <gml:Polygon>
                            <gml:exterior>
                                <gml:LinearRing>
                                    <gml:posList gml:dimension="2">-11.232575197773219 119.86583888142845 -15.727966650196638 117.45778238140886 -21.217708936419516 121.25855791594444 -23.843732268438583 124.48886194031284 -26.076486282223534 132.31340788596927 -24.644857342194534 138.20050273671237 -24.318177002941734 143.13994754337941 -23.279388255481905 145.7349554041426 -19.70816988408319 145.03044073196929 -15.441701340393504 146.36820949671687 -9.9883528755278075 145.13760828448966 -7.5178614344480614 138.59752151859891 -5.8998071317706176 136.1229369044508 -6.1472491427311287 133.53934612221641 -9.6127859910348619 126.12411350792135 -11.232575197773219 119.86583888142845 </gml:posList>
                                </gml:LinearRing>
                            </gml:exterior>
                        </gml:Polygon>
                    </gpml:value>
                    <gml:description></gml:description>
                    <gpml:valueType xmlns:gml="http://www.opengis.net/gml">gml:Polygon</gpml:valueType>
                </gpml:ConstantValue>
            </gpml:unclassifiedGeometry>
            <gml:name>North Australia aCOB</gml:name>
            <gml:validTime>
                <gml:TimePeriod>
                    <gml:begin>
                        <gml:TimeInstant>
                            <gml:timePosition gml:frame="http://gplates.org/TRS/flat">1000</gml:timePosition>
                        </gml:TimeInstant>
                    </gml:begin>
                    <gml:end>
                        <gml:TimeInstant>
                            <gml:timePosition gml:frame="http://gplates.org/TRS/flat">410.10000000000002</gml:timePosition>
                        </gml:TimeInstant>
                    </gml:end>
                </gml:TimePeriod>
            </gml:validTime>
        </gpml:UnclassifiedFeature>
    </gml:featureMember>
    <gml:featureMember>
        <gpml:UnclassifiedFeature>
            <gpml:identity>GPlates-17bc3989-15fb-4258-ad19-15e4be31c30b</gpml:identity>
            <gpml:revision>GPlates-17ed5c01-1e0c-4442-8e47-6be036320927</gpml:revision>
            <gpml:geometryImportTime>
                <gml:TimeInstant>
                    <gml:timePosition gml:frame="http://gplates.org/TRS/flat">1200</gml:timePosition>
                </gml:TimeInstant>
            </gpml:geometryImportTime>
            <gpml:reconstructionPlateId>
                <gpml:ConstantValue>
                    <gpml:value>101</gpml:value>
                    <gml:description></gml:description>
                    <gpml:valueType xmlns:gpml="http://www.gplates.org/gplates">gpml:plateId</gpml:valueType>
                </gpml:ConstantValue>
            </gpml:reconstructionPlateId>
            <gpml:unclassifiedGeometry>
                <gpml:ConstantValue>
                    <gpml:value>
                        <gml:Polygon>
                            <gml:exterior>
                                <gml:LinearRing>
                                    <gml:posList gml:dimension="2">42.372803557092354 -94.309840292553488 41.049968253644543 -100.03711436245973 40.318777598248623 -102.98493333673137 41.506761609740963 -103.85460739193614 43.650249216771051 -104.75883096326625 46.585065956248002 -105.27607069963686 48.388697335166142 -106.66792310494542 45.686579969134122 -113.39788227169366 45.530131945341076 -115.41909500042081 47.947856874640507 -119.15853801513882 51.445372797133885 -121.36124919624665 52.724459432128732 -122.77545066696503 54.642056681757509 -124.97038219457185 57.844008247170969 -127.82714008636565 62.820017236351944 -131.69592809913041 66.020131098156313 -136.8261092416526 69.223750902041942 -141.05343765185339 74.099167140290533 -143.86345997560457 78.589850118249956 -132.93147230138709 81.80922672958917 -95.498254568021295 82.025584600314758 -73.146069921213353 81.168039988519141 -47.444220373824429 79.209823087214062 -25.947957789505946 77.569220748351569 -19.265809232825397 75.450014119638411 -18.661806039050013 71.679996189483177 -20.766284588014294 68.692254765755635 -28.01153325657458 63.164255350367533 -36.402742590706815 59.995198679621076 -39.48685080990775 54.641430899511995 -45.422344337689474 50.283179336766203 -55.160477203261131 49.484775387295109 -66.646509322157883 46.646309482201588 -73.125575682686431 45.459388248523133 -80.917388009362554 44.12786103373162 -85.811551612932718 42.372803557092354 -94.309840292553488 </gml:posList>
                                </gml:LinearRing>
                            </gml:exterior>
                        </gml:Polygon>
                    </gpml:value>
                    <gml:description></gml:description>
                    <gpml:valueType xmlns:gml="http://www.opengis.net/gml">gml:Polygon</gpml:valueType>
                </gpml:ConstantValue>
            </gpml:unclassifiedGeometry>
            <gml:name>Laurentia aCOB</gml:name>
            <gml:validTime>
                <gml:TimePeriod>
                    <gml:begin>
                        <gml:TimeInstant>
                            <gml:timePosition gml:frame="http://gplates.org/TRS/flat">1800</gml:timePosition>
                        </gml:TimeInstant>
                    </gml:begin>
                    <gml:end>
                        <gml:TimeInstant>
                            <gml:timePosition gml:frame="http://gplates.org/TRS/flat">1000.1</gml:timePosition>
                        </gml:TimeInstant>
                    </gml:end>
                </gml:TimePeriod>
            </gml:validTime>
        </gpml:UnclassifiedFeature>
    </gml:featureMember>
    <gml:featureMember>
        <gpml:UnclassifiedFeature>
            <gpml:identity>GPlates-9d74c5c9-870b-4aa4-9ced-fcab6e992ab6</gpml:identity>
            <gpml:revision>GPlates-69e5a6d7-408c-42f3-b96e-3f052ea07f5d</gpml:revision>
            <gpml:geometryImportTime>
                <gml:TimeInstant>
                    <gml:timePosition gml:frame="http://gplates.org/TRS/flat">522.71640000000002</gml:timePosition>
                </gml:TimeInstant>
            </gpml:geometryImportTime>
            <gpml:reconstructionPlateId>
                <gpml:ConstantValue>
                    <gpml:value>302</gpml:value>
                    <gml:description></gml:description>
                    <gpml:valueType xmlns:gpml="http://www.gplates.org/gplates">gpml:plateId</gpml:valueType>
                </gpml:ConstantValue>
            </gpml:reconstructionPlateId>
            <gpml:unclassifiedGeometry>
                <gpml:ConstantValue>
                    <gpml:value>
                        <gml:Polygon>
                            <gml:exterior>
                                <gml:LinearRing>
                                    <gml:posList gml:dimension="2">71.342338260820938 33.772452952299162 72.300449281060338 21.172300498458835 67.850275238089552 5.6483661528158864 62.411803629676044 1.4223179764782767 59.161235152307995 1.2721411932136157 57.09281087141818 4.9894369152760349 54.632841380437917 11.131944374771061 51.526597513362958 16.1110660801059 49.061881287718386 15.818342777267256 47.335757146036492 15.151819216308965 44.407771414448639 24.92407420293593 43.772874719648428 28.971715933909806 43.702256472262391 33.427320569318447 44.921891869852601 46.346574487262508 42.362751211607822 56.367962597467645 44.131128559758082 59.81444338307297 48.74907115220104 60.77071217617673 59.206985919186707 62.694445490944467 63.632042154108248 61.760882221265696 67.648389265853723 48.005709510361733 71.342338260820938 33.772452952299162 </gml:posList>
                                </gml:LinearRing>
                            </gml:exterior>
                        </gml:Polygon>
                    </gpml:value>
                    <gml:description></gml:description>
                    <gpml:valueType xmlns:gml="http://www.opengis.net/gml">gml:Polygon</gpml:valueType>
                </gpml:ConstantValue>
            </gpml:unclassifiedGeometry>
            <gml:name>Baltica aCOB</gml:name>
            <gml:validTime>
                <gml:TimePeriod>
                    <gml:begin>
                        <gml:TimeInstant>
                            <gml:timePosition gml:frame="http://gplates.org/TRS/flat">1000</gml:timePosition>
                        </gml:TimeInstant>
                    </gml:begin>
                    <gml:end>
                        <gml:TimeInstant>
                            <gml:timePosition gml:frame="http://gplates.org/TRS/flat">0</gml:timePosition>
                        </gml:TimeInstant>
                    </gml:end>
                </gml:TimePeriod>
            </gml:validTime>
        </gpml:UnclassifiedFeature>
    </gml:featureMember>
    <gml:featureMember>
        <gpml:UnclassifiedFeature>
            <gpml:identity>GPlates-0f77afc0-3b6b-4aca-8659-02b85f77e2bf</gpml:identity>
            <gpml:revision>GPlates-6dec20ed-c3dc-422a-bbf6-6e923cd14160</gpml:revision>
            <gpml:geometryImportTime>
                <gml:TimeInstant>
                    <gml:timePosition gml:frame="http://gplates.org/TRS/flat">683.84299999999996</gml:timePosition>
                </gml:TimeInstant>
            </gpml:geometryImportTime>
            <gpml:reconstructionPlateId>
                <gpml:ConstantValue>
                    <gpml:value>77030</gpml:value>
                    <gml:description></gml:description>
                    <gpml:valueType xmlns:gpml="http://www.gplates.org/gplates">gpml:plateId</gpml:valueType>
                </gpml:ConstantValue>
            </gpml:reconstructionPlateId>
            <gpml:unclassifiedGeometry>
                <gpml:ConstantValue>
                    <gpml:value>
                        <gml:Polygon>
                            <gml:exterior>
                                <gml:LinearRing>
                                    <gml:posList gml:dimension="2">-26.70377722398646 10.86794603726462 -21.701371244102525 13.652147154626597 -20.466624453127309 15.66759413409121 -19.281835108297674 17.959667611892414 -16.927652647131065 23.322624111101582 -14.07479079962695 30.628882541666741 -13.632104519590353 32.808809662513674 -15.589978998267895 34.776690935376386 -20.235905934489193 34.888353497821065 -23.032352484152778 33.003585273751504 -26.652939148394779 32.322619641273285 -29.165063088863526 32.896719410128497 -32.313838678030848 31.038818641565985 -34.807682476499636 26.489555296623276 -34.440093469351368 22.381432318631589 -34.505572228463272 18.477391762943768 -30.225220816283151 11.575819636994213 -26.70377722398646 10.86794603726462 </gml:posList>
                                </gml:LinearRing>
                            </gml:exterior>
                        </gml:Polygon>
                    </gpml:value>
                    <gml:description></gml:description>
                    <gpml:valueType xmlns:gml="http://www.opengis.net/gml">gml:Polygon</gpml:valueType>
                </gpml:ConstantValue>
            </gpml:unclassifiedGeometry>
            <gml:name>Kalahari</gml:name>
            <gml:validTime>
                <gml:TimePeriod>
                    <gml:begin>
                        <gml:TimeInstant>
                            <gml:timePosition gml:frame="http://gplates.org/TRS/flat">1000</gml:timePosition>
                        </gml:TimeInstant>
                    </gml:begin>
                    <gml:end>
                        <gml:TimeInstant>
                            <gml:timePosition gml:frame="http://gplates.org/TRS/flat">410.10000000000002</gml:timePosition>
                        </gml:TimeInstant>
                    </gml:end>
                </gml:TimePeriod>
            </gml:validTime>
        </gpml:UnclassifiedFeature>
    </gml:featureMember>
    <gml:featureMember>
        <gpml:UnclassifiedFeature>
            <gpml:identity>GPlates-faff68f9-435a-42ef-9cea-3b9b5299e8e8</gpml:identity>
            <gpml:revision>GPlates-70cf49d9-3b75-4a29-9040-d5fd4f7fba23</gpml:revision>
            <gpml:geometryImportTime>
                <gml:TimeInstant>
                    <gml:timePosition gml:frame="http://gplates.org/TRS/flat">579.79300000000001</gml:timePosition>
                </gml:TimeInstant>
            </gpml:geometryImportTime>
            <gpml:reconstructionPlateId>
                <gpml:ConstantValue>
                    <gpml:value>201</gpml:value>
                    <gml:description></gml:description>
                    <gpml:valueType xmlns:gpml="http://www.gplates.org/gplates">gpml:plateId</gpml:valueType>
                </gpml:ConstantValue>
            </gpml:reconstructionPlateId>
            <gpml:unclassifiedGeometry>
                <gpml:ConstantValue>
                    <gpml:value>
                        <gml:Polygon>
                            <gml:exterior>
                                <gml:LinearRing>
                                    <gml:posList gml:dimension="2">8.1966550843107555 -74.481315225093056 0.69380073661711761 -78.067400860972015 -3.8902929160909654 -78.136039613847771 -10.704751606534131 -74.844097547824717 -15.682988883370991 -67.730118791962767 -17.965221601419071 -61.700293947511618 -18.21283509729831 -55.886586187226207 -16.417712996616881 -51.054877361486049 -13.746348609829887 -49.583734108529626 -10.472651002454308 -47.656977399473909 -5.4568307878456652 -46.902621465755857 -2.4193708921032182 -47.297671711536132 0.25207210749301545 -47.218608433681581 4.6701984519874822 -47.863987646656092 6.9413343498410178 -50.203465703704566 9.6149231428210058 -53.399438937382399 10.754314775484938 -58.63983350625508 11.960060826931702 -63.174237745166749 12.197414264207969 -67.475822219354626 11.628126232339856 -71.093109177546395 8.1966550843107555 -74.481315225093056 </gml:posList>
                                </gml:LinearRing>
                            </gml:exterior>
                        </gml:Polygon>
                    </gpml:value>
                    <gml:description></gml:description>
                    <gpml:valueType xmlns:gml="http://www.opengis.net/gml">gml:Polygon</gpml:valueType>
                </gpml:ConstantValue>
            </gpml:unclassifiedGeometry>
            <gml:name>Amazonia aCOB</gml:name>
            <gml:validTime>
                <gml:TimePeriod>
                    <gml:begin>
                        <gml:TimeInstant>
                            <gml:timePosition gml:frame="http://gplates.org/TRS/flat">1000</gml:timePosition>
                        </gml:TimeInstant>
                    </gml:begin>
                    <gml:end>
                        <gml:TimeInstant>
                            <gml:timePosition gml:frame="http://gplates.org/TRS/flat">410.10000000000002</gml:timePosition>
                        </gml:TimeInstant>
                    </gml:end>
                </gml:TimePeriod>
            </gml:validTime>
        </gpml:UnclassifiedFeature>
    </gml:featureMember>
    <gml:featureMember>
        <gpml:UnclassifiedFeature>
            <gpml:identity>GPlates-039e36da-bb53-43c5-83e8-6528591be610</gpml:identity>
            <gpml:revision>GPlates-f4544255-9c48-4a31-8f6c-69454e9c5599</gpml:revision>
            <gpml:geometryImportTime>
                <gml:TimeInstant>
                    <gml:timePosition gml:frame="http://gplates.org/TRS/flat">550</gml:timePosition>
                </gml:TimeInstant>
            </gpml:geometryImportTime>
            <gpml:reconstructionPlateId>
                <gpml:ConstantValue>
                    <gpml:value>22041</gpml:value>
                    <gml:description></gml:description>
                    <gpml:valueType xmlns:gpml="http://www.gplates.org/gplates">gpml:plateId</gpml:valueType>
                </gpml:ConstantValue>
            </gpml:reconstructionPlateId>
            <gpml:unclassifiedGeometry>
                <gpml:ConstantValue>
                    <gpml:value>
                        <gml:Polygon>
                            <gml:exterior>
                                <gml:LinearRing>
                                    <gml:posList gml:dimension="2">-34.995467998591877 -65.8584541516163 -36.996229330869305 -64.284754104261552 -38.521912193211129 -61.881993966161701 -40.144480166799681 -59.117428668062821 -40.508242338624747 -55.829269052435905 -38.387197148374213 -55.094183983046001 -36.099915739084437 -52.642098338249745 -32.815477639013807 -51.986735262283759 -30.307132162192385 -51.700429752167146 -27.549813766412573 -55.842613784780347 -26.150404476829351 -58.19947597478582 -26.227166694386931 -61.174909977566223 -28.126069097383624 -62.977150094897056 -30.487283919327059 -64.106909137582704 -33.981756596631556 -65.719950551861217 -34.995467998591877 -65.8584541516163 </gml:posList>
                                </gml:LinearRing>
                            </gml:exterior>
                        </gml:Polygon>
                    </gpml:value>
                    <gml:description></gml:description>
                    <gpml:valueType xmlns:gml="http://www.opengis.net/gml">gml:Polygon</gpml:valueType>
                </gpml:ConstantValue>
            </gpml:unclassifiedGeometry>
            <gml:name>RDLP</gml:name>
            <gml:validTime>
                <gml:TimePeriod>
                    <gml:begin>
                        <gml:TimeInstant>
                            <gml:timePosition gml:frame="http://gplates.org/TRS/flat">1000</gml:timePosition>
                        </gml:TimeInstant>
                    </gml:begin>
                    <gml:end>
                        <gml:TimeInstant>
                            <gml:timePosition gml:frame="http://gplates.org/TRS/flat">410.10000000000002</gml:timePosition>
                        </gml:TimeInstant>
                    </gml:end>
                </gml:TimePeriod>
            </gml:validTime>
        </gpml:UnclassifiedFeature>
    </gml:featureMember>
    <gml:featureMember>
        <gpml:UnclassifiedFeature>
            <gpml:identity>GPlates-4a14576f-69d8-4d9f-8686-b8c748d2db0c</gpml:identity>
            <gpml:revision>GPlates-21022281-0412-4c8a-b4ab-79117e454208</gpml:revision>
            <gpml:geometryImportTime>
                <gml:TimeInstant>
                    <gml:timePosition gml:frame="http://gplates.org/TRS/flat">1000</gml:timePosition>
                </gml:TimeInstant>
            </gpml:geometryImportTime>
            <gpml:reconstructionPlateId>
                <gpml:ConstantValue>
                    <gpml:value>501</gpml:value>
                    <gml:description></gml:description>
                    <gpml:valueType xmlns:gpml="http://www.gplates.org/gplates">gpml:plateId</gpml:valueType>
                </gpml:ConstantValue>
            </gpml:reconstructionPlateId>
            <gpml:unclassifiedGeometry>
                <gpml:ConstantValue>
                    <gpml:value>
                        <gml:Polygon>
                            <gml:exterior>
                                <gml:LinearRing>
                                    <gml:posList gml:dimension="2">34.471853176119595 69.130328091353462 34.97084737907862 71.39085500630398 37.16505157046376 75.391846887442469 36.004864782882073 78.576423199545999 34.589273248106508 82.314350669013109 33.667879115179169 89.609033077805833 32.638681020237605 93.828423530131516 29.894792821980907 97.551430667856138 26.753677137902894 98.003463628167779 23.061960185633616 96.893302140881445 16.15998604022316 96.957316833619572 14.717153608721267 97.200135963981253 12.831683746069887 93.059256345430185 10.214802433522037 89.076392773335243 5.0849695984923731 85.994595724463423 4.0080203054027859 83.253085161067517 5.3378831650558141 79.87027161746019 7.9234050318951166 76.980961144261258 9.918464279775014 74.44739097256705 13.669890002231229 71.59331957071818 19.096336873695822 68.110095077457615 23.457255869762584 66.099830434749506 29.996506776497668 66.681711394412076 34.471853176119595 69.130328091353462 </gml:posList>
                                </gml:LinearRing>
                            </gml:exterior>
                        </gml:Polygon>
                    </gpml:value>
                    <gml:description></gml:description>
                    <gpml:valueType xmlns:gml="http://www.opengis.net/gml">gml:Polygon</gpml:valueType>
                </gpml:ConstantValue>
            </gpml:unclassifiedGeometry>
            <gml:name>India-Rayner aCOB</gml:name>
            <gml:validTime>
                <gml:TimePeriod>
                    <gml:begin>
                        <gml:TimeInstant>
                            <gml:timePosition gml:frame="http://gplates.org/TRS/flat">1000</gml:timePosition>
                        </gml:TimeInstant>
                    </gml:begin>
                    <gml:end>
                        <gml:TimeInstant>
                            <gml:timePosition gml:frame="http://gplates.org/TRS/flat">410.10000000000002</gml:timePosition>
                        </gml:TimeInstant>
                    </gml:end>
                </gml:TimePeriod>
            </gml:validTime>
        </gpml:UnclassifiedFeature>
    </gml:featureMember>
    <gml:featureMember>
        <gpml:UnclassifiedFeature>
            <gpml:identity>GPlates-6a1a4730-29ca-4b4b-88e9-b796c5f79198</gpml:identity>
            <gpml:revision>GPlates-be4193fa-69b2-4308-a259-61690f38d3a4</gpml:revision>
            <gpml:geometryImportTime>
                <gml:TimeInstant>
                    <gml:timePosition gml:frame="http://gplates.org/TRS/flat">520</gml:timePosition>
                </gml:TimeInstant>
            </gpml:geometryImportTime>
            <gpml:reconstructionPlateId>
                <gpml:ConstantValue>
                    <gpml:value>185</gpml:value>
                    <gml:description></gml:description>
                    <gpml:valueType xmlns:gpml="http://www.gplates.org/gplates">gpml:plateId</gpml:valueType>
                </gpml:ConstantValue>
            </gpml:reconstructionPlateId>
            <gpml:unclassifiedGeometry>
                <gpml:ConstantValue>
                    <gpml:value>
                        <gml:Polygon>
                            <gml:exterior>
                                <gml:LinearRing>
                                    <gml:posList gml:dimension="2">37.555084309418667 -80.751420155017527 33.587487428261078 -85.371525939527572 32.284844525279368 -84.86394600739817 33.052226374338815 -80.616656389680543 37.151686650964351 -73.950796530560439 38.636054243816595 -78.041099671994459 37.555084309418667 -80.751420155017527 </gml:posList>
                                </gml:LinearRing>
                            </gml:exterior>
                        </gml:Polygon>
                    </gpml:value>
                    <gml:description></gml:description>
                    <gpml:valueType xmlns:gml="http://www.opengis.net/gml">gml:Polygon</gpml:valueType>
                </gpml:ConstantValue>
            </gpml:unclassifiedGeometry>
            <gml:name>Carolinia</gml:name>
            <gml:validTime>
                <gml:TimePeriod>
                    <gml:begin>
                        <gml:TimeInstant>
                            <gml:timePosition gml:frame="http://gplates.org/TRS/flat">750</gml:timePosition>
                        </gml:TimeInstant>
                    </gml:begin>
                    <gml:end>
                        <gml:TimeInstant>
                            <gml:timePosition gml:frame="http://gplates.org/TRS/flat">410.10000000000002</gml:timePosition>
                        </gml:TimeInstant>
                    </gml:end>
                </gml:TimePeriod>
            </gml:validTime>
        </gpml:UnclassifiedFeature>
    </gml:featureMember>
    <gml:featureMember>
        <gpml:UnclassifiedFeature>
            <gpml:identity>GPlates-fabb610e-fd86-4629-bd44-1aea60d78e80</gpml:identity>
            <gpml:revision>GPlates-16b8618f-5387-4735-b91f-0e830f2a52ac</gpml:revision>
            <gpml:geometryImportTime>
                <gml:TimeInstant>
                    <gml:timePosition gml:frame="http://gplates.org/TRS/flat">520</gml:timePosition>
                </gml:TimeInstant>
            </gpml:geometryImportTime>
            <gpml:reconstructionPlateId>
                <gpml:ConstantValue>
                    <gpml:value>1841</gpml:value>
                    <gml:description></gml:description>
                    <gpml:valueType xmlns:gpml="http://www.gplates.org/gplates">gpml:plateId</gpml:valueType>
                </gpml:ConstantValue>
            </gpml:reconstructionPlateId>
            <gpml:unclassifiedGeometry>
                <gpml:ConstantValue>
                    <gpml:value>
                        <gml:Polygon>
                            <gml:exterior>
                                <gml:LinearRing>
                                    <gml:posList gml:dimension="2">44.326721468013695 -75.593310949264449 40.961692831626387 -75.679460310654108 40.576119739577202 -72.886104872078576 41.627144153890576 -67.688265329219362 47.045516304194969 -54.955717450912815 48.449225757752352 -52.412747438703668 50.516950816769011 -50.402818585500931 50.817544335052169 -58.120616255760694 45.616923179395712 -74.22318433811671 44.326721468013695 -75.593310949264449 </gml:posList>
                                </gml:LinearRing>
                            </gml:exterior>
                        </gml:Polygon>
                    </gpml:value>
                    <gml:description></gml:description>
                    <gpml:valueType xmlns:gml="http://www.opengis.net/gml">gml:Polygon</gpml:valueType>
                </gpml:ConstantValue>
            </gpml:unclassifiedGeometry>
            <gml:name>Ganderia</gml:name>
            <gml:validTime>
                <gml:TimePeriod>
                    <gml:begin>
                        <gml:TimeInstant>
                            <gml:timePosition gml:frame="http://gplates.org/TRS/flat">750</gml:timePosition>
                        </gml:TimeInstant>
                    </gml:begin>
                    <gml:end>
                        <gml:TimeInstant>
                            <gml:timePosition gml:frame="http://gplates.org/TRS/flat">410.10000000000002</gml:timePosition>
                        </gml:TimeInstant>
                    </gml:end>
                </gml:TimePeriod>
            </gml:validTime>
        </gpml:UnclassifiedFeature>
    </gml:featureMember>
    <gml:featureMember>
        <gpml:UnclassifiedFeature>
            <gpml:identity>GPlates-a0e7fd08-9b1a-4a93-94b8-3090b163ff46</gpml:identity>
            <gpml:revision>GPlates-d5639c6a-9a8b-435c-b059-d6e85d29a53f</gpml:revision>
            <gpml:geometryImportTime>
                <gml:TimeInstant>
                    <gml:timePosition gml:frame="http://gplates.org/TRS/flat">520</gml:timePosition>
                </gml:TimeInstant>
            </gpml:geometryImportTime>
            <gpml:reconstructionPlateId>
                <gpml:ConstantValue>
                    <gpml:value>108</gpml:value>
                    <gml:description></gml:description>
                    <gpml:valueType xmlns:gpml="http://www.gplates.org/gplates">gpml:plateId</gpml:valueType>
                </gpml:ConstantValue>
            </gpml:reconstructionPlateId>
            <gpml:unclassifiedGeometry>
                <gpml:ConstantValue>
                    <gpml:value>
                        <gml:Polygon>
                            <gml:exterior>
                                <gml:LinearRing>
                                    <gml:posList gml:dimension="2">43.989149621751409 -71.809808222163994 42.132530564064851 -74.202863078446896 40.565911611535824 -72.669495527500359 45.709029613201643 -59.663726044337956 45.985915400720998 -52.210289672078943 47.463502311981685 -51.49878870725064 49.177187655811494 -52.794905192088706 45.521865699805581 -68.177864409189098 44.576562692699902 -70.649951812484133 43.989149621751409 -71.809808222163994 </gml:posList>
                                </gml:LinearRing>
                            </gml:exterior>
                        </gml:Polygon>
                    </gpml:value>
                    <gml:description></gml:description>
                    <gpml:valueType xmlns:gml="http://www.opengis.net/gml">gml:Polygon</gpml:valueType>
                </gpml:ConstantValue>
            </gpml:unclassifiedGeometry>
            <gml:name>West Avalonia</gml:name>
            <gml:validTime>
                <gml:TimePeriod>
                    <gml:begin>
                        <gml:TimeInstant>
                            <gml:timePosition gml:frame="http://gplates.org/TRS/flat">750</gml:timePosition>
                        </gml:TimeInstant>
                    </gml:begin>
                    <gml:end>
                        <gml:TimeInstant>
                            <gml:timePosition gml:frame="http://gplates.org/TRS/flat">410.10000000000002</gml:timePosition>
                        </gml:TimeInstant>
                    </gml:end>
                </gml:TimePeriod>
            </gml:validTime>
        </gpml:UnclassifiedFeature>
    </gml:featureMember>
    <gml:featureMember>
        <gpml:UnclassifiedFeature>
            <gpml:identity>GPlates-7e320eb9-ce2d-474f-a0b9-9c46da7924bf</gpml:identity>
            <gpml:revision>GPlates-c09dbb25-c8de-4615-a17c-5a38b23b4042</gpml:revision>
            <gpml:geometryImportTime>
                <gml:TimeInstant>
                    <gml:timePosition gml:frame="http://gplates.org/TRS/flat">520</gml:timePosition>
                </gml:TimeInstant>
            </gpml:geometryImportTime>
            <gpml:reconstructionPlateId>
                <gpml:ConstantValue>
                    <gpml:value>315</gpml:value>
                    <gml:description></gml:description>
                    <gpml:valueType xmlns:gpml="http://www.gplates.org/gplates">gpml:plateId</gpml:valueType>
                </gpml:ConstantValue>
            </gpml:reconstructionPlateId>
            <gpml:unclassifiedGeometry>
                <gpml:ConstantValue>
                    <gpml:value>
                        <gml:Polygon>
                            <gml:exterior>
                                <gml:LinearRing>
                                    <gml:posList gml:dimension="2">52.396640238184155 -10.732159440367717 49.796061673815039 -11.522197332368728 49.409020062318035 -5.1936380724538811 48.563094340503156 5.5876658763125455 46.452048573165982 13.113196087948561 49.254419553594687 18.009235019369129 51.081463278059282 18.877232353586656 53.645550153168081 18.157995064447128 55.438865544167903 10.053090234030826 54.92297200840791 2.5263632850573638 55.02430287846736 -2.5709962890849889 53.96112021843448 -8.2391902146723073 52.396640238184155 -10.732159440367717 </gml:posList>
                                </gml:LinearRing>
                            </gml:exterior>
                        </gml:Polygon>
                    </gpml:value>
                    <gml:description></gml:description>
                    <gpml:valueType xmlns:gml="http://www.opengis.net/gml">gml:Polygon</gpml:valueType>
                </gpml:ConstantValue>
            </gpml:unclassifiedGeometry>
            <gml:name>East Avalonia</gml:name>
            <gml:validTime>
                <gml:TimePeriod>
                    <gml:begin>
                        <gml:TimeInstant>
                            <gml:timePosition gml:frame="http://gplates.org/TRS/flat">750</gml:timePosition>
                        </gml:TimeInstant>
                    </gml:begin>
                    <gml:end>
                        <gml:TimeInstant>
                            <gml:timePosition gml:frame="http://gplates.org/TRS/flat">410.10000000000002</gml:timePosition>
                        </gml:TimeInstant>
                    </gml:end>
                </gml:TimePeriod>
            </gml:validTime>
        </gpml:UnclassifiedFeature>
    </gml:featureMember>
    <gml:featureMember>
        <gpml:UnclassifiedFeature>
            <gpml:identity>GPlates-65829b57-19b0-4645-9f39-588549053098</gpml:identity>
            <gpml:revision>GPlates-8e85e55e-fd1f-4853-8a74-0c98039a3184</gpml:revision>
            <gpml:geometryImportTime>
                <gml:TimeInstant>
                    <gml:timePosition gml:frame="http://gplates.org/TRS/flat">432.59910000000002</gml:timePosition>
                </gml:TimeInstant>
            </gpml:geometryImportTime>
            <gpml:reconstructionPlateId>
                <gpml:ConstantValue>
                    <gpml:value>22601</gpml:value>
                    <gml:description></gml:description>
                    <gpml:valueType xmlns:gpml="http://www.gplates.org/gplates">gpml:plateId</gpml:valueType>
                </gpml:ConstantValue>
            </gpml:reconstructionPlateId>
            <gpml:unclassifiedGeometry>
                <gpml:ConstantValue>
                    <gpml:value>
                        <gml:Polygon>
                            <gml:exterior>
                                <gml:LinearRing>
                                    <gml:posList gml:dimension="2">-31.324349233041769 -71.878527487144723 -39.285590088726586 -67.402067461345155 -39.618432452085322 -65.689766949775887 -38.562796339093119 -64.758652464189311 -29.303522355859844 -67.325103682339787 -26.649694879544949 -68.974052204566277 -28.038150118594196 -71.096809847549707 -31.324349233041769 -71.878527487144723 </gml:posList>
                                </gml:LinearRing>
                            </gml:exterior>
                        </gml:Polygon>
                    </gpml:value>
                    <gml:description></gml:description>
                    <gpml:valueType xmlns:gml="http://www.opengis.net/gml">gml:Polygon</gpml:valueType>
                </gpml:ConstantValue>
            </gpml:unclassifiedGeometry>
            <gml:name>Precordillera</gml:name>
            <gml:validTime>
                <gml:TimePeriod>
                    <gml:begin>
                        <gml:TimeInstant>
                            <gml:timePosition gml:frame="http://gplates.org/TRS/flat">600</gml:timePosition>
                        </gml:TimeInstant>
                    </gml:begin>
                    <gml:end>
                        <gml:TimeInstant>
                            <gml:timePosition gml:frame="http://gplates.org/TRS/flat">410.10000000000002</gml:timePosition>
                        </gml:TimeInstant>
                    </gml:end>
                </gml:TimePeriod>
            </gml:validTime>
        </gpml:UnclassifiedFeature>
    </gml:featureMember>
    <gml:featureMember>
        <gpml:UnclassifiedFeature>
            <gpml:identity>GPlates-79c65796-b4af-484b-b9a9-156f2c1f57f2</gpml:identity>
            <gpml:revision>GPlates-808f772e-9637-45f0-a6d0-0849e3fd4ff1</gpml:revision>
            <gpml:conjugatePlateId>0</gpml:conjugatePlateId>
            <gpml:geometryImportTime>
                <gml:TimeInstant>
                    <gml:timePosition gml:frame="http://gplates.org/TRS/flat">0</gml:timePosition>
                </gml:TimeInstant>
            </gpml:geometryImportTime>
            <gpml:leftPlate>0</gpml:leftPlate>
            <gpml:reconstructionPlateId>
                <gpml:ConstantValue>
                    <gpml:value>8021</gpml:value>
                    <gml:description></gml:description>
                    <gpml:valueType xmlns:gpml="http://www.gplates.org/gplates">gpml:plateId</gpml:valueType>
                </gpml:ConstantValue>
            </gpml:reconstructionPlateId>
            <gpml:rightPlate>0</gpml:rightPlate>
            <gpml:shapefileAttributes>
                <gpml:KeyValueDictionary>
                    <gpml:element>
                        <gpml:KeyValueDictionaryElement>
                            <gpml:key>NAME</gpml:key>
                            <gpml:valueType xmlns:xsi="http://www.w3.org/XMLSchema-instance">xsi:string</gpml:valueType>
                            <gpml:value>unkown</gpml:value>
                        </gpml:KeyValueDictionaryElement>
                    </gpml:element>
                    <gpml:element>
                        <gpml:KeyValueDictionaryElement>
                            <gpml:key>PLATEID1</gpml:key>
                            <gpml:valueType xmlns:xsi="http://www.w3.org/XMLSchema-instance">xsi:integer</gpml:valueType>
                            <gpml:value>8021</gpml:value>
                        </gpml:KeyValueDictionaryElement>
                    </gpml:element>
                    <gpml:element>
                        <gpml:KeyValueDictionaryElement>
                            <gpml:key>FROMAGE</gpml:key>
                            <gpml:valueType xmlns:xsi="http://www.w3.org/XMLSchema-instance">xsi:double</gpml:valueType>
                            <gpml:value>1140</gpml:value>
                        </gpml:KeyValueDictionaryElement>
                    </gpml:element>
                    <gpml:element>
                        <gpml:KeyValueDictionaryElement>
                            <gpml:key>TOAGE</gpml:key>
                            <gpml:valueType xmlns:xsi="http://www.w3.org/XMLSchema-instance">xsi:double</gpml:valueType>
                            <gpml:value>0</gpml:value>
                        </gpml:KeyValueDictionaryElement>
                    </gpml:element>
                    <gpml:element>
                        <gpml:KeyValueDictionaryElement>
                            <gpml:key>DESCR</gpml:key>
                            <gpml:valueType xmlns:xsi="http://www.w3.org/XMLSchema-instance">xsi:string</gpml:valueType>
                            <gpml:value>0</gpml:value>
                        </gpml:KeyValueDictionaryElement>
                    </gpml:element>
                    <gpml:element>
                        <gpml:KeyValueDictionaryElement>
                            <gpml:key>PLATEID2</gpml:key>
                            <gpml:valueType xmlns:xsi="http://www.w3.org/XMLSchema-instance">xsi:integer</gpml:valueType>
                            <gpml:value>0</gpml:value>
                        </gpml:KeyValueDictionaryElement>
                    </gpml:element>
                    <gpml:element>
                        <gpml:KeyValueDictionaryElement>
                            <gpml:key>GPGIM_TYPE</gpml:key>
                            <gpml:valueType xmlns:xsi="http://www.w3.org/XMLSchema-instance">xsi:string</gpml:valueType>
                            <gpml:value>gpml:UnclassifiedFeature</gpml:value>
                        </gpml:KeyValueDictionaryElement>
                    </gpml:element>
                    <gpml:element>
                        <gpml:KeyValueDictionaryElement>
                            <gpml:key>FEATURE_ID</gpml:key>
                            <gpml:valueType xmlns:xsi="http://www.w3.org/XMLSchema-instance">xsi:string</gpml:valueType>
                            <gpml:value>GPlates-e54b0837-2eac-4ea3-a3da-43e6528629ae</gpml:value>
                        </gpml:KeyValueDictionaryElement>
                    </gpml:element>
                    <gpml:element>
                        <gpml:KeyValueDictionaryElement>
                            <gpml:key>RECON_METH</gpml:key>
                            <gpml:valueType xmlns:xsi="http://www.w3.org/XMLSchema-instance">xsi:string</gpml:valueType>
                            <gpml:value></gpml:value>
                        </gpml:KeyValueDictionaryElement>
                    </gpml:element>
                    <gpml:element>
                        <gpml:KeyValueDictionaryElement>
                            <gpml:key>L_PLATE</gpml:key>
                            <gpml:valueType xmlns:xsi="http://www.w3.org/XMLSchema-instance">xsi:integer</gpml:valueType>
                            <gpml:value>0</gpml:value>
                        </gpml:KeyValueDictionaryElement>
                    </gpml:element>
                    <gpml:element>
                        <gpml:KeyValueDictionaryElement>
                            <gpml:key>R_PLATE</gpml:key>
                            <gpml:valueType xmlns:xsi="http://www.w3.org/XMLSchema-instance">xsi:integer</gpml:valueType>
                            <gpml:value>0</gpml:value>
                        </gpml:KeyValueDictionaryElement>
                    </gpml:element>
                    <gpml:element>
                        <gpml:KeyValueDictionaryElement>
                            <gpml:key>SPREAD_ASY</gpml:key>
                            <gpml:valueType xmlns:xsi="http://www.w3.org/XMLSchema-instance">xsi:double</gpml:valueType>
                            <gpml:value>0</gpml:value>
                        </gpml:KeyValueDictionaryElement>
                    </gpml:element>
                    <gpml:element>
                        <gpml:KeyValueDictionaryElement>
                            <gpml:key>TYPE</gpml:key>
                            <gpml:valueType xmlns:xsi="http://www.w3.org/XMLSchema-instance">xsi:string</gpml:valueType>
                            <gpml:value></gpml:value>
                        </gpml:KeyValueDictionaryElement>
                    </gpml:element>
                    <gpml:element>
                        <gpml:KeyValueDictionaryElement>
                            <gpml:key>IMPORT_AGE</gpml:key>
                            <gpml:valueType xmlns:xsi="http://www.w3.org/XMLSchema-instance">xsi:double</gpml:valueType>
                            <gpml:value>0</gpml:value>
                        </gpml:KeyValueDictionaryElement>
                    </gpml:element>
                </gpml:KeyValueDictionary>
            </gpml:shapefileAttributes>
            <gpml:spreadingAsymmetry>0</gpml:spreadingAsymmetry>
            <gpml:unclassifiedGeometry>
                <gpml:ConstantValue>
                    <gpml:value>
                        <gml:Polygon>
                            <gml:exterior>
                                <gml:LinearRing>
                                    <gml:posList gml:dimension="2">-86.044307470998476 -179.99999999999994 -86.236443498998398 -176.63581153999988 -86.565749515998618 -169.10815301099979 -86.772654400998263 -162.4930063059999 -86.929891729998019 -155.27380930599966 -87.010219377997984 -148.07360253699986 -87.07378126099853 -137.56004227599976 -87.090809012998477 -128.73813438899992 -87.065115673998093 -124.50001158199976 -86.992440215997917 -118.61793628799992 -86.848734362998272 -110.69600200399991 -86.814599387998356 -102.51247790699998 -86.701668629998011 -94.354142631999792 -86.591991399998619 -88.916033047999662 -86.322815751998888 -79.27952156399995 -86.216922033998756 -76.891089584999847 -86.025740600998674 -73.396408537999974 -85.846578113998731 -69.741828512999874 -85.510052213998932 -64.046845249999976 -85.253701733998852 -60.231831706999849 -84.920874317998894 -56.039056087999846 -84.739473258998956 -54.436359311999958 -84.375382013999257 -51.629095032999942 -84.100711328999054 -50.433433658999839 -83.92934262299903 -49.791158337999995 -83.450164360998997 -47.775992341999832 -83.222490226999327 -47.043062831999926 -82.819804860715223 -39.178016945003336 -87.115423581253637 -38.894782335393977 -89.6188170908747 31.960790790812922 -81.795561078712907 124.16864267472918 -80.106322263252423 129.89365161354337 -76.402123464258665 142.36365847659448 -72.850897637219163 145.13297712118634 -76.669457923683453 157.15061415377841 -80.602107710620942 157.40904659311889 -83.836771388074411 156.85498119419134 -85.388215074577332 160.20217082296551 -86.044307470998476 -179.99999999999994 </gml:posList>
                                </gml:LinearRing>
                            </gml:exterior>
                        </gml:Polygon>
                    </gpml:value>
                    <gml:description></gml:description>
                    <gpml:valueType xmlns:gml="http://www.opengis.net/gml">gml:Polygon</gpml:valueType>
                </gpml:ConstantValue>
            </gpml:unclassifiedGeometry>
            <gml:description>0</gml:description>
            <gml:name>unkown</gml:name>
            <gml:validTime>
                <gml:TimePeriod>
                    <gml:begin>
                        <gml:TimeInstant>
                            <gml:timePosition gml:frame="http://gplates.org/TRS/flat">1000</gml:timePosition>
                        </gml:TimeInstant>
                    </gml:begin>
                    <gml:end>
                        <gml:TimeInstant>
                            <gml:timePosition gml:frame="http://gplates.org/TRS/flat">410.10000000000002</gml:timePosition>
                        </gml:TimeInstant>
                    </gml:end>
                </gml:TimePeriod>
            </gml:validTime>
        </gpml:UnclassifiedFeature>
    </gml:featureMember>
    <gml:featureMember>
        <gpml:UnclassifiedFeature>
            <gpml:identity>GPlates-b26232c8-acf0-4715-9630-b46667079730</gpml:identity>
            <gpml:revision>GPlates-1087827c-b596-4bf3-83c8-bfdf445c7702</gpml:revision>
            <gpml:geometryImportTime>
                <gml:TimeInstant>
                    <gml:timePosition gml:frame="http://gplates.org/TRS/flat">1000</gml:timePosition>
                </gml:TimeInstant>
            </gpml:geometryImportTime>
            <gpml:reconstructionPlateId>
                <gpml:ConstantValue>
                    <gpml:value>505</gpml:value>
                    <gml:description></gml:description>
                    <gpml:valueType xmlns:gpml="http://www.gplates.org/gplates">gpml:plateId</gpml:valueType>
                </gpml:ConstantValue>
            </gpml:reconstructionPlateId>
            <gpml:unclassifiedGeometry>
                <gpml:ConstantValue>
                    <gpml:value>
                        <gml:Polygon>
                            <gml:exterior>
                                <gml:LinearRing>
                                    <gml:posList gml:dimension="2">34.204300619871717 52.461625793551114 31.301963823698831 53.209782219223527 27.85366450343248 57.242944734726649 26.884706836108901 58.947354394929974 23.331454365046959 60.07031025650938 20.451424874996672 61.705034131612734 20.682829128699556 66.542455018913984 20.194077574410723 73.060487226468808 21.001317585490721 75.273936842515113 22.599096998078775 72.741674094965703 26.153289687183037 69.304744450334937 30.13025136919314 66.909591933197575 32.978306658454834 62.996862036353619 37.010918169838256 59.491192985164673 37.537084819970666 57.570932411154864 35.725414429758857 55.646112789670966 34.204300619871717 52.461625793551114 </gml:posList>
                                </gml:LinearRing>
                            </gml:exterior>
                        </gml:Polygon>
                    </gpml:value>
                    <gml:description></gml:description>
                    <gpml:valueType xmlns:gml="http://www.opengis.net/gml">gml:Polygon</gpml:valueType>
                </gpml:ConstantValue>
            </gpml:unclassifiedGeometry>
            <gml:name>Middle East aCOB</gml:name>
            <gml:validTime>
                <gml:TimePeriod>
                    <gml:begin>
                        <gml:TimeInstant>
                            <gml:timePosition gml:frame="http://gplates.org/TRS/flat">1000</gml:timePosition>
                        </gml:TimeInstant>
                    </gml:begin>
                    <gml:end>
                        <gml:TimeInstant>
                            <gml:timePosition gml:frame="http://gplates.org/TRS/flat">410.10000000000002</gml:timePosition>
                        </gml:TimeInstant>
                    </gml:end>
                </gml:TimePeriod>
            </gml:validTime>
        </gpml:UnclassifiedFeature>
    </gml:featureMember>
    <gml:featureMember>
        <gpml:UnclassifiedFeature>
            <gpml:identity>GPlates-feae9656-7203-4d88-b3c5-b32645cdd2d1</gpml:identity>
            <gpml:revision>GPlates-488ece6a-fd92-45a1-b806-4f627aa6ecbe</gpml:revision>
            <gpml:geometryImportTime>
                <gml:TimeInstant>
                    <gml:timePosition gml:frame="http://gplates.org/TRS/flat">1000</gml:timePosition>
                </gml:TimeInstant>
            </gpml:geometryImportTime>
            <gpml:reconstructionPlateId>
                <gpml:ConstantValue>
                    <gpml:value>456</gpml:value>
                    <gml:description></gml:description>
                    <gpml:valueType xmlns:gpml="http://www.gplates.org/gplates">gpml:plateId</gpml:valueType>
                </gpml:ConstantValue>
            </gpml:reconstructionPlateId>
            <gpml:unclassifiedGeometry>
                <gpml:ConstantValue>
                    <gpml:value>
                        <gml:Polygon>
                            <gml:exterior>
                                <gml:LinearRing>
                                    <gml:posList gml:dimension="2">34.07086193922995 101.47639215713433 34.830387310145994 95.817917431779136 36.123818853895401 90.303785954422423 37.532478798325819 86.633574712312736 38.408253920267462 87.59454894807206 40.131992421135777 96.361815505725517 40.191340138456667 100.56918554631294 38.806361250050358 104.28984160752857 36.567750672888621 107.09069560460765 33.940945241152065 109.60469978103937 32.550534358364892 106.70207624364117 34.07086193922995 101.47639215713433 </gml:posList>
                                </gml:LinearRing>
                            </gml:exterior>
                        </gml:Polygon>
                    </gpml:value>
                    <gml:description></gml:description>
                    <gpml:valueType xmlns:gml="http://www.opengis.net/gml">gml:Polygon</gpml:valueType>
                </gpml:ConstantValue>
            </gpml:unclassifiedGeometry>
            <gml:name>Qaidam-Qilian aCOB</gml:name>
            <gml:validTime>
                <gml:TimePeriod>
                    <gml:begin>
                        <gml:TimeInstant>
                            <gml:timePosition gml:frame="http://gplates.org/TRS/flat">1000</gml:timePosition>
                        </gml:TimeInstant>
                    </gml:begin>
                    <gml:end>
                        <gml:TimeInstant>
                            <gml:timePosition gml:frame="http://gplates.org/TRS/flat">410.10000000000002</gml:timePosition>
                        </gml:TimeInstant>
                    </gml:end>
                </gml:TimePeriod>
            </gml:validTime>
        </gpml:UnclassifiedFeature>
    </gml:featureMember>
    <gml:featureMember>
        <gpml:UnclassifiedFeature>
            <gpml:identity>GPlates-20fd018d-3dd2-458e-a197-c5820bda08ae</gpml:identity>
            <gpml:revision>GPlates-8619c2b7-a143-4554-8100-f2adbf1e0e4e</gpml:revision>
            <gpml:geometryImportTime>
                <gml:TimeInstant>
                    <gml:timePosition gml:frame="http://gplates.org/TRS/flat">1000</gml:timePosition>
                </gml:TimeInstant>
            </gpml:geometryImportTime>
            <gpml:reconstructionPlateId>
                <gpml:ConstantValue>
                    <gpml:value>4014</gpml:value>
                    <gml:description></gml:description>
                    <gpml:valueType xmlns:gpml="http://www.gplates.org/gplates">gpml:plateId</gpml:valueType>
                </gpml:ConstantValue>
            </gpml:reconstructionPlateId>
            <gpml:unclassifiedGeometry>
                <gpml:ConstantValue>
                    <gpml:value>
                        <gml:Polygon>
                            <gml:exterior>
                                <gml:LinearRing>
                                    <gml:posList gml:dimension="2">55.827383809688229 92.958639046589795 55.007247282410809 93.852093797018412 54.205965765525193 95.742198508398289 53.499395797241483 98.120238288542836 53.171771042137181 100.52826396511675 53.504702272657177 100.72013504870543 57.596126159010282 98.189727727763497 59.365688798554693 96.829739649653987 60.491133381812475 94.828840278912168 61.812965171698174 93.375081845414286 68.037712867428496 87.916497233931921 68.768949318804459 84.691004015563806 65.45322886201464 86.083936743671941 62.585174755468742 87.679524301880477 61.537579937600292 88.214654587751056 60.005329781722722 89.882453759879027 58.291007703281046 91.361210209228815 56.785647423843372 92.067791446942039 55.827383809688229 92.958639046589795 </gml:posList>
                                </gml:LinearRing>
                            </gml:exterior>
                        </gml:Polygon>
                    </gpml:value>
                    <gml:description></gml:description>
                    <gpml:valueType xmlns:gml="http://www.opengis.net/gml">gml:Polygon</gpml:valueType>
                </gpml:ConstantValue>
            </gpml:unclassifiedGeometry>
            <gml:name>Central Angara aCOB</gml:name>
            <gml:validTime>
                <gml:TimePeriod>
                    <gml:begin>
                        <gml:TimeInstant>
                            <gml:timePosition gml:frame="http://gplates.org/TRS/flat">1000</gml:timePosition>
                        </gml:TimeInstant>
                    </gml:begin>
                    <gml:end>
                        <gml:TimeInstant>
                            <gml:timePosition gml:frame="http://gplates.org/TRS/flat">410.10000000000002</gml:timePosition>
                        </gml:TimeInstant>
                    </gml:end>
                </gml:TimePeriod>
            </gml:validTime>
        </gpml:UnclassifiedFeature>
    </gml:featureMember>
    <gml:featureMember>
        <gpml:UnclassifiedFeature>
            <gpml:identity>GPlates-3ffd6916-7e1a-4ac7-8287-d1ead6878a20</gpml:identity>
            <gpml:revision>GPlates-f5e3f9f6-6522-4487-8acb-bde6db8bf120</gpml:revision>
            <gpml:geometryImportTime>
                <gml:TimeInstant>
                    <gml:timePosition gml:frame="http://gplates.org/TRS/flat">1000</gml:timePosition>
                </gml:TimeInstant>
            </gpml:geometryImportTime>
            <gpml:reconstructionPlateId>
                <gpml:ConstantValue>
                    <gpml:value>6013</gpml:value>
                    <gml:description></gml:description>
                    <gpml:valueType xmlns:gpml="http://www.gplates.org/gplates">gpml:plateId</gpml:valueType>
                </gpml:ConstantValue>
            </gpml:reconstructionPlateId>
            <gpml:unclassifiedGeometry>
                <gpml:ConstantValue>
                    <gpml:value>
                        <gml:Polygon>
                            <gml:exterior>
                                <gml:LinearRing>
                                    <gml:posList gml:dimension="2">30.272687482319899 115.87199333595788 31.526690264053684 113.14313648117664 32.840695742335043 110.02182449167832 33.362632355003612 107.45298316710242 33.353376380297 105.58830227156524 33.537746863303823 104.66096430748389 34.156897268544263 104.36771268074727 34.528648257299025 105.66959847718672 34.471326304039863 108.11552186335182 33.620446988733832 112.45089969232913 32.93350857700274 114.07847352987237 32.082807210703102 115.9345724387762 31.366527241259611 117.28955288900724 30.872367946550977 117.35476298441107 30.272687482319899 115.87199333595788 </gml:posList>
                                </gml:LinearRing>
                            </gml:exterior>
                        </gml:Polygon>
                    </gpml:value>
                    <gml:description></gml:description>
                    <gpml:valueType xmlns:gml="http://www.opengis.net/gml">gml:Polygon</gpml:valueType>
                </gpml:ConstantValue>
            </gpml:unclassifiedGeometry>
            <gml:name>Qingling aCOB</gml:name>
            <gml:validTime>
                <gml:TimePeriod>
                    <gml:begin>
                        <gml:TimeInstant>
                            <gml:timePosition gml:frame="http://gplates.org/TRS/flat">1000</gml:timePosition>
                        </gml:TimeInstant>
                    </gml:begin>
                    <gml:end>
                        <gml:TimeInstant>
                            <gml:timePosition gml:frame="http://gplates.org/TRS/flat">410.10000000000002</gml:timePosition>
                        </gml:TimeInstant>
                    </gml:end>
                </gml:TimePeriod>
            </gml:validTime>
        </gpml:UnclassifiedFeature>
    </gml:featureMember>
    <gml:featureMember>
        <gpml:UnclassifiedFeature>
            <gpml:identity>GPlates-dd844d9c-b0c1-4cb7-ba52-925fd5b9b149</gpml:identity>
            <gpml:revision>GPlates-cbd1b48e-04eb-4d6f-9580-8994ec0467b7</gpml:revision>
            <gpml:geometryImportTime>
                <gml:TimeInstant>
                    <gml:timePosition gml:frame="http://gplates.org/TRS/flat">769.71810000000005</gml:timePosition>
                </gml:TimeInstant>
            </gpml:geometryImportTime>
            <gpml:reconstructionPlateId>
                <gpml:ConstantValue>
                    <gpml:value>801</gpml:value>
                    <gml:description></gml:description>
                    <gpml:valueType xmlns:gpml="http://www.gplates.org/gplates">gpml:plateId</gpml:valueType>
                </gpml:ConstantValue>
            </gpml:reconstructionPlateId>
            <gpml:unclassifiedGeometry>
                <gpml:ConstantValue>
                    <gpml:value>
                        <gml:Polygon>
                            <gml:exterior>
                                <gml:LinearRing>
                                    <gml:posList gml:dimension="2">-30.879983704483152 130.9772383792824 -32.348831487213531 125.22976340214633 -33.011691220382232 119.32314273118396 -33.16378058382849 113.607719498572 -33.546950355662993 110.84382893083729 -34.433618899876819 109.13473534916018 -37.243134171205917 106.46483177966354 -38.93076897675968 107.89481580717565 -42.256105385554598 110.70195419862956 -44.50969042842037 111.73254352576554 -47.861057941812277 111.70020980581906 -49.380991733153373 110.43001209181359 -55.519996888119728 104.34231708110077 -59.092386051980718 103.28585634960636 -65.425942077982214 105.63267361996388 -67.259873252451811 108.97383268193556 -68.889695737761528 114.39035602236824 -68.239504721676269 119.72993586096509 -66.27645093945992 126.54007556250538 -61.208632777842887 128.53469994930714 -58.361949880910004 128.09293750549537 -52.870960564214556 128.66983441535939 -46.39320289409423 132.682206342238 -37.443555148249189 135.21621810292024 -33.640636682633676 135.61078396240825 -30.843543450987177 134.18122635495604 -30.879983704483152 130.9772383792824 </gml:posList>
                                </gml:LinearRing>
                            </gml:exterior>
                        </gml:Polygon>
                    </gpml:value>
                    <gml:description></gml:description>
                    <gpml:valueType xmlns:gml="http://www.opengis.net/gml">gml:Polygon</gpml:valueType>
                </gpml:ConstantValue>
            </gpml:unclassifiedGeometry>
            <gml:name>Mawson aCOB</gml:name>
            <gml:validTime>
                <gml:TimePeriod>
                    <gml:begin>
                        <gml:TimeInstant>
                            <gml:timePosition gml:frame="http://gplates.org/TRS/flat">1000</gml:timePosition>
                        </gml:TimeInstant>
                    </gml:begin>
                    <gml:end>
                        <gml:TimeInstant>
                            <gml:timePosition gml:frame="http://gplates.org/TRS/flat">410.10000000000002</gml:timePosition>
                        </gml:TimeInstant>
                    </gml:end>
                </gml:TimePeriod>
            </gml:validTime>
        </gpml:UnclassifiedFeature>
    </gml:featureMember>
    <gml:featureMember>
        <gpml:UnclassifiedFeature>
            <gpml:identity>GPlates-4af78632-82ad-42e6-ba3d-789f4b093c56</gpml:identity>
            <gpml:revision>GPlates-475d7a72-0625-4817-82a6-5fb30ead09f7</gpml:revision>
            <gpml:geometryImportTime>
                <gml:TimeInstant>
                    <gml:timePosition gml:frame="http://gplates.org/TRS/flat">1000</gml:timePosition>
                </gml:TimeInstant>
            </gpml:geometryImportTime>
            <gpml:reconstructionPlateId>
                <gpml:ConstantValue>
                    <gpml:value>606</gpml:value>
                    <gml:description></gml:description>
                    <gpml:valueType xmlns:gpml="http://www.gplates.org/gplates">gpml:plateId</gpml:valueType>
                </gpml:ConstantValue>
            </gpml:reconstructionPlateId>
            <gpml:unclassifiedGeometry>
                <gpml:ConstantValue>
                    <gpml:value>
                        <gml:Polygon>
                            <gml:exterior>
                                <gml:LinearRing>
                                    <gml:posList gml:dimension="2">30.278470497993709 95.394981563786317 32.455160693299668 89.264330777630121 33.221032927496687 83.311291660061059 32.482990832811076 78.15510935272782 30.779023670629996 78.064533454695223 28.701621776025323 82.989155445693314 28.276200321392587 91.085867444951774 28.64671998582498 94.122825584256447 29.033842744240992 95.341042718448563 29.867800764627116 95.938047012663873 30.278470497993709 95.394981563786317 </gml:posList>
                                </gml:LinearRing>
                            </gml:exterior>
                        </gml:Polygon>
                    </gpml:value>
                    <gml:description></gml:description>
                    <gpml:valueType xmlns:gml="http://www.opengis.net/gml">gml:Polygon</gpml:valueType>
                </gpml:ConstantValue>
            </gpml:unclassifiedGeometry>
            <gml:name>Lhasa aCOB</gml:name>
            <gml:validTime>
                <gml:TimePeriod>
                    <gml:begin>
                        <gml:TimeInstant>
                            <gml:timePosition gml:frame="http://gplates.org/TRS/flat">1000</gml:timePosition>
                        </gml:TimeInstant>
                    </gml:begin>
                    <gml:end>
                        <gml:TimeInstant>
                            <gml:timePosition gml:frame="http://gplates.org/TRS/flat">410.10000000000002</gml:timePosition>
                        </gml:TimeInstant>
                    </gml:end>
                </gml:TimePeriod>
            </gml:validTime>
        </gpml:UnclassifiedFeature>
    </gml:featureMember>
    <gml:featureMember>
        <gpml:UnclassifiedFeature>
            <gpml:identity>GPlates-094c8793-c0cd-4dfe-af57-109181a1d82e</gpml:identity>
            <gpml:revision>GPlates-5c58f0fa-521b-4241-ba67-7a35bf8785fa</gpml:revision>
            <gpml:geometryImportTime>
                <gml:TimeInstant>
                    <gml:timePosition gml:frame="http://gplates.org/TRS/flat">1000</gml:timePosition>
                </gml:TimeInstant>
            </gpml:geometryImportTime>
            <gpml:reconstructionPlateId>
                <gpml:ConstantValue>
                    <gpml:value>8013</gpml:value>
                    <gml:description></gml:description>
                    <gpml:valueType xmlns:gpml="http://www.gplates.org/gplates">gpml:plateId</gpml:valueType>
                </gpml:ConstantValue>
            </gpml:reconstructionPlateId>
            <gpml:unclassifiedGeometry>
                <gpml:ConstantValue>
                    <gpml:value>
                        <gml:Polygon>
                            <gml:exterior>
                                <gml:LinearRing>
                                    <gml:posList gml:dimension="2">-40.527540717062713 147.66254162872704 -39.282588516454375 145.99043421581135 -38.308189073337196 142.05834510038872 -38.858558778758059 140.88471046356108 -41.443158226783595 139.43331956572032 -42.71369117134045 139.17089395474437 -44.566068897817487 139.55245315252037 -47.394415720043419 140.62019853356588 -50.012788766874479 142.0231593183394 -52.478132658668564 143.07231026807725 -53.733705631665174 146.64859219000377 -52.557078716301845 149.72319952895393 -51.492560133949482 150.25451067716347 -47.29336499206746 149.83523163923874 -44.878506750375649 149.33658905444341 -42.008969841103401 148.24645470476662 -40.527540717062713 147.66254162872704 </gml:posList>
                                </gml:LinearRing>
                            </gml:exterior>
                        </gml:Polygon>
                    </gpml:value>
                    <gml:description></gml:description>
                    <gpml:valueType xmlns:gml="http://www.opengis.net/gml">gml:Polygon</gpml:valueType>
                </gpml:ConstantValue>
            </gpml:unclassifiedGeometry>
            <gml:name>Tasmania aCOB</gml:name>
            <gml:validTime>
                <gml:TimePeriod>
                    <gml:begin>
                        <gml:TimeInstant>
                            <gml:timePosition gml:frame="http://gplates.org/TRS/flat">1000</gml:timePosition>
                        </gml:TimeInstant>
                    </gml:begin>
                    <gml:end>
                        <gml:TimeInstant>
                            <gml:timePosition gml:frame="http://gplates.org/TRS/flat">410.10000000000002</gml:timePosition>
                        </gml:TimeInstant>
                    </gml:end>
                </gml:TimePeriod>
            </gml:validTime>
        </gpml:UnclassifiedFeature>
    </gml:featureMember>
    <gml:featureMember>
        <gpml:UnclassifiedFeature>
            <gpml:identity>GPlates-1a012d59-2b20-4b0a-ad9e-19ac9cd1691c</gpml:identity>
            <gpml:revision>GPlates-1d6139a1-00eb-4b36-81a0-ddb4b5518324</gpml:revision>
            <gpml:geometryImportTime>
                <gml:TimeInstant>
                    <gml:timePosition gml:frame="http://gplates.org/TRS/flat">1000</gml:timePosition>
                </gml:TimeInstant>
            </gpml:geometryImportTime>
            <gpml:reconstructionPlateId>
                <gpml:ConstantValue>
                    <gpml:value>8024</gpml:value>
                    <gml:description></gml:description>
                    <gpml:valueType xmlns:gpml="http://www.gplates.org/gplates">gpml:plateId</gpml:valueType>
                </gpml:ConstantValue>
            </gpml:reconstructionPlateId>
            <gpml:unclassifiedGeometry>
                <gpml:ConstantValue>
                    <gpml:value>
                        <gml:Polygon>
                            <gml:exterior>
                                <gml:LinearRing>
                                    <gml:posList gml:dimension="2">-72.431477803702336 -28.850382030075028 -73.501009633694693 -30.691955793294611 -75.368422797047472 -25.079943766884245 -76.94091143853845 -10.063073122798706 -76.652666713617933 1.5539263626600495 -75.569969938998867 8.5542416253832414 -73.700750021753549 13.498347567712379 -72.264817002211757 16.171833820482249 -71.085855732974622 18.325472975063498 -68.859517105765306 18.858687776797012 -67.889764943557807 18.208206508853838 -67.218765589901793 16.249361130500226 -67.931335182602453 9.9363553120651904 -69.173255629904503 3.0829258839037643 -69.136178140121885 -2.0835986875928332 -69.727181121362392 -7.4496921090977262 -71.250404655086797 -18.267550359198435 -72.104532674284272 -26.275192476722577 -72.431477803702336 -28.850382030075028 </gml:posList>
                                </gml:LinearRing>
                            </gml:exterior>
                        </gml:Polygon>
                    </gpml:value>
                    <gml:description></gml:description>
                    <gpml:valueType xmlns:gml="http://www.opengis.net/gml">gml:Polygon</gpml:valueType>
                </gpml:ConstantValue>
            </gpml:unclassifiedGeometry>
            <gml:name>DML aCOB</gml:name>
            <gml:validTime>
                <gml:TimePeriod>
                    <gml:begin>
                        <gml:TimeInstant>
                            <gml:timePosition gml:frame="http://gplates.org/TRS/flat">1000</gml:timePosition>
                        </gml:TimeInstant>
                    </gml:begin>
                    <gml:end>
                        <gml:TimeInstant>
                            <gml:timePosition gml:frame="http://gplates.org/TRS/flat">410.10000000000002</gml:timePosition>
                        </gml:TimeInstant>
                    </gml:end>
                </gml:TimePeriod>
            </gml:validTime>
        </gpml:UnclassifiedFeature>
    </gml:featureMember>
    <gml:featureMember>
        <gpml:UnclassifiedFeature>
            <gpml:identity>GPlates-5f1ef89f-7938-4bfd-b692-16e673ea3666</gpml:identity>
            <gpml:revision>GPlates-daf118e5-e0e9-4767-9dff-9769a7d1b51b</gpml:revision>
            <gpml:geometryImportTime>
                <gml:TimeInstant>
                    <gml:timePosition gml:frame="http://gplates.org/TRS/flat">1000</gml:timePosition>
                </gml:TimeInstant>
            </gpml:geometryImportTime>
            <gpml:reconstructionPlateId>
                <gpml:ConstantValue>
                    <gpml:value>8026</gpml:value>
                    <gml:description></gml:description>
                    <gpml:valueType xmlns:gpml="http://www.gplates.org/gplates">gpml:plateId</gpml:valueType>
                </gpml:ConstantValue>
            </gpml:reconstructionPlateId>
            <gpml:unclassifiedGeometry>
                <gpml:ConstantValue>
                    <gpml:value>
                        <gml:Polygon>
                            <gml:exterior>
                                <gml:LinearRing>
                                    <gml:posList gml:dimension="2">-74.629996536193602 -21.944464382355598 -74.768283792520194 -29.192601134600089 -75.70965769344599 -34.564096544440517 -77.546265504123355 -40.590759445610956 -80.147986775557982 -37.564843940678102 -81.904175049031835 -26.812576635005602 -82.337210353706936 -14.425281883959245 -81.171577970708071 2.3748420496068601 -78.652463907160183 12.919745320457819 -77.632054997973 12.867685338700632 -76.275965324105542 12.722751715805572 -74.977766740759989 9.5360193413190633 -74.245023606481311 -5.8900026560096332 -74.322766641787666 -16.62182575000671 -74.629996536193602 -21.944464382355598 </gml:posList>
                                </gml:LinearRing>
                            </gml:exterior>
                        </gml:Polygon>
                    </gpml:value>
                    <gml:description></gml:description>
                    <gpml:valueType xmlns:gml="http://www.opengis.net/gml">gml:Polygon</gpml:valueType>
                </gpml:ConstantValue>
            </gpml:unclassifiedGeometry>
            <gml:name>CLB aCOB</gml:name>
            <gml:validTime>
                <gml:TimePeriod>
                    <gml:begin>
                        <gml:TimeInstant>
                            <gml:timePosition gml:frame="http://gplates.org/TRS/flat">1000</gml:timePosition>
                        </gml:TimeInstant>
                    </gml:begin>
                    <gml:end>
                        <gml:TimeInstant>
                            <gml:timePosition gml:frame="http://gplates.org/TRS/flat">410.10000000000002</gml:timePosition>
                        </gml:TimeInstant>
                    </gml:end>
                </gml:TimePeriod>
            </gml:validTime>
        </gpml:UnclassifiedFeature>
    </gml:featureMember>
    <gml:featureMember>
        <gpml:UnclassifiedFeature>
            <gpml:identity>GPlates-9f8fef37-4be3-4167-9d23-89b209a28e2e</gpml:identity>
            <gpml:revision>GPlates-155c4501-0c18-4244-9ada-1eead0590b52</gpml:revision>
            <gpml:geometryImportTime>
                <gml:TimeInstant>
                    <gml:timePosition gml:frame="http://gplates.org/TRS/flat">930</gml:timePosition>
                </gml:TimeInstant>
            </gpml:geometryImportTime>
            <gpml:reconstructionPlateId>
                <gpml:ConstantValue>
                    <gpml:value>8021</gpml:value>
                    <gml:description></gml:description>
                    <gpml:valueType xmlns:gpml="http://www.gplates.org/gplates">gpml:plateId</gpml:valueType>
                </gpml:ConstantValue>
            </gpml:reconstructionPlateId>
            <gpml:unclassifiedGeometry>
                <gpml:ConstantValue>
                    <gpml:value>
                        <gml:Polygon>
                            <gml:exterior>
                                <gml:LinearRing>
                                    <gml:posList gml:dimension="2">-72.351196534668929 149.95324772551311 -72.433451104612701 144.75269659350681 -74.474935463299772 142.93817657244935 -76.883393124046904 138.6264223877202 -79.256806855325024 131.48471803359155 -82.940598076305946 122.03153622592259 -84.788637505140656 119.63055437855768 -87.01457721731758 109.87428617011612 -88.236891584647879 0.4462192292379315 -86.214914448114598 -27.758924911054624 -83.628618035262605 -33.254543656993924 -82.189493560689414 -36.576424577716345 -81.758428692078084 -41.720801085556857 -82.224948342734109 -50.317291664233608 -85.003396415054297 -80.855950354798765 -85.789478278431503 -102.33782740528657 -85.142245512000159 -174.44796534165945 -82.209787592153106 175.38070649545773 -79.69936491300426 169.03201177961378 -75.708465473597343 159.64723548083123 -74.392347940995563 156.52076413389346 -72.351196534668929 149.95324772551311 </gml:posList>
                                </gml:LinearRing>
                            </gml:exterior>
                        </gml:Polygon>
                    </gpml:value>
                    <gml:description></gml:description>
                    <gpml:valueType xmlns:gml="http://www.opengis.net/gml">gml:Polygon</gpml:valueType>
                </gpml:ConstantValue>
            </gpml:unclassifiedGeometry>
            <gml:name>TAM aCOB</gml:name>
            <gml:validTime>
                <gml:TimePeriod>
                    <gml:begin>
                        <gml:TimeInstant>
                            <gml:timePosition gml:frame="http://gplates.org/TRS/flat">1000</gml:timePosition>
                        </gml:TimeInstant>
                    </gml:begin>
                    <gml:end>
                        <gml:TimeInstant>
                            <gml:timePosition gml:frame="http://gplates.org/TRS/flat">410.10000000000002</gml:timePosition>
                        </gml:TimeInstant>
                    </gml:end>
                </gml:TimePeriod>
            </gml:validTime>
        </gpml:UnclassifiedFeature>
    </gml:featureMember>
    <gml:featureMember>
        <gpml:UnclassifiedFeature>
            <gpml:identity>GPlates-68d4c54e-5c2a-46de-a8b7-b2517663a1cb</gpml:identity>
            <gpml:revision>GPlates-b8021fa4-974e-40a2-8ec8-890f6092795f</gpml:revision>
            <gpml:geometryImportTime>
                <gml:TimeInstant>
                    <gml:timePosition gml:frame="http://gplates.org/TRS/flat">1000</gml:timePosition>
                </gml:TimeInstant>
            </gpml:geometryImportTime>
            <gpml:reconstructionPlateId>
                <gpml:ConstantValue>
                    <gpml:value>401</gpml:value>
                    <gml:description></gml:description>
                    <gpml:valueType xmlns:gpml="http://www.gplates.org/gplates">gpml:plateId</gpml:valueType>
                </gpml:ConstantValue>
            </gpml:reconstructionPlateId>
            <gpml:unclassifiedGeometry>
                <gpml:ConstantValue>
                    <gpml:value>
                        <gml:Polygon>
                            <gml:exterior>
                                <gml:LinearRing>
                                    <gml:posList gml:dimension="2">57.791764494217418 101.00953727963081 56.923717746425787 94.014147445231174 53.502261317244155 92.721757661612443 47.012334866310681 94.112150730060122 41.440390815326786 96.947052651548432 37.906035659009746 99.461140593373059 37.305964412291139 110.87558985135297 37.883130271624267 123.1602195699557 37.474680860902595 128.12391281210409 37.528429830650204 130.93011400426914 41.907935760726339 134.49871456883307 47.219355072441246 139.08860211072189 53.380781257914805 144.01060237160371 55.18836483683905 135.93924853797682 59.042119748785268 118.0196066262243 59.681109743306784 108.09021295791433 58.931634198502728 103.60055409045636 57.791764494217418 101.00953727963081 </gml:posList>
                                </gml:LinearRing>
                            </gml:exterior>
                        </gml:Polygon>
                    </gpml:value>
                    <gml:description></gml:description>
                    <gpml:valueType xmlns:gml="http://www.opengis.net/gml">gml:Polygon</gpml:valueType>
                </gpml:ConstantValue>
            </gpml:unclassifiedGeometry>
            <gml:name>unknown Siberia aCOB</gml:name>
            <gml:validTime>
                <gml:TimePeriod>
                    <gml:begin>
                        <gml:TimeInstant>
                            <gml:timePosition gml:frame="http://gplates.org/TRS/flat">1000</gml:timePosition>
                        </gml:TimeInstant>
                    </gml:begin>
                    <gml:end>
                        <gml:TimeInstant>
                            <gml:timePosition gml:frame="http://gplates.org/TRS/flat">750.10000000000002</gml:timePosition>
                        </gml:TimeInstant>
                    </gml:end>
                </gml:TimePeriod>
            </gml:validTime>
        </gpml:UnclassifiedFeature>
    </gml:featureMember>
    <gml:featureMember>
        <gpml:UnclassifiedFeature>
            <gpml:identity>GPlates-f8191ff7-69ef-476f-a76b-171063b72dbc</gpml:identity>
            <gpml:revision>GPlates-1f4ecd35-2615-42c8-9974-0b281412600e</gpml:revision>
            <gpml:geometryImportTime>
                <gml:TimeInstant>
                    <gml:timePosition gml:frame="http://gplates.org/TRS/flat">1000</gml:timePosition>
                </gml:TimeInstant>
            </gpml:geometryImportTime>
            <gpml:reconstructionPlateId>
                <gpml:ConstantValue>
                    <gpml:value>101</gpml:value>
                    <gml:description></gml:description>
                    <gpml:valueType xmlns:gpml="http://www.gplates.org/gplates">gpml:plateId</gpml:valueType>
                </gpml:ConstantValue>
            </gpml:reconstructionPlateId>
            <gpml:unclassifiedGeometry>
                <gpml:ConstantValue>
                    <gpml:value>
                        <gml:Polygon>
                            <gml:exterior>
                                <gml:LinearRing>
                                    <gml:posList gml:dimension="2">70.1224018427624 169.4863824134126 70.426208057823459 -173.5047994237585 69.797903820797046 -159.37187616462955 68.190499904009215 -147.51744446499242 67.428870385437349 -140.53552010108979 71.790542197248882 -133.08072370511016 77.463309928715873 -121.09928348262619 79.075441152036433 -98.286212920046509 79.591785471459787 -72.059654978928592 79.496824445895527 -48.71610471263191 78.463826063265387 -31.692198080954821 77.416135240011968 -16.794654367448832 81.681804676539485 -17.152774610375914 83.76457114273046 -5.9223873915688809 83.118693631548595 13.435708662209063 82.80760203847926 37.725907826050097 81.61530678310973 60.174944308869215 82.405604121177603 111.38558474872644 71.543531661363971 163.63806427116955 70.1224018427624 169.4863824134126 </gml:posList>
                                </gml:LinearRing>
                            </gml:exterior>
                        </gml:Polygon>
                    </gpml:value>
                    <gml:description></gml:description>
                    <gpml:valueType xmlns:gml="http://www.opengis.net/gml">gml:Polygon</gpml:valueType>
                </gpml:ConstantValue>
            </gpml:unclassifiedGeometry>
            <gml:name>unknown Laurentia aCOB</gml:name>
            <gml:validTime>
                <gml:TimePeriod>
                    <gml:begin>
                        <gml:TimeInstant>
                            <gml:timePosition gml:frame="http://gplates.org/TRS/flat">1000</gml:timePosition>
                        </gml:TimeInstant>
                    </gml:begin>
                    <gml:end>
                        <gml:TimeInstant>
                            <gml:timePosition gml:frame="http://gplates.org/TRS/flat">800.10000000000002</gml:timePosition>
                        </gml:TimeInstant>
                    </gml:end>
                </gml:TimePeriod>
            </gml:validTime>
        </gpml:UnclassifiedFeature>
    </gml:featureMember>
    <gml:featureMember>
        <gpml:UnclassifiedFeature>
            <gpml:identity>GPlates-ff9d6f08-3e23-4a80-94bb-2ec7404fcadc</gpml:identity>
            <gpml:revision>GPlates-6a2908e8-4e43-475f-9828-ea44d126912e</gpml:revision>
            <gpml:geometryImportTime>
                <gml:TimeInstant>
                    <gml:timePosition gml:frame="http://gplates.org/TRS/flat">1000</gml:timePosition>
                </gml:TimeInstant>
            </gpml:geometryImportTime>
            <gpml:reconstructionPlateId>
                <gpml:ConstantValue>
                    <gpml:value>22053</gpml:value>
                    <gml:description></gml:description>
                    <gpml:valueType xmlns:gpml="http://www.gplates.org/gplates">gpml:plateId</gpml:valueType>
                </gpml:ConstantValue>
            </gpml:reconstructionPlateId>
            <gpml:unclassifiedGeometry>
                <gpml:ConstantValue>
                    <gpml:value>
                        <gml:Polygon>
                            <gml:exterior>
                                <gml:LinearRing>
                                    <gml:posList gml:dimension="2">-23.597057986194461 -58.383603269134447 -20.02693397727111 -55.673848229636214 -17.046241196982724 -52.834816964715159 -17.271211453832958 -50.119716427413884 -19.780570143324127 -48.429387105159698 -21.59692394143929 -48.179782277524964 -26.527106469869061 -53.136977073893206 -28.792976178422261 -57.72407714996217 -26.167992234514934 -59.353854536526974 -24.373031505174133 -59.781775251900584 -23.597057986194461 -58.383603269134447 </gml:posList>
                                </gml:LinearRing>
                            </gml:exterior>
                        </gml:Polygon>
                    </gpml:value>
                    <gml:description></gml:description>
                    <gpml:valueType xmlns:gml="http://www.opengis.net/gml">gml:Polygon</gpml:valueType>
                </gpml:ConstantValue>
            </gpml:unclassifiedGeometry>
            <gml:name>Parana aCOB</gml:name>
            <gml:validTime>
                <gml:TimePeriod>
                    <gml:begin>
                        <gml:TimeInstant>
                            <gml:timePosition gml:frame="http://gplates.org/TRS/flat">1000</gml:timePosition>
                        </gml:TimeInstant>
                    </gml:begin>
                    <gml:end>
                        <gml:TimeInstant>
                            <gml:timePosition gml:frame="http://gplates.org/TRS/flat">410.10000000000002</gml:timePosition>
                        </gml:TimeInstant>
                    </gml:end>
                </gml:TimePeriod>
            </gml:validTime>
        </gpml:UnclassifiedFeature>
    </gml:featureMember>
    <gml:featureMember>
        <gpml:UnclassifiedFeature>
            <gpml:identity>GPlates-09bdbd93-d009-4c39-ba3d-b28e2aab8798</gpml:identity>
            <gpml:revision>GPlates-8608bb95-ee62-43bf-9a28-f4366aaba12e</gpml:revision>
            <gpml:geometryImportTime>
                <gml:TimeInstant>
                    <gml:timePosition gml:frame="http://gplates.org/TRS/flat">1000</gml:timePosition>
                </gml:TimeInstant>
            </gpml:geometryImportTime>
            <gpml:reconstructionPlateId>
                <gpml:ConstantValue>
                    <gpml:value>22032</gpml:value>
                    <gml:description></gml:description>
                    <gpml:valueType xmlns:gpml="http://www.gplates.org/gplates">gpml:plateId</gpml:valueType>
                </gpml:ConstantValue>
            </gpml:reconstructionPlateId>
            <gpml:unclassifiedGeometry>
                <gpml:ConstantValue>
                    <gpml:value>
                        <gml:Polygon>
                            <gml:exterior>
                                <gml:LinearRing>
                                    <gml:posList gml:dimension="2">-21.547284328038572 -65.309647691894227 -23.114484453533407 -66.80685540786402 -27.220528570001097 -68.215650857573507 -30.512359282910886 -68.552436432875297 -33.598712285209892 -67.752100811492298 -36.366728575619803 -67.369569346753892 -39.373554792718274 -66.179786946052602 -39.068592952124973 -64.637776261287812 -34.668380188522583 -64.03896319825995 -32.839372043757301 -63.255722654497532 -28.156229154110783 -62.106672656537683 -25.723050679995403 -61.11656796225428 -24.29241698944687 -60.442214605490456 -22.58049687119529 -60.455133232336436 -20.205306050690762 -62.359855683318521 -20.457513663596725 -64.526611416717472 -21.547284328038572 -65.309647691894227 </gml:posList>
                                </gml:LinearRing>
                            </gml:exterior>
                        </gml:Polygon>
                    </gpml:value>
                    <gml:description></gml:description>
                    <gpml:valueType xmlns:gml="http://www.opengis.net/gml">gml:Polygon</gpml:valueType>
                </gpml:ConstantValue>
            </gpml:unclassifiedGeometry>
            <gml:name>Pampia aCOB</gml:name>
            <gml:validTime>
                <gml:TimePeriod>
                    <gml:begin>
                        <gml:TimeInstant>
                            <gml:timePosition gml:frame="http://gplates.org/TRS/flat">1000</gml:timePosition>
                        </gml:TimeInstant>
                    </gml:begin>
                    <gml:end>
                        <gml:TimeInstant>
                            <gml:timePosition gml:frame="http://gplates.org/TRS/flat">410.10000000000002</gml:timePosition>
                        </gml:TimeInstant>
                    </gml:end>
                </gml:TimePeriod>
            </gml:validTime>
        </gpml:UnclassifiedFeature>
    </gml:featureMember>
    <gml:featureMember>
        <gpml:UnclassifiedFeature>
            <gpml:identity>GPlates-7d18014b-d5d1-43d6-a299-e18371a95589</gpml:identity>
            <gpml:revision>GPlates-8ebcbc23-3d83-4f5d-ac0c-3e2f385ee819</gpml:revision>
            <gpml:geometryImportTime>
                <gml:TimeInstant>
                    <gml:timePosition gml:frame="http://gplates.org/TRS/flat">1000</gml:timePosition>
                </gml:TimeInstant>
            </gpml:geometryImportTime>
            <gpml:reconstructionPlateId>
                <gpml:ConstantValue>
                    <gpml:value>451</gpml:value>
                    <gml:description></gml:description>
                    <gpml:valueType xmlns:gpml="http://www.gplates.org/gplates">gpml:plateId</gpml:valueType>
                </gpml:ConstantValue>
            </gpml:reconstructionPlateId>
            <gpml:unclassifiedGeometry>
                <gpml:ConstantValue>
                    <gpml:value>
                        <gml:Polygon>
                            <gml:exterior>
                                <gml:LinearRing>
                                    <gml:posList gml:dimension="2">40.27335619526535 106.76266385595305 41.066383467823954 106.1969687034281 40.67702996203424 102.16178655697709 40.629803711206279 99.705730069689963 40.204917018328956 97.321443661888821 39.58267030428182 97.323062957459797 38.437450309068929 99.549469077378575 37.016957895919184 102.96816211597958 36.958688426957806 104.19026022001674 35.573530799854339 107.17164850692491 35.255033802943281 108.3998627571771 36.528057346334307 108.66241990431067 39.690733913684973 107.344883731633 40.27335619526535 106.76266385595305 </gml:posList>
                                </gml:LinearRing>
                            </gml:exterior>
                        </gml:Polygon>
                    </gpml:value>
                    <gml:description></gml:description>
                    <gpml:valueType xmlns:gml="http://www.opengis.net/gml">gml:Polygon</gpml:valueType>
                </gpml:ConstantValue>
            </gpml:unclassifiedGeometry>
            <gml:name>Alxa aCOB</gml:name>
            <gml:validTime>
                <gml:TimePeriod>
                    <gml:begin>
                        <gml:TimeInstant>
                            <gml:timePosition gml:frame="http://gplates.org/TRS/flat">1000</gml:timePosition>
                        </gml:TimeInstant>
                    </gml:begin>
                    <gml:end>
                        <gml:TimeInstant>
                            <gml:timePosition gml:frame="http://gplates.org/TRS/flat">410.10000000000002</gml:timePosition>
                        </gml:TimeInstant>
                    </gml:end>
                </gml:TimePeriod>
            </gml:validTime>
        </gpml:UnclassifiedFeature>
    </gml:featureMember>
    <gml:featureMember>
        <gpml:UnclassifiedFeature>
            <gpml:identity>GPlates-85ff45b3-dedb-4338-908f-7924612e79d8</gpml:identity>
            <gpml:revision>GPlates-e1e3b384-506e-4813-bded-929ca2f49d1f</gpml:revision>
            <gpml:geometryImportTime>
                <gml:TimeInstant>
                    <gml:timePosition gml:frame="http://gplates.org/TRS/flat">1000</gml:timePosition>
                </gml:TimeInstant>
            </gpml:geometryImportTime>
            <gpml:reconstructionPlateId>
                <gpml:ConstantValue>
                    <gpml:value>457</gpml:value>
                    <gml:description></gml:description>
                    <gpml:valueType xmlns:gpml="http://www.gplates.org/gplates">gpml:plateId</gpml:valueType>
                </gpml:ConstantValue>
            </gpml:reconstructionPlateId>
            <gpml:unclassifiedGeometry>
                <gpml:ConstantValue>
                    <gpml:value>
                        <gml:Polygon>
                            <gml:exterior>
                                <gml:LinearRing>
                                    <gml:posList gml:dimension="2">35.440557047337933 75.315901792534461 35.222006845874809 80.557807857353311 34.926768756967192 85.364373282561715 34.549896045442026 89.840128862385583 33.700077942683102 92.398704981960208 32.648793806819931 97.512153797194657 32.537890553652879 102.25820009770955 33.547574044516331 105.32784683405274 34.75637189140425 105.10402083583615 35.810006983499463 101.01566656240344 36.245545515528924 97.152874010072864 36.585858335907595 93.497669946133044 37.663479044165037 90.326742436801354 37.934480057704647 88.070235984733088 37.977842244812898 84.643662078987305 38.163121847938172 80.22019294850584 37.346342978131943 77.080183627347878 36.534667226094733 74.979311173760195 35.440557047337933 75.315901792534461 </gml:posList>
                                </gml:LinearRing>
                            </gml:exterior>
                        </gml:Polygon>
                    </gpml:value>
                    <gml:description></gml:description>
                    <gpml:valueType xmlns:gml="http://www.opengis.net/gml">gml:Polygon</gpml:valueType>
                </gpml:ConstantValue>
            </gpml:unclassifiedGeometry>
            <gml:name>Kunlun aCOB</gml:name>
            <gml:validTime>
                <gml:TimePeriod>
                    <gml:begin>
                        <gml:TimeInstant>
                            <gml:timePosition gml:frame="http://gplates.org/TRS/flat">1000</gml:timePosition>
                        </gml:TimeInstant>
                    </gml:begin>
                    <gml:end>
                        <gml:TimeInstant>
                            <gml:timePosition gml:frame="http://gplates.org/TRS/flat">410.10000000000002</gml:timePosition>
                        </gml:TimeInstant>
                    </gml:end>
                </gml:TimePeriod>
            </gml:validTime>
        </gpml:UnclassifiedFeature>
    </gml:featureMember>
    <gml:featureMember>
        <gpml:UnclassifiedFeature>
            <gpml:identity>GPlates-57d37d6e-5d00-4561-b675-ac116ff906dc</gpml:identity>
            <gpml:revision>GPlates-c0dfb089-c4db-4c2f-a97b-cf50069705bc</gpml:revision>
            <gpml:geometryImportTime>
                <gml:TimeInstant>
                    <gml:timePosition gml:frame="http://gplates.org/TRS/flat">1000</gml:timePosition>
                </gml:TimeInstant>
            </gpml:geometryImportTime>
            <gpml:reconstructionPlateId>
                <gpml:ConstantValue>
                    <gpml:value>460</gpml:value>
                    <gml:description></gml:description>
                    <gpml:valueType xmlns:gpml="http://www.gplates.org/gplates">gpml:plateId</gpml:valueType>
                </gpml:ConstantValue>
            </gpml:reconstructionPlateId>
            <gpml:unclassifiedGeometry>
                <gpml:ConstantValue>
                    <gpml:value>
                        <gml:Polygon>
                            <gml:exterior>
                                <gml:LinearRing>
                                    <gml:posList gml:dimension="2">43.912966097596559 82.386919636139567 45.218483516248746 80.02307844104422 46.507613136021121 74.532261189285208 47.768534502095719 68.263652557453412 46.495915751672165 63.577801889137888 44.876564985683473 64.227391064082141 42.584680949343884 69.996474899948637 41.87089206562549 73.035756208726184 40.979155411546159 76.614994036820093 40.199598492980421 79.424629730521787 41.992494794089033 82.121620414646159 43.197286697423628 82.867204009926567 43.912966097596559 82.386919636139567 </gml:posList>
                                </gml:LinearRing>
                            </gml:exterior>
                        </gml:Polygon>
                    </gpml:value>
                    <gml:description></gml:description>
                    <gpml:valueType xmlns:gml="http://www.opengis.net/gml">gml:Polygon</gpml:valueType>
                </gpml:ConstantValue>
            </gpml:unclassifiedGeometry>
            <gml:name>Chu Yili aCOB</gml:name>
            <gml:validTime>
                <gml:TimePeriod>
                    <gml:begin>
                        <gml:TimeInstant>
                            <gml:timePosition gml:frame="http://gplates.org/TRS/flat">1000</gml:timePosition>
                        </gml:TimeInstant>
                    </gml:begin>
                    <gml:end>
                        <gml:TimeInstant>
                            <gml:timePosition gml:frame="http://gplates.org/TRS/flat">410.10000000000002</gml:timePosition>
                        </gml:TimeInstant>
                    </gml:end>
                </gml:TimePeriod>
            </gml:validTime>
        </gpml:UnclassifiedFeature>
    </gml:featureMember>
    <gml:featureMember>
        <gpml:UnclassifiedFeature>
            <gpml:identity>GPlates-3e6e2070-6180-4394-8178-bd2977a05224</gpml:identity>
            <gpml:revision>GPlates-dd73cc15-5f6d-4fc4-9bdd-aac61f7e0a53</gpml:revision>
            <gpml:geometryImportTime>
                <gml:TimeInstant>
                    <gml:timePosition gml:frame="http://gplates.org/TRS/flat">1000</gml:timePosition>
                </gml:TimeInstant>
            </gpml:geometryImportTime>
            <gpml:reconstructionPlateId>
                <gpml:ConstantValue>
                    <gpml:value>466</gpml:value>
                    <gml:description></gml:description>
                    <gpml:valueType xmlns:gpml="http://www.gplates.org/gplates">gpml:plateId</gpml:valueType>
                </gpml:ConstantValue>
            </gpml:reconstructionPlateId>
            <gpml:unclassifiedGeometry>
                <gpml:ConstantValue>
                    <gpml:value>
                        <gml:Polygon>
                            <gml:exterior>
                                <gml:LinearRing>
                                    <gml:posList gml:dimension="2">40.595348710038827 61.538456208053788 39.915507989641831 64.184589976846283 39.579762089482472 69.413957472186738 38.781478318848784 75.056318528560979 39.998258475116344 79.208832460966718 41.643190576824672 78.746533029397412 43.885904240304704 73.03207376350943 44.330006832683281 69.802585403300199 44.67040256596799 65.866338926953006 44.828958796271017 62.675583038241641 42.457925318341864 60.861579699539277 41.135928483865406 60.766141587914483 40.595348710038827 61.538456208053788 </gml:posList>
                                </gml:LinearRing>
                            </gml:exterior>
                        </gml:Polygon>
                    </gpml:value>
                    <gml:description></gml:description>
                    <gpml:valueType xmlns:gml="http://www.opengis.net/gml">gml:Polygon</gpml:valueType>
                </gpml:ConstantValue>
            </gpml:unclassifiedGeometry>
            <gml:name>Central Tianshan aCOB</gml:name>
            <gml:validTime>
                <gml:TimePeriod>
                    <gml:begin>
                        <gml:TimeInstant>
                            <gml:timePosition gml:frame="http://gplates.org/TRS/flat">1000</gml:timePosition>
                        </gml:TimeInstant>
                    </gml:begin>
                    <gml:end>
                        <gml:TimeInstant>
                            <gml:timePosition gml:frame="http://gplates.org/TRS/flat">410.10000000000002</gml:timePosition>
                        </gml:TimeInstant>
                    </gml:end>
                </gml:TimePeriod>
            </gml:validTime>
        </gpml:UnclassifiedFeature>
    </gml:featureMember>
    <gml:featureMember>
        <gpml:UnclassifiedFeature>
            <gpml:identity>GPlates-9f0f8809-fc90-48f9-ba52-33499acedfe8</gpml:identity>
            <gpml:revision>GPlates-9653f0e0-effe-40e5-99a8-19700afcdf76</gpml:revision>
            <gpml:geometryImportTime>
                <gml:TimeInstant>
                    <gml:timePosition gml:frame="http://gplates.org/TRS/flat">1000</gml:timePosition>
                </gml:TimeInstant>
            </gpml:geometryImportTime>
            <gpml:reconstructionPlateId>
                <gpml:ConstantValue>
                    <gpml:value>8031</gpml:value>
                    <gml:description></gml:description>
                    <gpml:valueType xmlns:gpml="http://www.gplates.org/gplates">gpml:plateId</gpml:valueType>
                </gpml:ConstantValue>
            </gpml:reconstructionPlateId>
            <gpml:unclassifiedGeometry>
                <gpml:ConstantValue>
                    <gpml:value>
                        <gml:Polygon>
                            <gml:exterior>
                                <gml:LinearRing>
                                    <gml:posList gml:dimension="2">-72.698194355580071 98.309768289250101 -72.233094434510903 91.409497344664459 -72.283035486056548 78.973879973139773 -71.844248630952833 69.382760190859798 -71.845899731583359 56.027825841675323 -72.352010105899566 45.78213747510285 -72.772253411927537 39.694447704615044 -74.485322969932383 37.545968414994285 -76.32376937675707 36.745813956289766 -79.915833632177367 42.455667151108166 -81.278677300778682 61.789138308651957 -80.366825929634672 87.455277796559869 -79.682571241933147 93.049214597141614 -76.396149461189978 99.073012793898258 -75.205794929472233 99.729924325472311 -72.698194355580071 98.309768289250101 </gml:posList>
                                </gml:LinearRing>
                            </gml:exterior>
                        </gml:Polygon>
                    </gpml:value>
                    <gml:description></gml:description>
                    <gpml:valueType xmlns:gml="http://www.opengis.net/gml">gml:Polygon</gpml:valueType>
                </gpml:ConstantValue>
            </gpml:unclassifiedGeometry>
            <gml:name>Ruker aCOB</gml:name>
            <gml:validTime>
                <gml:TimePeriod>
                    <gml:begin>
                        <gml:TimeInstant>
                            <gml:timePosition gml:frame="http://gplates.org/TRS/flat">1000</gml:timePosition>
                        </gml:TimeInstant>
                    </gml:begin>
                    <gml:end>
                        <gml:TimeInstant>
                            <gml:timePosition gml:frame="http://gplates.org/TRS/flat">410.10000000000002</gml:timePosition>
                        </gml:TimeInstant>
                    </gml:end>
                </gml:TimePeriod>
            </gml:validTime>
        </gpml:UnclassifiedFeature>
    </gml:featureMember>
    <gml:featureMember>
        <gpml:UnclassifiedFeature>
            <gpml:identity>GPlates-1b7521b9-0cc9-4382-a035-dfbfcb3047ae</gpml:identity>
            <gpml:revision>GPlates-b83b4e11-81ee-4182-965b-0c069acdb13d</gpml:revision>
            <gpml:geometryImportTime>
                <gml:TimeInstant>
                    <gml:timePosition gml:frame="http://gplates.org/TRS/flat">1000</gml:timePosition>
                </gml:TimeInstant>
            </gpml:geometryImportTime>
            <gpml:reconstructionPlateId>
                <gpml:ConstantValue>
                    <gpml:value>109</gpml:value>
                    <gml:description></gml:description>
                    <gpml:valueType xmlns:gpml="http://www.gplates.org/gplates">gpml:plateId</gpml:valueType>
                </gpml:ConstantValue>
            </gpml:reconstructionPlateId>
            <gpml:unclassifiedGeometry>
                <gpml:ConstantValue>
                    <gpml:value>
                        <gml:Polygon>
                            <gml:exterior>
                                <gml:LinearRing>
                                    <gml:posList gml:dimension="2">37.020085036374262 -72.951229017631931 41.289627254938637 -71.609206349353641 42.605868302816909 -74.521506748763116 40.782499849654208 -79.471431358948337 36.334596742391355 -85.138130152656615 34.934533757206559 -87.169700122805594 32.152884711106175 -91.885669989684374 30.863858712087584 -92.868567098857682 28.145272770699851 -89.748670840961907 26.930334391262651 -87.205422217494799 25.128290101364211 -83.550301482963121 24.725782773249041 -81.419419260811054 25.560274956359319 -78.511246773948685 26.828313321402366 -76.699177975649718 30.074261314078619 -75.384825661484371 37.020085036374262 -72.951229017631931 </gml:posList>
                                </gml:LinearRing>
                            </gml:exterior>
                        </gml:Polygon>
                    </gpml:value>
                    <gml:description></gml:description>
                    <gpml:valueType xmlns:gml="http://www.opengis.net/gml">gml:Polygon</gpml:valueType>
                </gpml:ConstantValue>
            </gpml:unclassifiedGeometry>
            <gml:name>Florida aCOB</gml:name>
            <gml:validTime>
                <gml:TimePeriod>
                    <gml:begin>
                        <gml:TimeInstant>
                            <gml:timePosition gml:frame="http://gplates.org/TRS/flat">1000</gml:timePosition>
                        </gml:TimeInstant>
                    </gml:begin>
                    <gml:end>
                        <gml:TimeInstant>
                            <gml:timePosition gml:frame="http://gplates.org/TRS/flat">410.10000000000002</gml:timePosition>
                        </gml:TimeInstant>
                    </gml:end>
                </gml:TimePeriod>
            </gml:validTime>
        </gpml:UnclassifiedFeature>
    </gml:featureMember>
    <gml:featureMember>
        <gpml:UnclassifiedFeature>
            <gpml:identity>GPlates-48846134-9f7e-4fb3-9679-1622f4b2ec78</gpml:identity>
            <gpml:revision>GPlates-f96de636-a36b-41b5-83ae-692af7ce4c7c</gpml:revision>
            <gpml:geometryImportTime>
                <gml:TimeInstant>
                    <gml:timePosition gml:frame="http://gplates.org/TRS/flat">1000</gml:timePosition>
                </gml:TimeInstant>
            </gpml:geometryImportTime>
            <gpml:reconstructionPlateId>
                <gpml:ConstantValue>
                    <gpml:value>22056</gpml:value>
                    <gml:description></gml:description>
                    <gpml:valueType xmlns:gpml="http://www.gplates.org/gplates">gpml:plateId</gpml:valueType>
                </gpml:ConstantValue>
            </gpml:reconstructionPlateId>
            <gpml:unclassifiedGeometry>
                <gpml:ConstantValue>
                    <gpml:value>
                        <gml:Polygon>
                            <gml:exterior>
                                <gml:LinearRing>
                                    <gml:posList gml:dimension="2">-8.2993933798232415 -32.524337227984333 -7.3883547616773049 -35.384989943454208 -6.5225422236216666 -39.724047473277928 -6.8348121936550479 -41.892680520196798 -9.4048427809224648 -43.103614332731276 -10.848086007894823 -40.952785010022161 -11.6921932067438 -38.055897071609756 -12.329714007134418 -36.644549124244229 -9.7897415068123639 -33.280100510715471 -9.0477278523571396 -32.582358554627284 -8.2993933798232415 -32.524337227984333 </gml:posList>
                                </gml:LinearRing>
                            </gml:exterior>
                        </gml:Polygon>
                    </gpml:value>
                    <gml:description></gml:description>
                    <gpml:valueType xmlns:gml="http://www.opengis.net/gml">gml:Polygon</gpml:valueType>
                </gpml:ConstantValue>
            </gpml:unclassifiedGeometry>
            <gml:name>PEAL aCOB</gml:name>
            <gml:validTime>
                <gml:TimePeriod>
                    <gml:begin>
                        <gml:TimeInstant>
                            <gml:timePosition gml:frame="http://gplates.org/TRS/flat">1000</gml:timePosition>
                        </gml:TimeInstant>
                    </gml:begin>
                    <gml:end>
                        <gml:TimeInstant>
                            <gml:timePosition gml:frame="http://gplates.org/TRS/flat">410.10000000000002</gml:timePosition>
                        </gml:TimeInstant>
                    </gml:end>
                </gml:TimePeriod>
            </gml:validTime>
        </gpml:UnclassifiedFeature>
    </gml:featureMember>
    <gml:featureMember>
        <gpml:UnclassifiedFeature>
            <gpml:identity>GPlates-d46d16d0-bf65-4041-b06c-0905b5f9f441</gpml:identity>
            <gpml:revision>GPlates-4b51e24c-baef-43ae-9fa2-3bfdb8b3c2b7</gpml:revision>
            <gpml:geometryImportTime>
                <gml:TimeInstant>
                    <gml:timePosition gml:frame="http://gplates.org/TRS/flat">837.69159999999999</gml:timePosition>
                </gml:TimeInstant>
            </gpml:geometryImportTime>
            <gpml:reconstructionPlateId>
                <gpml:ConstantValue>
                    <gpml:value>7752</gpml:value>
                    <gml:description></gml:description>
                    <gpml:valueType xmlns:gpml="http://www.gplates.org/gplates">gpml:plateId</gpml:valueType>
                </gpml:ConstantValue>
            </gpml:reconstructionPlateId>
            <gpml:unclassifiedGeometry>
                <gpml:ConstantValue>
                    <gpml:value>
                        <gml:Polygon>
                            <gml:exterior>
                                <gml:LinearRing>
                                    <gml:posList gml:dimension="2">12.597434200630063 30.461418839843081 8.6547847522987169 29.236954761824826 6.8298551724422039 29.053592466594292 4.0818875273252182 29.971844623407833 4.1199347261014312 36.123660556822678 6.122595444037457 35.734062426374763 9.6427117796193116 35.561939026078221 12.938462223352559 35.926700880411282 14.503755610195359 35.65704764279711 13.858685395630078 30.99129906180346 12.597434200630063 30.461418839843081 </gml:posList>
                                </gml:LinearRing>
                            </gml:exterior>
                        </gml:Polygon>
                    </gpml:value>
                    <gml:description></gml:description>
                    <gpml:valueType xmlns:gml="http://www.opengis.net/gml">gml:Polygon</gpml:valueType>
                </gpml:ConstantValue>
            </gpml:unclassifiedGeometry>
            <gml:name>wWES aCOB</gml:name>
            <gml:validTime>
                <gml:TimePeriod>
                    <gml:begin>
                        <gml:TimeInstant>
                            <gml:timePosition gml:frame="http://gplates.org/TRS/flat">853</gml:timePosition>
                        </gml:TimeInstant>
                    </gml:begin>
                    <gml:end>
                        <gml:TimeInstant>
                            <gml:timePosition gml:frame="http://gplates.org/TRS/flat">410.10000000000002</gml:timePosition>
                        </gml:TimeInstant>
                    </gml:end>
                </gml:TimePeriod>
            </gml:validTime>
        </gpml:UnclassifiedFeature>
    </gml:featureMember>
    <gml:featureMember>
        <gpml:UnclassifiedFeature>
            <gpml:identity>GPlates-021060f5-cb6a-41a5-b228-40416a8b19cd</gpml:identity>
            <gpml:revision>GPlates-1b25a304-a3b0-4f47-91bc-f1a30e9f7c10</gpml:revision>
            <gpml:geometryImportTime>
                <gml:TimeInstant>
                    <gml:timePosition gml:frame="http://gplates.org/TRS/flat">837.69159999999999</gml:timePosition>
                </gml:TimeInstant>
            </gpml:geometryImportTime>
            <gpml:reconstructionPlateId>
                <gpml:ConstantValue>
                    <gpml:value>77521</gpml:value>
                    <gml:description></gml:description>
                    <gpml:valueType xmlns:gpml="http://www.gplates.org/gplates">gpml:plateId</gpml:valueType>
                </gpml:ConstantValue>
            </gpml:reconstructionPlateId>
            <gpml:unclassifiedGeometry>
                <gpml:ConstantValue>
                    <gpml:value>
                        <gml:Polygon>
                            <gml:exterior>
                                <gml:LinearRing>
                                    <gml:posList gml:dimension="2">13.553667192629602 35.958954826772995 13.208191530128062 35.369440870906217 11.054422964569262 35.235888637076521 7.0858557523238668 34.977795551390884 5.4815076662720594 35.064068882734013 5.2145747871698935 35.739530841472664 5.3239235506557412 36.731299648923816 5.4339962605446184 37.6840570852955 6.2882661925989174 38.326930389094557 8.9635598371706902 38.654332107142473 11.243365410005611 37.895265159769863 12.983943165975175 37.888390493204049 13.796295349571333 36.298444932619873 13.553667192629602 35.958954826772995 </gml:posList>
                                </gml:LinearRing>
                            </gml:exterior>
                        </gml:Polygon>
                    </gpml:value>
                    <gml:description></gml:description>
                    <gpml:valueType xmlns:gml="http://www.opengis.net/gml">gml:Polygon</gpml:valueType>
                </gpml:ConstantValue>
            </gpml:unclassifiedGeometry>
            <gml:name>eWES aCOB</gml:name>
            <gml:validTime>
                <gml:TimePeriod>
                    <gml:begin>
                        <gml:TimeInstant>
                            <gml:timePosition gml:frame="http://gplates.org/TRS/flat">853</gml:timePosition>
                        </gml:TimeInstant>
                    </gml:begin>
                    <gml:end>
                        <gml:TimeInstant>
                            <gml:timePosition gml:frame="http://gplates.org/TRS/flat">410.10000000000002</gml:timePosition>
                        </gml:TimeInstant>
                    </gml:end>
                </gml:TimePeriod>
            </gml:validTime>
        </gpml:UnclassifiedFeature>
    </gml:featureMember>
    <gml:featureMember>
        <gpml:UnclassifiedFeature>
            <gpml:identity>GPlates-5617a2d4-5c29-4f3e-85e5-57469080e24b</gpml:identity>
            <gpml:revision>GPlates-55d4516b-d28e-40cc-ab54-6c67c037dfdf</gpml:revision>
            <gpml:geometryImportTime>
                <gml:TimeInstant>
                    <gml:timePosition gml:frame="http://gplates.org/TRS/flat">845.80700000000002</gml:timePosition>
                </gml:TimeInstant>
            </gpml:geometryImportTime>
            <gpml:reconstructionPlateId>
                <gpml:ConstantValue>
                    <gpml:value>5901</gpml:value>
                    <gml:description></gml:description>
                    <gpml:valueType xmlns:gpml="http://www.gplates.org/gplates">gpml:plateId</gpml:valueType>
                </gpml:ConstantValue>
            </gpml:reconstructionPlateId>
            <gpml:unclassifiedGeometry>
                <gpml:ConstantValue>
                    <gpml:value>
                        <gml:Polygon>
                            <gml:exterior>
                                <gml:LinearRing>
                                    <gml:posList gml:dimension="2">21.562432351803928 40.732686593239244 21.82255376469017 39.799665372358383 20.83346984996238 38.381261768952271 19.312773178694059 36.374647498300646 18.273426854505814 34.454975110833594 15.942447794643707 34.24958618188289 13.40517546241057 35.477766353942378 11.51306776595724 36.777467204299008 9.8434337412822455 40.217157205418467 9.3564075215541074 41.558113907754297 10.303465235505108 42.985471975457351 12.226398015526994 44.029170446047388 14.567419447110712 43.710825269413554 21.134037557483236 41.330684956029472 21.562432351803928 40.732686593239244 </gml:posList>
                                </gml:LinearRing>
                            </gml:exterior>
                        </gml:Polygon>
                    </gpml:value>
                    <gml:description></gml:description>
                    <gpml:valueType xmlns:gml="http://www.opengis.net/gml">gml:Polygon</gpml:valueType>
                </gpml:ConstantValue>
            </gpml:unclassifiedGeometry>
            <gml:name>ANS nucleus aCOB</gml:name>
            <gml:validTime>
                <gml:TimePeriod>
                    <gml:begin>
                        <gml:TimeInstant>
                            <gml:timePosition gml:frame="http://gplates.org/TRS/flat">850</gml:timePosition>
                        </gml:TimeInstant>
                    </gml:begin>
                    <gml:end>
                        <gml:TimeInstant>
                            <gml:timePosition gml:frame="http://gplates.org/TRS/flat">410.10000000000002</gml:timePosition>
                        </gml:TimeInstant>
                    </gml:end>
                </gml:TimePeriod>
            </gml:validTime>
        </gpml:UnclassifiedFeature>
    </gml:featureMember>
    <gml:featureMember>
        <gpml:UnclassifiedFeature>
            <gpml:identity>GPlates-800df9b8-c45a-4add-b095-bfb4f3101787</gpml:identity>
            <gpml:revision>GPlates-062d9da8-c45b-4fd8-8e10-76fa093856d2</gpml:revision>
            <gpml:geometryImportTime>
                <gml:TimeInstant>
                    <gml:timePosition gml:frame="http://gplates.org/TRS/flat">845.80700000000002</gml:timePosition>
                </gml:TimeInstant>
            </gpml:geometryImportTime>
            <gpml:reconstructionPlateId>
                <gpml:ConstantValue>
                    <gpml:value>5904</gpml:value>
                    <gml:description></gml:description>
                    <gpml:valueType xmlns:gpml="http://www.gplates.org/gplates">gpml:plateId</gpml:valueType>
                </gpml:ConstantValue>
            </gpml:reconstructionPlateId>
            <gpml:unclassifiedGeometry>
                <gpml:ConstantValue>
                    <gpml:value>
                        <gml:Polygon>
                            <gml:exterior>
                                <gml:LinearRing>
                                    <gml:posList gml:dimension="2">25.185513846499109 37.577229628359994 24.211675002981757 35.784893745669272 22.504612186336924 33.370208895050077 19.15719070524213 33.16955047899804 17.575043609742227 34.3013739159016 18.9027456911281 37.198913405968284 20.666380847630613 38.974231209265518 21.389814027565791 40.302811101548748 22.924212183581538 40.734204606417727 25.120976494953524 39.589463962191559 25.215535036501635 38.489963148933292 25.185513846499109 37.577229628359994 </gml:posList>
                                </gml:LinearRing>
                            </gml:exterior>
                        </gml:Polygon>
                    </gpml:value>
                    <gml:description></gml:description>
                    <gpml:valueType xmlns:gml="http://www.opengis.net/gml">gml:Polygon</gpml:valueType>
                </gpml:ConstantValue>
            </gpml:unclassifiedGeometry>
            <gml:name>Hijaz aCOB</gml:name>
            <gml:validTime>
                <gml:TimePeriod>
                    <gml:begin>
                        <gml:TimeInstant>
                            <gml:timePosition gml:frame="http://gplates.org/TRS/flat">850</gml:timePosition>
                        </gml:TimeInstant>
                    </gml:begin>
                    <gml:end>
                        <gml:TimeInstant>
                            <gml:timePosition gml:frame="http://gplates.org/TRS/flat">410.10000000000002</gml:timePosition>
                        </gml:TimeInstant>
                    </gml:end>
                </gml:TimePeriod>
            </gml:validTime>
        </gpml:UnclassifiedFeature>
    </gml:featureMember>
    <gml:featureMember>
        <gpml:UnclassifiedFeature>
            <gpml:identity>GPlates-ad992468-7dae-4c9d-a99a-9be1a2af9860</gpml:identity>
            <gpml:revision>GPlates-acd879bb-fc3d-4d07-a164-a6fd751dc8cc</gpml:revision>
            <gpml:geometryImportTime>
                <gml:TimeInstant>
                    <gml:timePosition gml:frame="http://gplates.org/TRS/flat">845.80700000000002</gml:timePosition>
                </gml:TimeInstant>
            </gpml:geometryImportTime>
            <gpml:reconstructionPlateId>
                <gpml:ConstantValue>
                    <gpml:value>22055</gpml:value>
                    <gml:description></gml:description>
                    <gpml:valueType xmlns:gpml="http://www.gplates.org/gplates">gpml:plateId</gpml:valueType>
                </gpml:ConstantValue>
            </gpml:reconstructionPlateId>
            <gpml:unclassifiedGeometry>
                <gpml:ConstantValue>
                    <gpml:value>
                        <gml:Polygon>
                            <gml:exterior>
                                <gml:LinearRing>
                                    <gml:posList gml:dimension="2">-9.733182142296263 -47.113991641985457 -12.180731298381037 -48.047366715971584 -15.223105181731553 -49.471784675848838 -16.53438429315991 -50.823435652206882 -16.467053940925744 -51.762927093211907 -15.243736098728828 -51.393326987312101 -11.489190283291844 -49.600118070454712 -9.324665698841125 -48.32943120812461 -9.733182142296263 -47.113991641985457 </gml:posList>
                                </gml:LinearRing>
                            </gml:exterior>
                        </gml:Polygon>
                    </gpml:value>
                    <gml:description></gml:description>
                    <gpml:valueType xmlns:gml="http://www.opengis.net/gml">gml:Polygon</gpml:valueType>
                </gpml:ConstantValue>
            </gpml:unclassifiedGeometry>
            <gml:name>Goias Massif aCOB</gml:name>
            <gml:validTime>
                <gml:TimePeriod>
                    <gml:begin>
                        <gml:TimeInstant>
                            <gml:timePosition gml:frame="http://gplates.org/TRS/flat">1000</gml:timePosition>
                        </gml:TimeInstant>
                    </gml:begin>
                    <gml:end>
                        <gml:TimeInstant>
                            <gml:timePosition gml:frame="http://gplates.org/TRS/flat">410.10000000000002</gml:timePosition>
                        </gml:TimeInstant>
                    </gml:end>
                </gml:TimePeriod>
            </gml:validTime>
        </gpml:UnclassifiedFeature>
    </gml:featureMember>
    <gml:featureMember>
        <gpml:UnclassifiedFeature>
            <gpml:identity>GPlates-30cb0d69-cc93-4eb4-9c29-a499c100a750</gpml:identity>
            <gpml:revision>GPlates-6e1969ba-0803-4285-8a50-079b07a75a2f</gpml:revision>
            <gpml:geometryImportTime>
                <gml:TimeInstant>
                    <gml:timePosition gml:frame="http://gplates.org/TRS/flat">800</gml:timePosition>
                </gml:TimeInstant>
            </gpml:geometryImportTime>
            <gpml:reconstructionPlateId>
                <gpml:ConstantValue>
                    <gpml:value>404</gpml:value>
                    <gml:description></gml:description>
                    <gpml:valueType xmlns:gpml="http://www.gplates.org/gplates">gpml:plateId</gpml:valueType>
                </gpml:ConstantValue>
            </gpml:reconstructionPlateId>
            <gpml:unclassifiedGeometry>
                <gpml:ConstantValue>
                    <gpml:value>
                        <gml:Polygon>
                            <gml:exterior>
                                <gml:LinearRing>
                                    <gml:posList gml:dimension="2">80.745135322686281 55.039133845169275 79.354578656329366 56.403181721583451 76.472528068297791 60.646658007868616 72.999029819593233 72.07058664126653 72.689737555511016 87.991898741567937 75.232152520951288 103.67648737421661 78.006358408191872 112.0767254923234 79.862967651428093 115.92335458082687 81.521340639156648 115.10143833629722 83.987664003119207 92.282680195824284 84.234131939199216 67.946755262620385 83.385620932104786 55.085708893038365 81.758945007354967 53.638763174774525 80.745135322686281 55.039133845169275 </gml:posList>
                                </gml:LinearRing>
                            </gml:exterior>
                        </gml:Polygon>
                    </gpml:value>
                    <gml:description></gml:description>
                    <gpml:valueType xmlns:gml="http://www.opengis.net/gml">gml:Polygon</gpml:valueType>
                </gpml:ConstantValue>
            </gpml:unclassifiedGeometry>
            <gml:name>Kara aCOB</gml:name>
            <gml:validTime>
                <gml:TimePeriod>
                    <gml:begin>
                        <gml:TimeInstant>
                            <gml:timePosition gml:frame="http://gplates.org/TRS/flat">800</gml:timePosition>
                        </gml:TimeInstant>
                    </gml:begin>
                    <gml:end>
                        <gml:TimeInstant>
                            <gml:timePosition gml:frame="http://gplates.org/TRS/flat">410.10000000000002</gml:timePosition>
                        </gml:TimeInstant>
                    </gml:end>
                </gml:TimePeriod>
            </gml:validTime>
        </gpml:UnclassifiedFeature>
    </gml:featureMember>
    <gml:featureMember>
        <gpml:UnclassifiedFeature>
            <gpml:identity>GPlates-e4b24a4a-ed8b-49f5-b8e6-40cfb87538cb</gpml:identity>
            <gpml:revision>GPlates-2d57b963-f5ef-4250-aedf-d31650397c14</gpml:revision>
            <gpml:geometryImportTime>
                <gml:TimeInstant>
                    <gml:timePosition gml:frame="http://gplates.org/TRS/flat">501.55340000000001</gml:timePosition>
                </gml:TimeInstant>
            </gpml:geometryImportTime>
            <gpml:reconstructionPlateId>
                <gpml:ConstantValue>
                    <gpml:value>304</gpml:value>
                    <gml:description></gml:description>
                    <gpml:valueType xmlns:gpml="http://www.gplates.org/gplates">gpml:plateId</gpml:valueType>
                </gpml:ConstantValue>
            </gpml:reconstructionPlateId>
            <gpml:unclassifiedGeometry>
                <gpml:ConstantValue>
                    <gpml:value>
                        <gml:Polygon>
                            <gml:exterior>
                                <gml:LinearRing>
                                    <gml:posList gml:dimension="2">51.686368132131562 -7.6826481212467659 46.106255287234063 -9.1754457264459255 40.816207661617533 -11.28345697093509 37.497125745215534 -9.3815802834034319 34.786093847022904 -8.66197292742042 33.773387442461711 -6.5444488840089008 34.818584900851469 -3.7521615650711624 41.344477130848979 -0.250522775611417 44.503892262625335 -1.1050090640152712 47.120735599834362 -0.21651524199168201 53.214439241155283 -1.0050393945590104 54.222496409219644 -3.0196110870799258 53.396803091227305 -5.2332030167890276 51.686368132131562 -7.6826481212467659 </gml:posList>
                                </gml:LinearRing>
                            </gml:exterior>
                        </gml:Polygon>
                    </gpml:value>
                    <gml:description></gml:description>
                    <gpml:valueType xmlns:gml="http://www.opengis.net/gml">gml:Polygon</gpml:valueType>
                </gpml:ConstantValue>
            </gpml:unclassifiedGeometry>
            <gml:name>Armorica</gml:name>
            <gml:validTime>
                <gml:TimePeriod>
                    <gml:begin>
                        <gml:TimeInstant>
                            <gml:timePosition gml:frame="http://gplates.org/TRS/flat">600</gml:timePosition>
                        </gml:TimeInstant>
                    </gml:begin>
                    <gml:end>
                        <gml:TimeInstant>
                            <gml:timePosition gml:frame="http://gplates.org/TRS/flat">410.10000000000002</gml:timePosition>
                        </gml:TimeInstant>
                    </gml:end>
                </gml:TimePeriod>
            </gml:validTime>
        </gpml:UnclassifiedFeature>
    </gml:featureMember>
    <gml:featureMember>
        <gpml:UnclassifiedFeature>
            <gpml:identity>GPlates-303c7887-1edc-41f5-af3d-c9f059569e13</gpml:identity>
            <gpml:revision>GPlates-80d4c9c5-6695-443d-8eb9-865b28ad6f1c</gpml:revision>
            <gpml:geometryImportTime>
                <gml:TimeInstant>
                    <gml:timePosition gml:frame="http://gplates.org/TRS/flat">825</gml:timePosition>
                </gml:TimeInstant>
            </gpml:geometryImportTime>
            <gpml:reconstructionPlateId>
                <gpml:ConstantValue>
                    <gpml:value>302</gpml:value>
                    <gml:description></gml:description>
                    <gpml:valueType xmlns:gpml="http://www.gplates.org/gplates">gpml:plateId</gpml:valueType>
                </gpml:ConstantValue>
            </gpml:reconstructionPlateId>
            <gpml:unclassifiedGeometry>
                <gpml:ConstantValue>
                    <gpml:value>
                        <gml:Polygon>
                            <gml:exterior>
                                <gml:LinearRing>
                                    <gml:posList gml:dimension="2">75.166418576112079 21.264670220826385 76.225702687730632 46.036617390400359 72.338432973816936 70.233670019079582 67.612351375668155 82.270475740044432 64.6395665571916 84.068658879077972 60.676123769911726 82.484093630236558 54.773433946932009 79.768165374191739 50.221566174847176 77.82062923488806 46.651380244735833 73.848340918001284 42.128245912775135 67.716612771802787 39.431759733583846 54.659149831456119 40.885694375629811 56.442370705394346 43.792761472263791 56.904925363719435 54.130191950412801 60.363033885222762 59.21803876163267 59.938488016568478 65.231422563551348 53.763942742182842 68.167134388135779 41.959593523646319 70.225195459536636 31.620932484803802 71.720462157204821 20.315304099181933 73.557018158847157 19.749401377454319 75.166418576112079 21.264670220826385 </gml:posList>
                                </gml:LinearRing>
                            </gml:exterior>
                        </gml:Polygon>
                    </gpml:value>
                    <gml:description></gml:description>
                    <gpml:valueType xmlns:gml="http://www.opengis.net/gml">gml:Polygon</gpml:valueType>
                </gpml:ConstantValue>
            </gpml:unclassifiedGeometry>
            <gml:description>probably not continental crust, but we're not really sure what's here</gml:description>
            <gml:name>Outboard baltica</gml:name>
            <gml:validTime>
                <gml:TimePeriod>
                    <gml:begin>
                        <gml:TimeInstant>
                            <gml:timePosition gml:frame="http://gplates.org/TRS/flat">1000</gml:timePosition>
                        </gml:TimeInstant>
                    </gml:begin>
                    <gml:end>
                        <gml:TimeInstant>
                            <gml:timePosition gml:frame="http://gplates.org/TRS/flat">720.10000000000002</gml:timePosition>
                        </gml:TimeInstant>
                    </gml:end>
                </gml:TimePeriod>
            </gml:validTime>
        </gpml:UnclassifiedFeature>
    </gml:featureMember>
    <gml:featureMember>
        <gpml:UnclassifiedFeature>
            <gpml:identity>GPlates-e29e0a75-9a88-4f7c-998a-d0e14b5fcae5</gpml:identity>
            <gpml:revision>GPlates-9e67b93d-6e4f-4af5-b432-560f53f87b2e</gpml:revision>
            <gpml:geometryImportTime>
                <gml:TimeInstant>
                    <gml:timePosition gml:frame="http://gplates.org/TRS/flat">922.86869999999999</gml:timePosition>
                </gml:TimeInstant>
            </gpml:geometryImportTime>
            <gpml:reconstructionPlateId>
                <gpml:ConstantValue>
                    <gpml:value>101</gpml:value>
                    <gml:description></gml:description>
                    <gpml:valueType xmlns:gpml="http://www.gplates.org/gplates">gpml:plateId</gpml:valueType>
                </gpml:ConstantValue>
            </gpml:reconstructionPlateId>
            <gpml:unclassifiedGeometry>
                <gpml:ConstantValue>
                    <gpml:value>
                        <gml:Polygon>
                            <gml:exterior>
                                <gml:LinearRing>
                                    <gml:posList gml:dimension="2">61.082188280272547 -127.26495704573406 63.590925769795838 -132.86727937307251 58.566373569712802 -134.52458984588969 53.825964798241252 -133.57400858961881 44.400665593649613 -131.58572395854233 39.692025509232508 -129.16177402709167 35.655245995036331 -123.69981455394799 29.779193174010373 -117.46311703139618 28.686743166704048 -113.91577109457086 36.526897501081393 -116.73666823102678 47.803483775251827 -119.42664906668408 58.190678477599882 -124.71938624910837 61.082188280272547 -127.26495704573406 </gml:posList>
                                </gml:LinearRing>
                            </gml:exterior>
                        </gml:Polygon>
                    </gpml:value>
                    <gml:description></gml:description>
                    <gpml:valueType xmlns:gml="http://www.opengis.net/gml">gml:Polygon</gpml:valueType>
                </gpml:ConstantValue>
            </gpml:unclassifiedGeometry>
            <gml:name>Missing Rodinia Crust</gml:name>
            <gml:validTime>
                <gml:TimePeriod>
                    <gml:begin>
                        <gml:TimeInstant>
                            <gml:timePosition gml:frame="http://gplates.org/TRS/flat">930</gml:timePosition>
                        </gml:TimeInstant>
                    </gml:begin>
                    <gml:end>
                        <gml:TimeInstant>
                            <gml:timePosition gml:frame="http://gplates.org/TRS/flat">800.10000000000002</gml:timePosition>
                        </gml:TimeInstant>
                    </gml:end>
                </gml:TimePeriod>
            </gml:validTime>
        </gpml:UnclassifiedFeature>
    </gml:featureMember>
    <gml:featureMember>
        <gpml:UnclassifiedFeature>
            <gpml:identity>GPlates-b931fcfa-8d70-43ce-b4ee-9133056eb570</gpml:identity>
            <gpml:revision>GPlates-c1a7bef4-f4bf-44a6-859a-919844bc10f0</gpml:revision>
            <gpml:conjugatePlateId>0</gpml:conjugatePlateId>
            <gpml:geometryImportTime>
                <gml:TimeInstant>
                    <gml:timePosition gml:frame="http://gplates.org/TRS/flat">0</gml:timePosition>
                </gml:TimeInstant>
            </gpml:geometryImportTime>
            <gpml:leftPlate>0</gpml:leftPlate>
            <gpml:reconstructionPlateId>
                <gpml:ConstantValue>
                    <gpml:value>8013</gpml:value>
                    <gml:description></gml:description>
                    <gpml:valueType xmlns:gpml="http://www.gplates.org/gplates">gpml:plateId</gpml:valueType>
                </gpml:ConstantValue>
            </gpml:reconstructionPlateId>
            <gpml:rightPlate>0</gpml:rightPlate>
            <gpml:shapefileAttributes>
                <gpml:KeyValueDictionary>
                    <gpml:element>
                        <gpml:KeyValueDictionaryElement>
                            <gpml:key>NAME</gpml:key>
                            <gpml:valueType xmlns:xsi="http://www.w3.org/XMLSchema-instance">xsi:string</gpml:valueType>
                            <gpml:value>Mt Read; Tyennan</gpml:value>
                        </gpml:KeyValueDictionaryElement>
                    </gpml:element>
                    <gpml:element>
                        <gpml:KeyValueDictionaryElement>
                            <gpml:key>PLATEID1</gpml:key>
                            <gpml:valueType xmlns:xsi="http://www.w3.org/XMLSchema-instance">xsi:integer</gpml:valueType>
                            <gpml:value>8013</gpml:value>
                        </gpml:KeyValueDictionaryElement>
                    </gpml:element>
                    <gpml:element>
                        <gpml:KeyValueDictionaryElement>
                            <gpml:key>FROMAGE</gpml:key>
                            <gpml:valueType xmlns:xsi="http://www.w3.org/XMLSchema-instance">xsi:double</gpml:valueType>
                            <gpml:value>1400</gpml:value>
                        </gpml:KeyValueDictionaryElement>
                    </gpml:element>
                    <gpml:element>
                        <gpml:KeyValueDictionaryElement>
                            <gpml:key>TOAGE</gpml:key>
                            <gpml:valueType xmlns:xsi="http://www.w3.org/XMLSchema-instance">xsi:double</gpml:valueType>
                            <gpml:value>-999</gpml:value>
                        </gpml:KeyValueDictionaryElement>
                    </gpml:element>
                    <gpml:element>
                        <gpml:KeyValueDictionaryElement>
                            <gpml:key>PLATEID2</gpml:key>
                            <gpml:valueType xmlns:xsi="http://www.w3.org/XMLSchema-instance">xsi:integer</gpml:valueType>
                            <gpml:value>0</gpml:value>
                        </gpml:KeyValueDictionaryElement>
                    </gpml:element>
                    <gpml:element>
                        <gpml:KeyValueDictionaryElement>
                            <gpml:key>GPGIM_TYPE</gpml:key>
                            <gpml:valueType xmlns:xsi="http://www.w3.org/XMLSchema-instance">xsi:string</gpml:valueType>
                            <gpml:value>gpml:UnclassifiedFeature</gpml:value>
                        </gpml:KeyValueDictionaryElement>
                    </gpml:element>
                    <gpml:element>
                        <gpml:KeyValueDictionaryElement>
                            <gpml:key>FEATURE_ID</gpml:key>
                            <gpml:valueType xmlns:xsi="http://www.w3.org/XMLSchema-instance">xsi:string</gpml:valueType>
                            <gpml:value>GPlates-b931fcfa-8d70-43ce-b4ee-9133056eb570</gpml:value>
                        </gpml:KeyValueDictionaryElement>
                    </gpml:element>
                    <gpml:element>
                        <gpml:KeyValueDictionaryElement>
                            <gpml:key>L_PLATE</gpml:key>
                            <gpml:valueType xmlns:xsi="http://www.w3.org/XMLSchema-instance">xsi:integer</gpml:valueType>
                            <gpml:value>0</gpml:value>
                        </gpml:KeyValueDictionaryElement>
                    </gpml:element>
                    <gpml:element>
                        <gpml:KeyValueDictionaryElement>
                            <gpml:key>R_PLATE</gpml:key>
                            <gpml:valueType xmlns:xsi="http://www.w3.org/XMLSchema-instance">xsi:integer</gpml:valueType>
                            <gpml:value>0</gpml:value>
                        </gpml:KeyValueDictionaryElement>
                    </gpml:element>
                    <gpml:element>
                        <gpml:KeyValueDictionaryElement>
                            <gpml:key>SPREAD_ASY</gpml:key>
                            <gpml:valueType xmlns:xsi="http://www.w3.org/XMLSchema-instance">xsi:double</gpml:valueType>
                            <gpml:value>0</gpml:value>
                        </gpml:KeyValueDictionaryElement>
                    </gpml:element>
                    <gpml:element>
                        <gpml:KeyValueDictionaryElement>
                            <gpml:key>IMPORT_AGE</gpml:key>
                            <gpml:valueType xmlns:xsi="http://www.w3.org/XMLSchema-instance">xsi:double</gpml:valueType>
                            <gpml:value>0</gpml:value>
                        </gpml:KeyValueDictionaryElement>
                    </gpml:element>
                </gpml:KeyValueDictionary>
            </gpml:shapefileAttributes>
            <gpml:spreadingAsymmetry>0</gpml:spreadingAsymmetry>
            <gpml:unclassifiedGeometry>
                <gpml:ConstantValue>
                    <gpml:value>
                        <gml:Polygon>
                            <gml:exterior>
                                <gml:LinearRing>
                                    <gml:posList gml:dimension="2">-41.099027777777778 146.1386138888889 -41.123955000000002 146.18265194444444 -41.138837777777781 146.24105888888892 -41.142785833333328 146.25422194444445 -41.134463888888888 146.27326388888889 -41.14619888888889 146.36999777777777 -41.157902777777778 146.38266583333333 -41.156731944444445 146.40500583333332 -41.143530833333351 146.44334083333334 -41.144357777777778 146.47027194444445 -41.134279999999997 146.50469277777779 -41.104530833333335 146.54776583333333 -41.106327777777786 146.56213583333334 -41.121700833333335 146.57155194444445 -41.154848888888893 146.56688194444445 -41.160106944444443 146.58096694444444 -41.204111944444442 146.57697277777777 -41.206355000000009 146.60034694444445 -41.174281944444445 146.59097583333335 -41.142623888888892 146.61369388888889 -41.14232777777778 146.60251277777778 -41.134347777777776 146.60147499999999 -41.109837777777777 146.64370694444443 -41.091213888888888 146.64649583333338 -41.071953888888899 146.66482277777777 -41.081535833333341 146.68242583333333 -41.077777777777769 146.69383888888888 -41.064500000000002 146.72409277777777 -41.052996944444445 146.71664972222223 -41.047873888888887 146.72342277777778 -41.074458888888891 146.75889777777778 -41.068597777777768 146.76779388888889 -41.084190833333331 146.79661777777778 -41.174154999999999 146.83821083333333 -41.169456944444448 146.85398888888889 -41.153694999999999 146.84968499999999 -41.158380000000001 146.87495277777776 -41.185850833333333 146.89419388888888 -41.200944999999997 146.90413694444445 -41.216439999999999 146.91857388888889 -41.224786944444446 146.92509194444443 -41.23319 146.930125 -41.247766944444457 146.93855583333334 -41.256683888888887 146.94511583333335 -41.264515833333341 146.95011388888889 -41.26788777777778 146.95183277777778 -41.272832777777786 146.95737888888888 -41.280119999999997 146.96159777777777 -41.285150000000002 146.96491888888892 -41.291865833333333 146.9691 -41.297495833333343 146.97171777777777 -41.304639999999999 146.97965194444444 -41.315270833333351 146.98633694444445 -41.320300000000003 146.98965972222223 -41.326300000000003 146.99751888888889 -41.337472777777776 147.00498999999999 -41.344216944444454 147.00843194444445 -41.353015833333338 147.01797694444446 -41.366473888888891 147.02560888888888 -41.380871944444443 147.03852499999999 -41.384815000000003 147.04028694444443 -41.390900000000002 147.04592500000001 -41.399870833333331 147.05101694444446 -41.405498888888886 147.05364277777778 -41.411611944444445 147.05853888888888 -41.42004 147.06285083333333 -41.425125833333333 147.064695 -41.431267777777776 147.06884888888888 -41.439723888888892 147.07241888888888 -41.443666944444445 147.07418388888888 -41.448722777777775 147.07677194444443 -41.45715083333333 147.08108694444445 -41.46726277777779 147.08626583333333 -41.482490000000006 147.0925488888889 -41.49151777777778 147.09616194444445 -41.503198888888889 147.10518500000001 -41.521223888888883 147.11316083333332 -41.530250833333334 147.11677777777777 -41.539673888888892 147.12490083333333 -41.552612777777775 147.13103388888888 -41.559953888888892 147.13378888888889 -41.567148888888887 147.14026694444445 -41.573889999999999 147.14372777777777 -41.578431944444446 147.1447938888889 -41.583428888888889 147.1488788888889 -41.591824999999993 147.15395083333334 -41.597480833333336 147.15584277777776 -41.604102777777776 147.162285 -41.612498888888894 147.16735888888888 -41.618637777777778 147.17152777777778 -41.626490833333335 147.17581777777778 -41.633288888888899 147.17779277777777 -41.639368888888896 147.18345277777777 -41.646107777777779 147.1869188888889 -41.656217777777783 147.1921188888889 -41.664070000000002 147.19641277777777 -41.678090000000005 147.20413500000001 -41.698877777777795 147.21458277777776 -41.720088888888888 147.22880583333333 -41.734166944444446 147.23504500000001 -41.740904999999998 147.23851777777779 -41.75206583333334 147.24604777777779 -41.757690833333335 147.248695 -41.763255833333332 147.25283388888889 -41.77230888888888 147.25572694444443 -41.780701944444452 147.26081777777782 -41.796462777777776 147.26793499999999 -41.805455833333326 147.27232277777779 -41.812764999999992 147.27584194444444 -41.820102777777777 147.278615 -41.825155833333334 147.28122500000001 -41.838750833333336 147.28519777777777 -41.856735833333325 147.29398194444445 -41.879261944444437 147.30384583333333 -41.895050833333336 147.31023083333332 -41.902388888888886 147.3130088888889 -41.914718888888892 147.319895 -41.920913888888883 147.32259194444444 -41.927619999999997 147.32682500000001 -41.938355833333333 147.33060083333334 -41.949000833333351 147.33662083333334 -41.958563888888889 147.3410638888889 -41.980003888888895 147.34937083333332 -42.001984999999998 147.35847000000004 -42.018251944444444 147.36715777777778 -42.025527777777768 147.37144000000001 -42.031150833333335 147.37410083333333 -42.039630833333327 147.37697194444445 -42.04357000000001 147.37876 -42.05144694444445 147.38233777777776 -42.05598777777778 147.38342083333333 -42.062150833333334 147.38687388888889 -42.073486944444447 147.38995472222223 -42.082506944444447 147.39361888888888 -42.089271944444441 147.39636694444445 -42.102892777777775 147.39961777777779 -42.117595833333333 147.40445194444445 -42.136870000000002 147.40962277777777 -42.153887777777776 147.41387888888889 -42.178333888888886 147.41868277777778 -42.185730833333331 147.41997888888889 -42.195412777777776 147.42144388888889 -42.201095833333333 147.42261388888889 -42.208492777777785 147.42391083333334 -42.215828888888886 147.42670694444445 -42.233417777777788 147.43101194444444 -42.245865000000009 147.43493777777778 -42.267421944444443 147.44029083333334 -42.284980833333336 147.44535083333332 -42.306536944444446 147.45070777777778 -42.318442777777783 147.45384694444445 -42.326379999999993 147.45594083333333 -42.357965833333331 147.461465 -42.322209999999998 147.40777583333335 -42.260826944444446 147.3471638888889 -42.193550833333333 147.285695 -42.126123888888891 147.24184 -42.049471944444441 147.18490277777778 -42.001508888888885 147.15592777777778 -41.945467777777779 147.12257694444443 -41.889656944444461 147.08217277777777 -41.865022777777774 147.05966583333333 -41.849739999999997 147.04477194444445 -41.842175833333329 147.03583472222223 -41.772323888888891 146.95605694444444 -41.754334999999998 146.926725 -41.744330000000005 146.90935277777777 -41.739726944444442 146.89845777777776 -41.737330833333345 146.88926000000001 -41.731090000000002 146.87672277777779 -41.725837777777777 146.86727083333332 -41.719746944444445 146.85175694444445 -41.709240000000001 146.83285694444444 -41.699300833333332 146.81401194444445 -41.691643888888891 146.79537500000001 -41.687145833333332 146.78225694444444 -41.673805833333333 146.75115388888889 -41.663857777777785 146.73232388888889 -41.656761944444447 146.71375 -41.646151944444448 146.68514999999999 -41.638591944444443 146.66429888888888 -41.631836944444444 146.65025083333333 -41.627749999999999 146.640175 -41.623018888888886 146.63153888888888 -41.618931944444455 146.62146583333336 -41.611417777777781 146.61109388888889 -41.602742777777777 146.58941388888888 -41.59377083333333 146.57369 -41.585112777777788 146.56322694444444 -41.578883888888889 146.54998583333332 -41.569300833333337 146.534965 -41.562461944444443 146.52242277777779 -41.552415000000003 146.50512583333332 -41.545183888888886 146.48882083333334 -41.538378888888886 146.47554194444444 -41.531534999999998 146.46300888888888 -41.525261944444452 146.45052583333333 -41.519984999999998 146.44111583333333 -41.50935888888889 146.42378694444446 -41.49794694444445 146.39893000000001 -41.490850000000002 146.37966777777777 -41.485747777777782 146.3665488888889 -41.48000277777777 146.35487000000001 -41.476968888888891 146.346405 -41.470865000000003 146.33022083333333 -41.467436944444451 146.31799277777779 -41.463543888888886 146.30348888888889 -41.459471944444445 146.29270277777778 -41.455934999999997 146.28270777777777 -41.451861944444445 146.27192277777777 -41.447892777777788 146.2589088888889 -41.445065833333345 146.24599194444446 -41.442096944444444 146.23604777777777 -41.438055833333337 146.22452277777776 -41.432079999999999 146.20537972222223 -41.426882777777777 146.1818288888889 -41.424225 146.16520194444445 -41.423605000000002 146.15396388888888 -41.423088888888891 146.14049694444444 -41.422432777777786 146.13000194444444 -41.422243888888879 146.12178277777781 -41.422261944444443 146.10910583333333 -41.421897777777779 146.10460194444445 -41.422105000000002 146.10014388888888 -41.421741944444442 146.09564 -41.422052777777779 146.08895277777779 -41.422830833333343 146.08454083333334 -41.423918888888885 146.07344277777779 -41.424835000000002 146.06605999999999 -41.425577777777775 146.06239083333332 -41.427875833333331 146.04989888888889 -41.429966944444445 146.041865 -41.432595000000006 146.0346188888889 -41.436637777777776 146.02152000000001 -41.438830000000003 146.01125500000001 -41.444993888888888 145.989375 -41.449170000000002 145.97329999999999 -41.454520833333333 145.95657194444445 -41.456471944444445 145.95150583333336 -41.459598888888891 145.94578777777778 -41.464036944444445 145.93644499999999 -41.466591944444438 145.93068 -41.470255833333333 145.92574999999999 -41.476406944444442 145.91654083333333 -41.478927777777784 145.91151888888888 -41.482019999999999 145.90654194444446 -41.486286944444444 145.90091194444443 -41.490924999999997 145.88710277777778 -41.494520000000001 145.88365694444445 -41.497173888888888 145.87565888888889 -41.50386000000001 145.86723277777779 -41.516220833333335 145.84731277777777 -41.522233888888891 145.84107 -41.525256944444443 145.83757694444444 -41.52834583333334 145.832595 -41.532544999999999 145.82844694444444 -41.540502777777782 145.8171288888889 -41.546952777777776 145.81390388888889 -41.553230000000006 145.80170388888888 -41.556789999999999 145.79899694444444 -41.560011944444447 145.79103583333332 -41.563000000000002 145.78828388888888 -41.567263888888888 145.78264388888888 -41.572636944444447 145.77783777777779 -41.576229999999995 145.774385 -41.583886944444444 145.76975583333333 -41.588248888888891 145.76188194444444 -41.593686944444443 145.75558388888888 -41.599058888888891 145.750775 -41.602046944444446 145.74802 -41.609703888888887 145.74338777777777 -41.615744999999997 145.73638777777776 -41.625950000000003 145.72597583333334 -41.635010833333332 145.71547194444443 -41.639173888888891 145.71206000000004 -41.655120833333342 145.70133972222223 -41.66612277777778 145.6857488888889 -41.67270083333333 145.67953083333333 -41.682200000000002 145.67204277777779 -41.689380833333331 145.66512194444445 -41.698176944444441 145.66056694444444 -41.701735000000006 145.65785083333333 -41.707707777777777 145.65233000000001 -41.713076944444452 145.64750888888889 -41.717237777777783 145.64409083333334 -41.724320000000006 145.63940083333333 -41.729215000000003 145.6322988888889 -41.733881944444441 145.63041388888888 -41.738743888888891 145.62405583333336 -41.743572777777779 145.61844194444444 -41.748907777777781 145.6143638888889 -41.751828888888888 145.61309194444445 -41.754815000000015 145.61032888888889 -41.766433888888891 145.60673083333333 -41.770820000000001 145.5980888888889 -41.774979999999999 145.59466583333332 -41.779172777777781 145.59049694444445 -41.783299999999997 145.58782000000002 -41.790822777777777 145.58615 -41.796728888888886 145.58211194444445 -41.801966944444445 145.58026694444445 -41.808378888888889 145.57776277777776 -41.81187083333333 145.57653277777777 -41.817140833333333 145.57394194444444 -41.821807777777778 145.57205194444444 -41.825266944444444 145.57156777777777 -41.829329999999999 145.57038083333336 -41.833963888888881 145.56923777777777 -41.837487777777774 145.56726083333334 -41.842628888888889 145.56765388888888 -41.850754999999999 145.56527888888888 -41.854215000000003 145.56479388888889 -41.857706944444438 145.56356277777778 -41.860595000000004 145.56303500000001 -41.864085833333334 145.56180277777779 -41.866941944444449 145.56202194444444 -41.872147777777776 145.56092083333334 -41.876146944444457 145.56122583333334 -41.879035000000002 145.56069777777779 -41.885921944444448 145.560475 -41.892204999999997 145.56095500000001 -41.900170000000003 145.56231194444445 -41.904739999999997 145.56266083333333 -41.911023888888892 145.56314083333334 -41.916703888888897 145.564325 -41.921844999999998 145.56471777777779 -41.926381944444444 145.5658138888889 -41.930380833333331 145.56612000000001 -41.942376944444447 145.56703694444445 -41.949230833333331 145.56756083333335 -41.953800833333332 145.56791083333334 -41.957767777777775 145.5689638888889 -41.968048888888887 145.56975083333333 -41.972047777777789 145.57005694444445 -41.988041944444447 145.57128083333333 -41.998355833333335 145.57132083333335 -42.005210833333336 145.57184583333333 -42.013746944444442 145.57325 -42.025709999999989 145.57491583333334 -42.03313583333334 145.57548472222223 -42.041164999999999 145.57534972222223 -42.04801888888889 145.57587583333333 -42.053731944444451 145.57631277777779 -42.060046944444444 145.57604694444444 -42.075436944444448 145.57797777777779 -42.082291944444442 145.57850388888889 -42.088574999999999 145.57898583333332 -42.096065000000003 145.57805888888888 -42.10177694444446 145.57849694444445 -42.108092777777777 145.57823083333332 -42.113836944444451 145.57792083333334 -42.12072388888889 145.57769777777779 -42.127006944444446 145.57818 -42.135067777777792 145.57729694444444 -42.14252583333333 145.57711777777777 -42.151793888888889 145.57482388888889 -42.158680833333335 145.57460194444445 -42.163885833333332 145.57349777777779 -42.168487777777784 145.57310000000001 -42.175405833333336 145.57212777777781 -42.182863888888889 145.5719488888889 -42.186895 145.57150583333333 -42.197778888888884 145.57158972222223 -42.202984999999998 145.57048583333332 -42.209870833333341 145.57026277777777 -42.217963888888882 145.5686288888889 -42.22710277777778 145.56933000000001 -42.232880000000002 145.56827000000001 -42.236910000000002 145.56782694444445 -42.250111944444441 145.56733583333335 -42.255855833333335 145.567025 -42.262138888888899 145.56750694444443 -42.269596944444451 145.56732694444443 -42.283972777777777 145.5661738888889 -42.292033888888888 145.56528777777777 -42.298887777777786 145.5658138888889 -42.30694888888889 145.56492777777777 -42.313232777777777 145.56540972222223 -42.320753888888888 145.56372999999999 -42.327608888888889 145.56425583333333 -42.333955833333334 145.56323777777777 -42.338556944444434 145.56283777777779 -42.34661777777778 145.56195194444444 -42.35693194444444 145.56199083333334 -42.360961944444455 145.56154694444444 -42.365563888888893 145.56114694444443 -42.373052777777779 145.56021583333333 -42.381081944444446 145.56008 -42.383969999999998 145.55954777777777 -42.393140833333334 145.5594988888889 -42.397775000000003 145.55834888888893 -42.412753888888886 145.55648500000004 -42.428335833333328 145.55391472222223 -42.442775833333336 145.55125583333333 -42.453185833333329 145.54903972222223 -42.464672777777778 145.54841388888889 -42.471559999999997 145.54818888888889 -42.48015888888888 145.5480938888889 -42.488758888888881 145.548 -42.498500833333331 145.54799388888893 -42.507671944444446 145.54794388888888 -42.519191944444444 145.54656583333335 -42.527790833333341 145.54647083333333 -42.536454999999997 145.54487388888893 -42.54219888888889 145.54455972222223 -42.548545833333336 145.54353888888892 -42.554256944444447 145.54397694444444 -42.560571944444447 145.54370694444444 -42.573708888888888 145.544715 -42.593128888888891 145.54620583333335 -42.601125000000003 145.54682 -42.606836944444446 145.54725888888888 -42.614261944444451 145.54782888888889 -42.625145833333335 145.54791 -42.634315833333332 145.54785999999999 -42.643455000000003 145.54856194444446 -42.650308888888887 145.54908888888889 -42.658272777777775 145.55045583333333 -42.66569777777778 145.55102694444443 -42.674771944444444 145.55323583333333 -42.681625833333335 145.55376277777779 -42.689018888888896 145.55508694444447 -42.695872777777787 145.55561472222223 -42.70329777777777 145.55618583333333 -42.709008888888896 145.55662583333333 -42.715323888888889 145.55635583333333 -42.720463888888887 145.55675194444444 -42.727317777777778 145.55727972222223 -42.733632777777778 145.55701083333332 -42.742231944444434 145.55691694444445 -42.749656944444439 145.55748888888891 -42.757081944444444 145.55806083333334 -42.763935000000004 145.55858888888889 -42.771930833333336 145.55920472222223 -42.777071944444451 145.55960083333332 -42.782243888888878 145.55924388888889 -42.785670833333342 145.55950777777778 -42.790271944444441 145.55910694444444 -42.793127777777784 145.55932694444445 -42.801155833333333 145.55918888888888 -42.806327777777788 145.55883194444445 -42.810357777777774 145.55838583333335 -42.814387777777775 145.55794 -42.819560833333334 145.55758277777778 -42.824732777777776 145.55722472222223 -42.831618888888883 145.5569988888889 -42.837933888888891 145.55672972222223 -42.844882777777777 145.55499472222223 -42.851197777777777 145.55472472222223 -42.856973888888888 145.55365694444444 -42.861575000000009 145.55325500000001 -42.866778888888888 145.55214277777779 -42.870809999999999 145.55169694444444 -42.875981944444447 145.55133777777777 -42.88172500000001 145.55102388888889 -42.888071944444441 145.54999888888889 -42.893211944444438 145.55039583333337 -42.899526944444446 145.55012500000001 -42.904666944444443 145.55052083333334 -42.913868888888892 145.54971583333335 -42.923006944444445 145.55042083333333 -42.927036944444446 145.5499738888889 -42.930495833333332 145.54948388888889 -42.935096944444446 145.54908083333333 -42.938555833333339 145.54858972222223 -42.942585833333332 145.54814388888889 -42.959230833333336 145.55426694444444 -42.962185833333336 145.50005194444444 -42.954898888888891 145.49565777777778 -42.918140000000001 145.48869999999999 -42.908542777777782 145.47769583333334 -42.890320000000003 145.47551583333333 -42.88880000000001 145.4556288888889 -42.847748888888887 145.42575583333334 -42.788298888888889 145.41263388888888 -42.775923888888904 145.41034999999999 -42.765242777777779 145.40678694444443 -42.751463888888885 145.40279194444443 -42.734749999999998 145.39632083333333 -42.719912777777779 145.38598500000001 -42.708480000000002 145.3781788888889 -42.628742777777781 145.35061999999999 -42.630588888888887 145.32364583333336 -42.612302777777778 145.32225500000001 -42.595253888888891 145.2938288888889 -42.604642777777777 145.26548277777778 -42.592555833333336 145.25727388888888 -42.577210000000001 145.28868583333335 -42.563291944444444 145.29912388888889 -42.535851944444445 145.27174888888888 -42.492341944444448 145.25881194444443 -42.460002777777788 145.24629388888891 -42.426850833333333 145.26051583333333 -42.418616944444452 145.26330277777777 -42.357785 145.2283338888889 -42.342541944444442 145.232575 -42.30401777777778 145.19874694444445 -42.290076944444444 145.21819777777779 -42.246051944444446 145.21532999999999 -42.200810833333335 145.19578194444443 -42.191856944444446 145.17519583333333 -42.179279999999999 145.18276694444444 -42.186864999999997 145.20694694444444 -42.240790833333335 145.24178694444444 -42.254317777777779 145.27121500000001 -42.27500083333333 145.27137194444444 -42.271195833333323 145.29349500000001 -42.277793888888887 145.29802694444444 -42.272212777777774 145.31243194444446 -42.29714083333333 145.31760194444445 -42.308567777777775 145.32721583333333 -42.321069999999999 145.35428083333332 -42.352686944444443 145.4046788888889 -42.352606944444446 145.43104388888889 -42.390351944444447 145.45059194444445 -42.402880000000003 145.44378583333332 -42.500255000000003 145.47348194444444 -42.501716944444446 145.48573500000001 -42.432225000000003 145.47668583333333 -42.404342777777778 145.48089694444445 -42.415232777777774 145.50631083333334 -42.407924999999999 145.51221500000003 -42.394317777777779 145.53470694444445 -42.36259583333333 145.54445694444445 -42.344601944444442 145.51368083333332 -42.32300583333334 145.51862388888892 -42.32632694444446 145.50397388888888 -42.31478083333333 145.49657500000001 -42.346415 145.48754083333333 -42.321368888888891 145.45896694444446 -42.305723888888899 145.46085888888888 -42.278636944444443 145.42453472222223 -42.228097777777784 145.36967694444445 -42.224251944444447 145.35869 -42.211805833333337 145.35573083333333 -42.189123888888886 145.36808277777777 -42.193278888888891 145.34076194444444 -42.183030000000009 145.33955583333332 -42.160703888888882 145.35497583333333 -42.140496944444443 145.314255 -42.135506944444437 145.30317500000001 -42.172382777777777 145.29320000000004 -42.178381944444446 145.28113083333332 -42.206521944444447 145.28967777777777 -42.210595833333336 145.2721138888889 -42.199263888888886 145.25273777777778 -42.168635000000002 145.24690777777778 -42.132759999999998 145.26753388888889 -42.039827777777781 145.25670083333333 -41.994587777777781 145.22705083333332 -41.925120833333331 145.18563888888889 -41.890311944444441 145.12241277777778 -41.86512583333333 145.10379583333332 -41.842512777777777 145.09675972222223 -41.84145083333334 145.10110194444445 -41.833631944444434 145.11027388888888 -41.830534999999998 145.11604083333333 -41.828548888888889 145.122635 -41.824820000000003 145.12985277777778 -41.817323888888893 145.15925388888888 -41.812899999999999 145.16941277777778 -41.809708888888892 145.177415 -41.809525833333332 145.18189277777779 -41.807027777777776 145.18695083333333 -41.805099999999996 145.19204999999999 -41.803233888888883 145.19565583333332 -41.797603888888887 145.20722194444448 -41.796277777777775 145.21161583333335 -41.794287777777775 145.21820583333334 -41.787900833333332 145.23420388888889 -41.782482777777773 145.24054277777779 -41.776523888888889 145.24609388888888 -41.774084999999999 145.24965583333332 -41.763880833333339 145.26088083333335 -41.756115000000008 145.26854083333333 -41.746124999999999 145.27454083333333 -41.742635 145.27578083333333 -41.728645833333331 145.28148694444445 -41.722901944444445 145.28181277777779 -41.718268888888893 145.28296888888889 -41.711953888888878 145.28325277777779 -41.706749999999992 145.28436694444446 -41.699260833333327 145.28531277777779 -41.695230833333326 145.285765 -41.689548888888886 145.28460000000001 -41.684406944444447 145.28422277777779 -41.675805833333335 145.28433972222223 -41.667205000000003 145.28445583333334 -41.663267777777776 145.28267277777778 -41.657555000000002 145.2822538888889 -41.652412777777776 145.28187694444443 -41.643271944444443 145.28120694444445 -41.638129999999997 145.28083000000001 -41.629528888888892 145.28094694444445 -41.619245000000006 145.2801938888889 -41.612388888888887 145.27969194444444 -41.607817777777775 145.27935694444446 -41.603850000000008 145.27831888888889 -41.597565000000003 145.27785888888889 -41.586678888888891 145.2778088888889 -41.580934999999997 145.27813499999999 -41.571700833333338 145.2796988888889 -41.554313888888892 145.28439777777777 -41.544446944444438 145.28740777777779 -41.536261944444448 145.29128583333335 -41.526935000000009 145.29508000000001 -41.51161583333333 145.30515 -41.501593888888891 145.31187472222223 -41.496265000000001 145.31595972222223 -41.48909888888889 145.32289277777778 -41.481931944444447 145.329825 -41.474920833333336 145.33303777777778 -41.470765833333331 145.33646194444444 -41.462839999999993 145.34781083333334 -41.459225000000004 145.35201777777777 -41.453645833333333 145.36204694444444 -41.451141944444444 145.36708194444444 -41.448700000000002 145.37063000000001 -41.444989999999997 145.37706583333335 -41.438140833333335 145.38998000000001 -41.434556944444445 145.39344277777778 -41.429073888888894 145.41465777777779 -41.426631944444445 145.41820277777776 -41.423459999999999 145.42542194444445 -41.422096944444448 145.43054000000001 -41.42013 145.43635694444444 -41.417973888888888 145.44663277777778 -41.416387777777786 145.45695083333337 -41.414292777777774 145.46574083333334 -41.413563888888888 145.46941277777779 -41.41149999999999 145.47745888888889 -41.410769999999999 145.48113083333334 -41.409848888888888 145.48926194444445 -41.409118888888891 145.49293472222223 -41.408355833333331 145.49735000000001 -41.406958888888887 145.50320777777779 -41.403143888888891 145.52528277777779 -41.401200833333334 145.54377194444444 -41.397227777777779 145.55614277777781 -41.395666944444436 145.56571388888889 -41.392650000000003 145.56921194444445 -41.391120833333339 145.5780388888889 -41.388006944444442 145.583765 -41.386098888888888 145.58809194444444 -41.384794999999997 145.59171888888889 -41.381259999999997 145.6071 -41.377066944444444 145.61125083333334 -41.375665833333336 145.61710583333334 -41.367901944444448 145.63737777777777 -41.361000000000011 145.65100583333336 -41.357785833333331 145.65895499999999 -41.346115833333343 145.67668277777778 -41.342492777777771 145.6808738888889 -41.338868888888889 145.68506388888889 -41.331522777777778 145.69567083333334 -41.327832777777786 145.701345 -41.320046944444442 145.70893583333333 -41.317124999999997 145.71019972222223 -41.314038888888888 145.7151738888889 -41.31095194444444 145.7201488888889 -41.307360833333334 145.7235938888889 -41.301825000000001 145.73210083333333 -41.292630000000003 145.74553583333332 -41.288267777777776 145.75338777777779 -41.283433888888887 145.75896777777777 -41.277225833333333 145.76965194444443 -41.272523888888891 145.77226388888889 -41.266313888888888 145.78294583333334 -41.260940833333336 145.78773694444445 -41.257247777777778 145.79340388888889 -41.249357777777774 145.80320694444444 -41.24347888888888 145.80646777777778 -41.239280833333339 145.81060500000001 -41.236291944444446 145.81334777777778 -41.231388888888887 145.82040499999999 -41.224100833333331 145.82950694444443 -41.219901944444445 145.83364194444445 -41.213821944444454 145.84134888888892 -41.202603888888888 145.86129777777776 -41.199546944444442 145.86552083333333 -41.190340833333337 145.87892888888888 -41.187249999999999 145.88389194444446 -41.184728888888891 145.88890000000001 -41.180931944444453 145.89678194444446 -41.178847777777776 145.90479888888888 -41.176360833333341 145.909065 -41.174948888888892 145.91490277777777 -41.172460833333325 145.91916888888889 -41.168526944444437 145.93001194444443 -41.16721583333333 145.93362694444446 -41.162573888888886 145.9473888888889 -41.158032777777777 145.95892499999999 -41.156482777777775 145.96772583333333 -41.153184999999993 145.97712972222223 -41.150559999999999 145.98435694444444 -41.148675833333336 145.9879238888889 -41.147831944444448 145.99380583333334 -41.146485000000006 145.99816000000001 -41.14510388888889 146.00325388888888 -41.140182777777781 146.02293583333332 -41.138868888888886 146.02654777777778 -41.137886944444446 146.03539194444446 -41.134915833333331 146.05002388888889 -41.131006944444444 146.06011777777778 -41.125556944444455 146.06636888888889 -41.122927777777775 146.07359 -41.120401944444446 146.07858972222223 -41.117373888888892 146.08206194444443 -41.116058888888887 146.08567194444444 -41.099027777777778 146.1386138888889 </gml:posList>
                                </gml:LinearRing>
                            </gml:exterior>
                        </gml:Polygon>
                    </gpml:value>
                    <gml:description></gml:description>
                    <gpml:valueType xmlns:gml="http://www.opengis.net/gml">gml:Polygon</gpml:valueType>
                </gpml:ConstantValue>
            </gpml:unclassifiedGeometry>
            <gml:name>Mt Read; Tyennan</gml:name>
            <gml:validTime>
                <gml:TimePeriod>
                    <gml:begin>
                        <gml:TimeInstant>
                            <gml:timePosition gml:frame="http://gplates.org/TRS/flat">1000</gml:timePosition>
                        </gml:TimeInstant>
                    </gml:begin>
                    <gml:end>
                        <gml:TimeInstant>
                            <gml:timePosition gml:frame="http://gplates.org/TRS/flat">http://gplates.org/times/distantFuture</gml:timePosition>
                        </gml:TimeInstant>
                    </gml:end>
                </gml:TimePeriod>
            </gml:validTime>
        </gpml:UnclassifiedFeature>
    </gml:featureMember>
    <gml:featureMember>
        <gpml:UnclassifiedFeature>
            <gpml:identity>GPlates-5e1ce33c-c581-45dc-b54a-85fe8d1fa2de</gpml:identity>
            <gpml:revision>GPlates-456db692-bcb0-420e-8ca8-c98badc66593</gpml:revision>
            <gpml:conjugatePlateId>0</gpml:conjugatePlateId>
            <gpml:geometryImportTime>
                <gml:TimeInstant>
                    <gml:timePosition gml:frame="http://gplates.org/TRS/flat">0</gml:timePosition>
                </gml:TimeInstant>
            </gpml:geometryImportTime>
            <gpml:leftPlate>0</gpml:leftPlate>
            <gpml:reconstructionPlateId>
                <gpml:ConstantValue>
                    <gpml:value>8013</gpml:value>
                    <gml:description></gml:description>
                    <gpml:valueType xmlns:gpml="http://www.gplates.org/gplates">gpml:plateId</gpml:valueType>
                </gpml:ConstantValue>
            </gpml:reconstructionPlateId>
            <gpml:rightPlate>0</gpml:rightPlate>
            <gpml:shapefileAttributes>
                <gpml:KeyValueDictionary>
                    <gpml:element>
                        <gpml:KeyValueDictionaryElement>
                            <gpml:key>NAME</gpml:key>
                            <gpml:valueType xmlns:xsi="http://www.w3.org/XMLSchema-instance">xsi:string</gpml:valueType>
                            <gpml:value>Tyennan</gpml:value>
                        </gpml:KeyValueDictionaryElement>
                    </gpml:element>
                    <gpml:element>
                        <gpml:KeyValueDictionaryElement>
                            <gpml:key>PLATEID1</gpml:key>
                            <gpml:valueType xmlns:xsi="http://www.w3.org/XMLSchema-instance">xsi:integer</gpml:valueType>
                            <gpml:value>8013</gpml:value>
                        </gpml:KeyValueDictionaryElement>
                    </gpml:element>
                    <gpml:element>
                        <gpml:KeyValueDictionaryElement>
                            <gpml:key>FROMAGE</gpml:key>
                            <gpml:valueType xmlns:xsi="http://www.w3.org/XMLSchema-instance">xsi:double</gpml:valueType>
                            <gpml:value>1400</gpml:value>
                        </gpml:KeyValueDictionaryElement>
                    </gpml:element>
                    <gpml:element>
                        <gpml:KeyValueDictionaryElement>
                            <gpml:key>TOAGE</gpml:key>
                            <gpml:valueType xmlns:xsi="http://www.w3.org/XMLSchema-instance">xsi:double</gpml:valueType>
                            <gpml:value>-999</gpml:value>
                        </gpml:KeyValueDictionaryElement>
                    </gpml:element>
                    <gpml:element>
                        <gpml:KeyValueDictionaryElement>
                            <gpml:key>PLATEID2</gpml:key>
                            <gpml:valueType xmlns:xsi="http://www.w3.org/XMLSchema-instance">xsi:integer</gpml:valueType>
                            <gpml:value>0</gpml:value>
                        </gpml:KeyValueDictionaryElement>
                    </gpml:element>
                    <gpml:element>
                        <gpml:KeyValueDictionaryElement>
                            <gpml:key>GPGIM_TYPE</gpml:key>
                            <gpml:valueType xmlns:xsi="http://www.w3.org/XMLSchema-instance">xsi:string</gpml:valueType>
                            <gpml:value>gpml:UnclassifiedFeature</gpml:value>
                        </gpml:KeyValueDictionaryElement>
                    </gpml:element>
                    <gpml:element>
                        <gpml:KeyValueDictionaryElement>
                            <gpml:key>FEATURE_ID</gpml:key>
                            <gpml:valueType xmlns:xsi="http://www.w3.org/XMLSchema-instance">xsi:string</gpml:valueType>
                            <gpml:value>GPlates-5e1ce33c-c581-45dc-b54a-85fe8d1fa2de</gpml:value>
                        </gpml:KeyValueDictionaryElement>
                    </gpml:element>
                    <gpml:element>
                        <gpml:KeyValueDictionaryElement>
                            <gpml:key>L_PLATE</gpml:key>
                            <gpml:valueType xmlns:xsi="http://www.w3.org/XMLSchema-instance">xsi:integer</gpml:valueType>
                            <gpml:value>0</gpml:value>
                        </gpml:KeyValueDictionaryElement>
                    </gpml:element>
                    <gpml:element>
                        <gpml:KeyValueDictionaryElement>
                            <gpml:key>R_PLATE</gpml:key>
                            <gpml:valueType xmlns:xsi="http://www.w3.org/XMLSchema-instance">xsi:integer</gpml:valueType>
                            <gpml:value>0</gpml:value>
                        </gpml:KeyValueDictionaryElement>
                    </gpml:element>
                    <gpml:element>
                        <gpml:KeyValueDictionaryElement>
                            <gpml:key>SPREAD_ASY</gpml:key>
                            <gpml:valueType xmlns:xsi="http://www.w3.org/XMLSchema-instance">xsi:double</gpml:valueType>
                            <gpml:value>0</gpml:value>
                        </gpml:KeyValueDictionaryElement>
                    </gpml:element>
                    <gpml:element>
                        <gpml:KeyValueDictionaryElement>
                            <gpml:key>IMPORT_AGE</gpml:key>
                            <gpml:valueType xmlns:xsi="http://www.w3.org/XMLSchema-instance">xsi:double</gpml:valueType>
                            <gpml:value>0</gpml:value>
                        </gpml:KeyValueDictionaryElement>
                    </gpml:element>
                </gpml:KeyValueDictionary>
            </gpml:shapefileAttributes>
            <gpml:spreadingAsymmetry>0</gpml:spreadingAsymmetry>
            <gpml:unclassifiedGeometry>
                <gpml:ConstantValue>
                    <gpml:value>
                        <gml:Polygon>
                            <gml:exterior>
                                <gml:LinearRing>
                                    <gml:posList gml:dimension="2">-42.899097772048144 147.52944220515874 -42.999573915730544 147.51309759313384 -43.010860877900413 147.51484974500585 -43.032082777777781 147.45532 -43.033882777777777 147.42594694444443 -43.024000833333332 147.42075777777777 -43.000620833333336 147.40533500000001 -42.960693888888891 147.39671194444443 -42.950233888888896 147.40586888888888 -42.952922777777772 147.42217888888888 -42.991595833333328 147.43215499999999 -43.006446944444434 147.45399194444445 -42.991181944444449 147.48753083333332 -42.961666944444453 147.47731694444445 -42.96233083333334 147.45463000000001 -42.950707777777779 147.44995 -42.91692888888889 147.46418194444445 -42.910213888888897 147.48371083333333 -42.894630833333331 147.47769083333333 -42.895795833333331 147.45591083333332 -42.934570833333332 147.43705 -42.92689 147.41852777777777 -42.909203888888889 147.4107438888889 -42.881223888888897 147.41515277777779 -42.871491944444443 147.40014388888889 -42.875416944444453 147.38704972222223 -42.828407777777784 147.35149972222223 -42.787232777777781 147.309585 -42.768343888888893 147.30088499999999 -42.79967388888889 147.26887388888889 -42.806126944444451 147.27431083333337 -42.808467777777786 147.31027083333333 -42.851487777777777 147.34808277777779 -42.892076944444447 147.35143888888888 -42.900082777777776 147.37380999999999 -42.937933888888892 147.36620888888888 -42.993212777777778 147.34053194444445 -43.036486944444448 147.33594194444444 -43.041770833333331 147.31995583333332 -43.007200000000005 147.29673194444445 -43.04789777777777 147.28588194444444 -43.070309999999992 147.30646777777778 -43.092563888888897 147.2783938888889 -43.152909999999999 147.26777972222223 -43.222859999999997 147.272955 -43.26884583333333 147.25574694444444 -43.274344999999997 147.22225194444445 -43.270905000000013 147.208065 -43.278637777777774 147.18250583333332 -43.267657777777778 147.1619388888889 -43.222973888888887 147.12611194444443 -43.235838888888885 147.12254388888888 -43.237985833333333 147.102295 -43.207432777777775 147.09809972222223 -43.188200000000002 147.12434277777777 -43.142989999999998 147.09533777777779 -43.189878888888899 147.07362499999999 -43.204141944444444 147.07407194444446 -43.201082777777771 147.05463194444445 -43.180210000000002 147.02896583333333 -43.17776388888889 147.00124194444444 -43.10138388888889 147.00644500000001 -43.157931944444442 146.971585 -43.192381944444442 146.99223499999999 -43.242139999999999 147.07851388888889 -43.265303888888887 147.11136083333332 -43.312235000000008 147.08203888888889 -43.299340833333332 147.04903777777778 -43.316321944444439 146.999585 -43.326930833333336 146.99571194444445 -43.33121083333333 147.05112777777777 -43.341535000000007 147.06549972222223 -43.401544999999999 147.02952583333334 -43.415002777777779 147.03288388888888 -43.417776944444455 146.96005500000001 -43.40475277777778 146.93619500000003 -43.414058888888889 146.91915083333333 -43.409482777777775 146.91167777777778 -43.415538888888889 146.90716194444445 -43.435046944444444 146.95862500000004 -43.45621083333333 147.01030194444445 -43.464410000000001 146.99311083333333 -43.453866944444435 146.97412583333335 -43.465897777777784 146.93687 -43.488776944444446 146.93694388888889 -43.481055833333336 146.970225 -43.505156944444444 146.95443083333333 -43.515560833333332 146.93066083333332 -43.512338888888891 146.92029777777779 -43.520257777777772 146.89924583333334 -43.513143888888898 146.89523194444448 -43.560387777777777 146.89781277777777 -43.548686944444455 146.92370500000001 -43.584482777777794 146.91941694444444 -43.603715000000001 146.8845977777778 -43.624231944444453 146.87842083333337 -43.615744999999997 146.86028999999999 -43.617437777777788 146.83379388888889 -43.625965000000001 146.81220694444445 -43.610911944444446 146.82626694444446 -43.585406944444443 146.807175 -43.592312777777778 146.76394194444444 -43.600763888888906 146.75055000000003 -43.593410000000006 146.73429972222223 -43.611719999999998 146.71917694444446 -43.612164999999997 146.71339888888889 -43.61058083333333 146.69610777777777 -43.575200833333334 146.66467888888889 -43.586925000000001 146.64560777777777 -43.561061944444447 146.63225277777778 -43.546219999999998 146.59364777777779 -43.537109999999998 146.59320888888888 -43.471147777777787 146.57304999999999 -43.461116944444441 146.56180694444444 -43.471130833333333 146.55015 -43.518438888888888 146.56783694444445 -43.516642777777776 146.52259777777778 -43.509096944444444 146.5010038888889 -43.53070499999999 146.47180583333332 -43.537025833333338 146.40166388888889 -43.526317777777784 146.39949694444445 -43.515993888888886 146.37681194444446 -43.515670833333331 146.35769194444444 -43.499270833333341 146.36320083333334 -43.501805833333336 146.33607388888888 -43.529416944444442 146.31828388888889 -43.527840833333336 146.29290694444444 -43.503712777777778 146.25548083333334 -43.482656944444443 146.26192 -43.479761944444448 146.23866388888888 -43.491591944444451 146.23332694444446 -43.477345833333331 146.2246288888889 -43.497245833333345 146.21042277777778 -43.513913888888887 146.2128088888889 -43.510095 146.18308083333332 -43.493435833333344 146.17637999999999 -43.494354999999992 146.16352388888888 -43.484594999999999 146.15617888888889 -43.485365833333333 146.14559277777778 -43.508113888888886 146.13935194444446 -43.507065833333343 146.11405999999999 -43.531866944444452 146.11111083333333 -43.520847777777774 146.08148083333333 -43.532290833333334 146.06540277777779 -43.524302777777777 146.04913500000001 -43.544739999999997 146.03494888888889 -43.543720833333332 146.02768888888889 -43.483490833333335 146.03634694444443 -43.447225000000003 146.03176777777779 -43.448407777777781 146.01513888888888 -43.437150833333334 146.01297277777778 -43.409485000000004 146.00794999999999 -43.386415833333324 145.9867538888889 -43.391577777777776 145.97066000000001 -43.36931083333333 145.97015583333334 -43.372552777777784 145.95683500000001 -43.379505000000009 145.93944277777777 -43.375706944444445 145.93668083333333 -43.354747777777774 145.9416688888889 -43.345242777777777 145.99528277777779 -43.335436944444446 145.98036388888889 -43.325138888888887 145.98059083333334 -43.329530833333344 146.00700277777779 -43.340249999999997 146.12864888888888 -43.370337777777777 146.15532083333332 -43.36409888888889 146.17813277777779 -43.358800833333341 146.16450583333332 -43.344931944444447 146.16651777777778 -43.353836944444446 146.21716194444446 -43.314170833333336 146.22806888888888 -43.304470000000002 146.219965 -43.308727777777783 146.20074500000001 -43.312162777777779 146.19279277777778 -43.303890000000003 146.18870583333333 -43.305711944444454 146.17141694444445 -43.288580833333342 146.17912277777779 -43.281993888888906 146.17523083333333 -43.285775000000001 146.14680694444445 -43.303235000000001 146.15055694444445 -43.324081944444437 146.12279388888888 -43.322907777777772 146.10739777777778 -43.309826944444445 146.09050277777777 -43.316528888888897 146.07691194444445 -43.295512777777788 146.07501999999999 -43.282085000000002 146.0550638888889 -43.313355000000001 146.04151194444444 -43.310265000000001 146.01296583333334 -43.280234999999998 145.96886777777777 -43.259276944444451 145.96623 -43.257044999999998 145.97355194444444 -43.222186944444452 145.9653888888889 -43.207835000000003 145.94231888888888 -43.200797777777794 145.92052083333334 -43.220593888888892 145.92336583333332 -43.248693888888887 145.87364888888888 -43.268476944444451 145.87686888888888 -43.272396944444452 145.89409194444445 -43.253471944444442 145.91911694444445 -43.283860833333335 145.92595083333333 -43.28792583333334 145.90896777777778 -43.299226944444442 145.90275777777777 -43.307645833333332 145.872625 -43.30023083333333 145.84810694444445 -43.300505000000008 145.83598083333334 -43.276152777777774 145.83295583333333 -43.246705833333337 145.81257083333333 -43.19134694444444 145.79509972222223 -43.189982777777779 145.7820088888889 -43.17845888888889 145.78234194444445 -43.178542777777778 145.75781083333334 -43.16668388888889 145.76394277777777 -43.15846777777778 145.75077083333332 -43.087141944444447 145.70026972222223 -43.096567777777786 145.6877388888889 -43.092977777777776 145.68200694444445 -43.081674999999997 145.66391972222223 -43.067671944444449 145.6711688888889 -43.04944888888889 145.67516499999999 -43.048922777777776 145.69103388888888 -43.03714999999999 145.68731083333333 -43.041015833333333 145.65667277777777 -43.021905833333335 145.65057083333335 -43.010071944444455 145.63472277777777 -42.95834277777778 145.58901888888889 -42.959230833333336 145.55426694444444 -42.942585833333332 145.54814388888889 -42.938555833333339 145.54858972222223 -42.935096944444446 145.54908083333333 -42.930495833333332 145.54948388888889 -42.927036944444446 145.5499738888889 -42.923006944444445 145.55042083333333 -42.913868888888892 145.54971583333335 -42.904666944444443 145.55052083333334 -42.899526944444446 145.55012500000001 -42.893211944444438 145.55039583333337 -42.888071944444441 145.54999888888889 -42.88172500000001 145.55102388888889 -42.875981944444447 145.55133777777777 -42.870809999999999 145.55169694444444 -42.866778888888888 145.55214277777779 -42.861575000000009 145.55325500000001 -42.856973888888888 145.55365694444444 -42.851197777777777 145.55472472222223 -42.844882777777777 145.55499472222223 -42.837933888888891 145.55672972222223 -42.831618888888883 145.5569988888889 -42.824732777777776 145.55722472222223 -42.819560833333334 145.55758277777778 -42.814387777777775 145.55794 -42.810357777777774 145.55838583333335 -42.806327777777788 145.55883194444445 -42.801155833333333 145.55918888888888 -42.793127777777784 145.55932694444445 -42.790271944444441 145.55910694444444 -42.785670833333342 145.55950777777778 -42.782243888888878 145.55924388888889 -42.777071944444451 145.55960083333332 -42.771930833333336 145.55920472222223 -42.763935000000004 145.55858888888889 -42.757081944444444 145.55806083333334 -42.749656944444439 145.55748888888891 -42.742231944444434 145.55691694444445 -42.733632777777778 145.55701083333332 -42.727317777777778 145.55727972222223 -42.720463888888887 145.55675194444444 -42.715323888888889 145.55635583333333 -42.709008888888896 145.55662583333333 -42.70329777777777 145.55618583333333 -42.695872777777787 145.55561472222223 -42.689018888888896 145.55508694444447 -42.681625833333335 145.55376277777779 -42.674771944444444 145.55323583333333 -42.66569777777778 145.55102694444443 -42.658272777777775 145.55045583333333 -42.650308888888887 145.54908888888889 -42.643455000000003 145.54856194444446 -42.634315833333332 145.54785999999999 -42.625145833333335 145.54791 -42.614261944444451 145.54782888888889 -42.606836944444446 145.54725888888888 -42.601125000000003 145.54682 -42.593128888888891 145.54620583333335 -42.573708888888888 145.544715 -42.560571944444447 145.54370694444444 -42.554256944444447 145.54397694444444 -42.548545833333336 145.54353888888892 -42.54219888888889 145.54455972222223 -42.536454999999997 145.54487388888893 -42.527790833333341 145.54647083333333 -42.519191944444444 145.54656583333335 -42.507671944444446 145.54794388888888 -42.498500833333331 145.54799388888893 -42.488758888888881 145.548 -42.48015888888888 145.5480938888889 -42.471559999999997 145.54818888888889 -42.464672777777778 145.54841388888889 -42.453185833333329 145.54903972222223 -42.442775833333336 145.55125583333333 -42.428335833333328 145.55391472222223 -42.412753888888886 145.55648500000004 -42.397775000000003 145.55834888888893 -42.393140833333334 145.5594988888889 -42.383969999999998 145.55954777777777 -42.381081944444446 145.56008 -42.373052777777779 145.56021583333333 -42.365563888888893 145.56114694444443 -42.360961944444455 145.56154694444444 -42.35693194444444 145.56199083333334 -42.34661777777778 145.56195194444444 -42.338556944444434 145.56283777777779 -42.333955833333334 145.56323777777777 -42.327608888888889 145.56425583333333 -42.320753888888888 145.56372999999999 -42.313232777777777 145.56540972222223 -42.30694888888889 145.56492777777777 -42.298887777777786 145.5658138888889 -42.292033888888888 145.56528777777777 -42.283972777777777 145.5661738888889 -42.269596944444451 145.56732694444443 -42.262138888888899 145.56750694444443 -42.255855833333335 145.567025 -42.250111944444441 145.56733583333335 -42.236910000000002 145.56782694444445 -42.232880000000002 145.56827000000001 -42.22710277777778 145.56933000000001 -42.217963888888882 145.5686288888889 -42.209870833333341 145.57026277777777 -42.202984999999998 145.57048583333332 -42.197778888888884 145.57158972222223 -42.186895 145.57150583333333 -42.182863888888889 145.5719488888889 -42.175405833333336 145.57212777777781 -42.168487777777784 145.57310000000001 -42.163885833333332 145.57349777777779 -42.158680833333335 145.57460194444445 -42.151793888888889 145.57482388888889 -42.14252583333333 145.57711777777777 -42.135067777777792 145.57729694444444 -42.127006944444446 145.57818 -42.12072388888889 145.57769777777779 -42.113836944444451 145.57792083333334 -42.108092777777777 145.57823083333332 -42.10177694444446 145.57849694444445 -42.096065000000003 145.57805888888888 -42.088574999999999 145.57898583333332 -42.082291944444442 145.57850388888889 -42.075436944444448 145.57797777777779 -42.060046944444444 145.57604694444444 -42.053731944444451 145.57631277777779 -42.04801888888889 145.57587583333333 -42.041164999999999 145.57534972222223 -42.03313583333334 145.57548472222223 -42.025709999999989 145.57491583333334 -42.013746944444442 145.57325 -42.005210833333336 145.57184583333333 -41.998355833333335 145.57132083333335 -41.988041944444447 145.57128083333333 -41.972047777777789 145.57005694444445 -41.968048888888887 145.56975083333333 -41.957767777777775 145.5689638888889 -41.953800833333332 145.56791083333334 -41.949230833333331 145.56756083333335 -41.942376944444447 145.56703694444445 -41.930380833333331 145.56612000000001 -41.926381944444444 145.5658138888889 -41.921844999999998 145.56471777777779 -41.916703888888897 145.564325 -41.911023888888892 145.56314083333334 -41.904739999999997 145.56266083333333 -41.900170000000003 145.56231194444445 -41.892204999999997 145.56095500000001 -41.885921944444448 145.560475 -41.879035000000002 145.56069777777779 -41.876146944444457 145.56122583333334 -41.872147777777776 145.56092083333334 -41.866941944444449 145.56202194444444 -41.864085833333334 145.56180277777779 -41.860595000000004 145.56303500000001 -41.857706944444438 145.56356277777778 -41.854215000000003 145.56479388888889 -41.850754999999999 145.56527888888888 -41.842628888888889 145.56765388888888 -41.837487777777774 145.56726083333334 -41.833963888888881 145.56923777777777 -41.829329999999999 145.57038083333336 -41.825266944444444 145.57156777777777 -41.821807777777778 145.57205194444444 -41.817140833333333 145.57394194444444 -41.81187083333333 145.57653277777777 -41.808378888888889 145.57776277777776 -41.801966944444445 145.58026694444445 -41.796728888888886 145.58211194444445 -41.790822777777777 145.58615 -41.783299999999997 145.58782000000002 -41.779172777777781 145.59049694444445 -41.774979999999999 145.59466583333332 -41.770820000000001 145.5980888888889 -41.766433888888891 145.60673083333333 -41.754815000000015 145.61032888888889 -41.751828888888888 145.61309194444445 -41.748907777777781 145.6143638888889 -41.743572777777779 145.61844194444444 -41.738743888888891 145.62405583333336 -41.733881944444441 145.63041388888888 -41.729215000000003 145.6322988888889 -41.724320000000006 145.63940083333333 -41.717237777777783 145.64409083333334 -41.713076944444452 145.64750888888889 -41.707707777777777 145.65233000000001 -41.701735000000006 145.65785083333333 -41.698176944444441 145.66056694444444 -41.689380833333331 145.66512194444445 -41.682200000000002 145.67204277777779 -41.67270083333333 145.67953083333333 -41.66612277777778 145.6857488888889 -41.655120833333342 145.70133972222223 -41.639173888888891 145.71206000000004 -41.635010833333332 145.71547194444443 -41.625950000000003 145.72597583333334 -41.615744999999997 145.73638777777776 -41.609703888888887 145.74338777777777 -41.602046944444446 145.74802 -41.599058888888891 145.750775 -41.593686944444443 145.75558388888888 -41.588248888888891 145.76188194444444 -41.583886944444444 145.76975583333333 -41.576229999999995 145.774385 -41.572636944444447 145.77783777777779 -41.567263888888888 145.78264388888888 -41.563000000000002 145.78828388888888 -41.560011944444447 145.79103583333332 -41.556789999999999 145.79899694444444 -41.553230000000006 145.80170388888888 -41.546952777777776 145.81390388888889 -41.540502777777782 145.8171288888889 -41.532544999999999 145.82844694444444 -41.52834583333334 145.832595 -41.525256944444443 145.83757694444444 -41.522233888888891 145.84107 -41.516220833333335 145.84731277777777 -41.50386000000001 145.86723277777779 -41.497173888888888 145.87565888888889 -41.494520000000001 145.88365694444445 -41.490924999999997 145.88710277777778 -41.486286944444444 145.90091194444443 -41.482019999999999 145.90654194444446 -41.478927777777784 145.91151888888888 -41.476406944444442 145.91654083333333 -41.470255833333333 145.92574999999999 -41.466591944444438 145.93068 -41.464036944444445 145.93644499999999 -41.459598888888891 145.94578777777778 -41.456471944444445 145.95150583333336 -41.454520833333333 145.95657194444445 -41.449170000000002 145.97329999999999 -41.444993888888888 145.989375 -41.438830000000003 146.01125500000001 -41.436637777777776 146.02152000000001 -41.432595000000006 146.0346188888889 -41.429966944444445 146.041865 -41.427875833333331 146.04989888888889 -41.425577777777775 146.06239083333332 -41.424835000000002 146.06605999999999 -41.423918888888885 146.07344277777779 -41.422830833333343 146.08454083333334 -41.422052777777779 146.08895277777779 -41.421741944444442 146.09564 -41.422105000000002 146.10014388888888 -41.421897777777779 146.10460194444445 -41.422261944444443 146.10910583333333 -41.422243888888879 146.12178277777781 -41.422432777777786 146.13000194444444 -41.423088888888891 146.14049694444444 -41.423605000000002 146.15396388888888 -41.424225 146.16520194444445 -41.426882777777777 146.1818288888889 -41.432079999999999 146.20537972222223 -41.438055833333337 146.22452277777776 -41.442096944444444 146.23604777777777 -41.445065833333345 146.24599194444446 -41.447892777777788 146.2589088888889 -41.451861944444445 146.27192277777777 -41.455934999999997 146.28270777777777 -41.459471944444445 146.29270277777778 -41.463543888888886 146.30348888888889 -41.467436944444451 146.31799277777779 -41.470865000000003 146.33022083333333 -41.476968888888891 146.346405 -41.48000277777777 146.35487000000001 -41.485747777777782 146.3665488888889 -41.490850000000002 146.37966777777777 -41.49794694444445 146.39893000000001 -41.50935888888889 146.42378694444446 -41.519984999999998 146.44111583333333 -41.525261944444452 146.45052583333333 -41.531534999999998 146.46300888888888 -41.538378888888886 146.47554194444444 -41.545183888888886 146.48882083333334 -41.552415000000003 146.50512583333332 -41.562461944444443 146.52242277777779 -41.569300833333337 146.534965 -41.578883888888889 146.54998583333332 -41.585112777777788 146.56322694444444 -41.59377083333333 146.57369 -41.602742777777777 146.58941388888888 -41.611417777777781 146.61109388888889 -41.618931944444455 146.62146583333336 -41.623018888888886 146.63153888888888 -41.627749999999999 146.640175 -41.631836944444444 146.65025083333333 -41.638591944444443 146.66429888888888 -41.646151944444448 146.68514999999999 -41.656761944444447 146.71375 -41.663857777777785 146.73232388888889 -41.673805833333333 146.75115388888889 -41.687145833333332 146.78225694444444 -41.691643888888891 146.79537500000001 -41.699300833333332 146.81401194444445 -41.709240000000001 146.83285694444444 -41.719746944444445 146.85175694444445 -41.725837777777777 146.86727083333332 -41.731090000000002 146.87672277777779 -41.737330833333345 146.88926000000001 -41.739726944444442 146.89845777777776 -41.744330000000005 146.90935277777777 -41.754334999999998 146.926725 -41.772323888888891 146.95605694444444 -41.842175833333329 147.03583472222223 -41.849739999999997 147.04477194444445 -41.865022777777774 147.05966583333333 -41.889656944444461 147.08217277777777 -41.945467777777779 147.12257694444443 -42.001508888888885 147.15592777777778 -42.049471944444441 147.18490277777778 -42.126123888888891 147.24184 -42.193550833333333 147.285695 -42.260826944444446 147.3471638888889 -42.322209999999998 147.40777583333335 -42.357965833333331 147.461465 -42.383081944444449 147.4706888888889 -42.39667 147.47471194444444 -42.415430833333332 147.47836694444445 -42.436954999999998 147.48448999999999 -42.451655000000009 147.4893538888889 -42.47038388888889 147.493765 -42.474351944444443 147.49481472222223 -42.481176944444435 147.49607888888889 -42.485145000000003 147.49712888888888 -42.493683888888889 147.49852000000001 -42.498795000000001 147.49965583333335 -42.506160000000001 147.50171472222223 -42.519298888888898 147.50269694444444 -42.526694999999997 147.50400388888889 -42.534661944444451 147.50535388888889 -42.540915833333337 147.50657583333333 -42.546025833333339 147.50771277777778 -42.551738888888892 147.50814083333333 -42.554565000000011 147.50910694444445 -42.559675000000006 147.51024388888888 -42.569355833333333 147.51172277777778 -42.575608888888894 147.51294583333333 -42.582973888888887 147.51500694444445 -42.59433694444445 147.51736777777776 -42.602875833333343 147.51876277777777 -42.607955000000004 147.52065388888889 -42.618778888888883 147.52222083333336 -42.626775833333333 147.52282083333333 -42.636425833333334 147.52505500000001 -42.640995833333335 147.5253988888889 -42.646137777777788 147.52578500000001 -42.659245833333337 147.527525 -42.668925833333333 147.52900694444443 -42.680860833333341 147.53141500000001 -42.696795000000002 147.53412472222226 -42.704220833333345 147.53468277777779 -42.712696944444446 147.53758777777779 -42.723488888888888 147.53991194444444 -42.729740833333331 147.5411388888889 -42.736564999999999 147.5424088888889 -42.746816944444447 147.54393694444445 -42.752497777777776 147.54512083333333 -42.760433888888898 147.54723194444443 -42.780762777777781 147.54869194444444 -42.785249999999998 147.52067277777778 -42.772723888888891 147.483305 -42.739070833333336 147.45813277777779 -42.773458888888896 147.44553194444444 -42.797330000000002 147.47084083333334 -42.799489999999999 147.49389500000001 -42.810156944444437 147.50446777777779 -42.800474999999999 147.53872277777776 -42.80803381807921 147.54425572150728 -42.847359901053593 147.53785848585392 -42.848796944444445 147.53192194444443 -42.87728083333333 147.52154972222223 -42.899097772048144 147.52944220515874 </gml:posList>
                                </gml:LinearRing>
                            </gml:exterior>
                        </gml:Polygon>
                    </gpml:value>
                    <gml:description></gml:description>
                    <gpml:valueType xmlns:gml="http://www.opengis.net/gml">gml:Polygon</gpml:valueType>
                </gpml:ConstantValue>
            </gpml:unclassifiedGeometry>
            <gml:name>Tyennan</gml:name>
            <gml:validTime>
                <gml:TimePeriod>
                    <gml:begin>
                        <gml:TimeInstant>
                            <gml:timePosition gml:frame="http://gplates.org/TRS/flat">1000</gml:timePosition>
                        </gml:TimeInstant>
                    </gml:begin>
                    <gml:end>
                        <gml:TimeInstant>
                            <gml:timePosition gml:frame="http://gplates.org/TRS/flat">http://gplates.org/times/distantFuture</gml:timePosition>
                        </gml:TimeInstant>
                    </gml:end>
                </gml:TimePeriod>
            </gml:validTime>
        </gpml:UnclassifiedFeature>
    </gml:featureMember>
    <gml:featureMember>
        <gpml:UnclassifiedFeature>
            <gpml:identity>GPlates-58fa59d7-9a0b-4824-abfb-d51bbce6452c</gpml:identity>
            <gpml:revision>GPlates-80091143-82d2-46e4-99a9-b816488bc93d</gpml:revision>
            <gpml:conjugatePlateId>0</gpml:conjugatePlateId>
            <gpml:geometryImportTime>
                <gml:TimeInstant>
                    <gml:timePosition gml:frame="http://gplates.org/TRS/flat">0</gml:timePosition>
                </gml:TimeInstant>
            </gpml:geometryImportTime>
            <gpml:leftPlate>0</gpml:leftPlate>
            <gpml:reconstructionPlateId>
                <gpml:ConstantValue>
                    <gpml:value>77023</gpml:value>
                    <gml:description></gml:description>
                    <gpml:valueType xmlns:gpml="http://www.gplates.org/gplates">gpml:plateId</gpml:valueType>
                </gpml:ConstantValue>
            </gpml:reconstructionPlateId>
            <gpml:rightPlate>0</gpml:rightPlate>
            <gpml:shapefileAttributes>
                <gpml:KeyValueDictionary>
                    <gpml:element>
                        <gpml:KeyValueDictionaryElement>
                            <gpml:key>NAME</gpml:key>
                            <gpml:valueType xmlns:xsi="http://www.w3.org/XMLSchema-instance">xsi:string</gpml:valueType>
                            <gpml:value>Bemarivo Belt</gpml:value>
                        </gpml:KeyValueDictionaryElement>
                    </gpml:element>
                    <gpml:element>
                        <gpml:KeyValueDictionaryElement>
                            <gpml:key>PLATEID1</gpml:key>
                            <gpml:valueType xmlns:xsi="http://www.w3.org/XMLSchema-instance">xsi:integer</gpml:valueType>
                            <gpml:value>77023</gpml:value>
                        </gpml:KeyValueDictionaryElement>
                    </gpml:element>
                    <gpml:element>
                        <gpml:KeyValueDictionaryElement>
                            <gpml:key>FROMAGE</gpml:key>
                            <gpml:valueType xmlns:xsi="http://www.w3.org/XMLSchema-instance">xsi:double</gpml:valueType>
                            <gpml:value>2500</gpml:value>
                        </gpml:KeyValueDictionaryElement>
                    </gpml:element>
                    <gpml:element>
                        <gpml:KeyValueDictionaryElement>
                            <gpml:key>TOAGE</gpml:key>
                            <gpml:valueType xmlns:xsi="http://www.w3.org/XMLSchema-instance">xsi:double</gpml:valueType>
                            <gpml:value>0</gpml:value>
                        </gpml:KeyValueDictionaryElement>
                    </gpml:element>
                    <gpml:element>
                        <gpml:KeyValueDictionaryElement>
                            <gpml:key>DESCR</gpml:key>
                            <gpml:valueType xmlns:xsi="http://www.w3.org/XMLSchema-instance">xsi:string</gpml:valueType>
                            <gpml:value>Reworked crust, subduction from 750-700 Ma - Thomas et al., 2009, PR</gpml:value>
                        </gpml:KeyValueDictionaryElement>
                    </gpml:element>
                    <gpml:element>
                        <gpml:KeyValueDictionaryElement>
                            <gpml:key>PLATEID2</gpml:key>
                            <gpml:valueType xmlns:xsi="http://www.w3.org/XMLSchema-instance">xsi:integer</gpml:valueType>
                            <gpml:value>0</gpml:value>
                        </gpml:KeyValueDictionaryElement>
                    </gpml:element>
                    <gpml:element>
                        <gpml:KeyValueDictionaryElement>
                            <gpml:key>GPGIM_TYPE</gpml:key>
                            <gpml:valueType xmlns:xsi="http://www.w3.org/XMLSchema-instance">xsi:string</gpml:valueType>
                            <gpml:value>gpml:UnclassifiedFeature</gpml:value>
                        </gpml:KeyValueDictionaryElement>
                    </gpml:element>
                    <gpml:element>
                        <gpml:KeyValueDictionaryElement>
                            <gpml:key>FEATURE_ID</gpml:key>
                            <gpml:valueType xmlns:xsi="http://www.w3.org/XMLSchema-instance">xsi:string</gpml:valueType>
                            <gpml:value>GPlates-58fa59d7-9a0b-4824-abfb-d51bbce6452c</gpml:value>
                        </gpml:KeyValueDictionaryElement>
                    </gpml:element>
                    <gpml:element>
                        <gpml:KeyValueDictionaryElement>
                            <gpml:key>L_PLATE</gpml:key>
                            <gpml:valueType xmlns:xsi="http://www.w3.org/XMLSchema-instance">xsi:integer</gpml:valueType>
                            <gpml:value>0</gpml:value>
                        </gpml:KeyValueDictionaryElement>
                    </gpml:element>
                    <gpml:element>
                        <gpml:KeyValueDictionaryElement>
                            <gpml:key>R_PLATE</gpml:key>
                            <gpml:valueType xmlns:xsi="http://www.w3.org/XMLSchema-instance">xsi:integer</gpml:valueType>
                            <gpml:value>0</gpml:value>
                        </gpml:KeyValueDictionaryElement>
                    </gpml:element>
                    <gpml:element>
                        <gpml:KeyValueDictionaryElement>
                            <gpml:key>SPREAD_ASY</gpml:key>
                            <gpml:valueType xmlns:xsi="http://www.w3.org/XMLSchema-instance">xsi:double</gpml:valueType>
                            <gpml:value>0</gpml:value>
                        </gpml:KeyValueDictionaryElement>
                    </gpml:element>
                    <gpml:element>
                        <gpml:KeyValueDictionaryElement>
                            <gpml:key>IMPORT_AGE</gpml:key>
                            <gpml:valueType xmlns:xsi="http://www.w3.org/XMLSchema-instance">xsi:double</gpml:valueType>
                            <gpml:value>0</gpml:value>
                        </gpml:KeyValueDictionaryElement>
                    </gpml:element>
                </gpml:KeyValueDictionary>
            </gpml:shapefileAttributes>
            <gpml:spreadingAsymmetry>0</gpml:spreadingAsymmetry>
            <gpml:unclassifiedGeometry>
                <gpml:ConstantValue>
                    <gpml:value>
                        <gml:Polygon>
                            <gml:exterior>
                                <gml:LinearRing>
                                    <gml:posList gml:dimension="2">-13.082959861559633 50.029495892118099 -13.180499273999942 50.00009883000007 -13.256779212978094 50.111986431774348 -13.335599282999969 50.227599904000037 -13.495658731407692 50.225352982893483 -13.779749002999949 50.22136491200007 -13.794000387999972 50.227698970000056 -13.855099321999944 50.261897794000049 -13.859951645999956 50.266615014000074 -13.908900421999931 50.31420090200001 -13.968399471999932 50.327800968000076 -14.01529935499997 50.320197992000033 -14.055399204999958 50.317100999000047 -14.12629927699993 50.321899059000025 -14.170399363999934 50.332600087000053 -14.21869923299994 50.348000109000054 -14.23710792299994 50.355537672000018 -14.279999475999944 50.373099908000029 -14.332699375999937 50.388698945000044 -14.38329929799994 50.399601106000027 -14.415625976681037 50.396409150888701 -14.485599280999962 50.389499946000043 -14.510328837999966 50.383740162000031 -14.528100368999958 50.379600978000035 -14.555332814999931 50.371260265000032 -14.601899300999948 50.35699795000005 -14.702699348999943 50.323897854000052 -14.760599399999935 50.312297995000037 -14.83132730899996 50.294725185000061 -14.876599219999946 50.286609983000041 -14.842843725280401 50.250766736593462 -14.818856292895973 50.131064322758107 -15.295284985076265 49.559654652679157 -15.337706661736345 49.513934139295287 -15.358623173164306 49.453692448427731 -15.30544658974086 49.365205039982932 -15.305515878972395 49.300270563287597 -15.184147200393031 49.300270563287597 -14.849315435756729 49.245896174158624 -14.345636883825193 48.971162418559608 -14.010659166881227 48.656306201875687 -13.840251941817362 48.452454942128057 -13.626268313606392 48.708327823791478 -13.455613988082545 48.865275450255801 -13.272458151016526 49.071325766955077 -12.904286599261971 49.807668870464198 -12.868295283144045 49.892574839595163 -12.918047828360715 49.951232554328811 -13.082959861559633 50.029495892118099 </gml:posList>
                                </gml:LinearRing>
                            </gml:exterior>
                        </gml:Polygon>
                    </gpml:value>
                    <gml:description></gml:description>
                    <gpml:valueType xmlns:gml="http://www.opengis.net/gml">gml:Polygon</gpml:valueType>
                </gpml:ConstantValue>
            </gpml:unclassifiedGeometry>
            <gml:description>Reworked crust, subduction from 750-700 Ma - Thomas et al., 2009, PR</gml:description>
            <gml:name>Bemarivo Belt</gml:name>
            <gml:validTime>
                <gml:TimePeriod>
                    <gml:begin>
                        <gml:TimeInstant>
                            <gml:timePosition gml:frame="http://gplates.org/TRS/flat">1000</gml:timePosition>
                        </gml:TimeInstant>
                    </gml:begin>
                    <gml:end>
                        <gml:TimeInstant>
                            <gml:timePosition gml:frame="http://gplates.org/TRS/flat">0</gml:timePosition>
                        </gml:TimeInstant>
                    </gml:end>
                </gml:TimePeriod>
            </gml:validTime>
        </gpml:UnclassifiedFeature>
    </gml:featureMember>
    <gml:featureMember>
        <gpml:UnclassifiedFeature>
            <gpml:identity>GPlates-6321beb1-1975-496d-a142-6a621808572a</gpml:identity>
            <gpml:revision>GPlates-6331c37b-1e9b-433d-87c0-a863e74c36dc</gpml:revision>
            <gpml:conjugatePlateId>0</gpml:conjugatePlateId>
            <gpml:geometryImportTime>
                <gml:TimeInstant>
                    <gml:timePosition gml:frame="http://gplates.org/TRS/flat">0</gml:timePosition>
                </gml:TimeInstant>
            </gpml:geometryImportTime>
            <gpml:leftPlate>0</gpml:leftPlate>
            <gpml:reconstructionPlateId>
                <gpml:ConstantValue>
                    <gpml:value>77021</gpml:value>
                    <gml:description></gml:description>
                    <gpml:valueType xmlns:gpml="http://www.gplates.org/gplates">gpml:plateId</gpml:valueType>
                </gpml:ConstantValue>
            </gpml:reconstructionPlateId>
            <gpml:rightPlate>0</gpml:rightPlate>
            <gpml:shapefileAttributes>
                <gpml:KeyValueDictionary>
                    <gpml:element>
                        <gpml:KeyValueDictionaryElement>
                            <gpml:key>NAME</gpml:key>
                            <gpml:valueType xmlns:xsi="http://www.w3.org/XMLSchema-instance">xsi:string</gpml:valueType>
                            <gpml:value>Central Madagascar</gpml:value>
                        </gpml:KeyValueDictionaryElement>
                    </gpml:element>
                    <gpml:element>
                        <gpml:KeyValueDictionaryElement>
                            <gpml:key>PLATEID1</gpml:key>
                            <gpml:valueType xmlns:xsi="http://www.w3.org/XMLSchema-instance">xsi:integer</gpml:valueType>
                            <gpml:value>77021</gpml:value>
                        </gpml:KeyValueDictionaryElement>
                    </gpml:element>
                    <gpml:element>
                        <gpml:KeyValueDictionaryElement>
                            <gpml:key>FROMAGE</gpml:key>
                            <gpml:valueType xmlns:xsi="http://www.w3.org/XMLSchema-instance">xsi:double</gpml:valueType>
                            <gpml:value>2900</gpml:value>
                        </gpml:KeyValueDictionaryElement>
                    </gpml:element>
                    <gpml:element>
                        <gpml:KeyValueDictionaryElement>
                            <gpml:key>TOAGE</gpml:key>
                            <gpml:valueType xmlns:xsi="http://www.w3.org/XMLSchema-instance">xsi:double</gpml:valueType>
                            <gpml:value>0</gpml:value>
                        </gpml:KeyValueDictionaryElement>
                    </gpml:element>
                    <gpml:element>
                        <gpml:KeyValueDictionaryElement>
                            <gpml:key>DESCR</gpml:key>
                            <gpml:valueType xmlns:xsi="http://www.w3.org/XMLSchema-instance">xsi:string</gpml:valueType>
                            <gpml:value>Antananarivo Craton, part of Azania, magmatism preserved  through Neoprot</gpml:value>
                        </gpml:KeyValueDictionaryElement>
                    </gpml:element>
                    <gpml:element>
                        <gpml:KeyValueDictionaryElement>
                            <gpml:key>PLATEID2</gpml:key>
                            <gpml:valueType xmlns:xsi="http://www.w3.org/XMLSchema-instance">xsi:integer</gpml:valueType>
                            <gpml:value>0</gpml:value>
                        </gpml:KeyValueDictionaryElement>
                    </gpml:element>
                    <gpml:element>
                        <gpml:KeyValueDictionaryElement>
                            <gpml:key>GPGIM_TYPE</gpml:key>
                            <gpml:valueType xmlns:xsi="http://www.w3.org/XMLSchema-instance">xsi:string</gpml:valueType>
                            <gpml:value>gpml:UnclassifiedFeature</gpml:value>
                        </gpml:KeyValueDictionaryElement>
                    </gpml:element>
                    <gpml:element>
                        <gpml:KeyValueDictionaryElement>
                            <gpml:key>FEATURE_ID</gpml:key>
                            <gpml:valueType xmlns:xsi="http://www.w3.org/XMLSchema-instance">xsi:string</gpml:valueType>
                            <gpml:value>GPlates-6321beb1-1975-496d-a142-6a621808572a</gpml:value>
                        </gpml:KeyValueDictionaryElement>
                    </gpml:element>
                    <gpml:element>
                        <gpml:KeyValueDictionaryElement>
                            <gpml:key>L_PLATE</gpml:key>
                            <gpml:valueType xmlns:xsi="http://www.w3.org/XMLSchema-instance">xsi:integer</gpml:valueType>
                            <gpml:value>0</gpml:value>
                        </gpml:KeyValueDictionaryElement>
                    </gpml:element>
                    <gpml:element>
                        <gpml:KeyValueDictionaryElement>
                            <gpml:key>R_PLATE</gpml:key>
                            <gpml:valueType xmlns:xsi="http://www.w3.org/XMLSchema-instance">xsi:integer</gpml:valueType>
                            <gpml:value>0</gpml:value>
                        </gpml:KeyValueDictionaryElement>
                    </gpml:element>
                    <gpml:element>
                        <gpml:KeyValueDictionaryElement>
                            <gpml:key>SPREAD_ASY</gpml:key>
                            <gpml:valueType xmlns:xsi="http://www.w3.org/XMLSchema-instance">xsi:double</gpml:valueType>
                            <gpml:value>0</gpml:value>
                        </gpml:KeyValueDictionaryElement>
                    </gpml:element>
                    <gpml:element>
                        <gpml:KeyValueDictionaryElement>
                            <gpml:key>IMPORT_AGE</gpml:key>
                            <gpml:valueType xmlns:xsi="http://www.w3.org/XMLSchema-instance">xsi:double</gpml:valueType>
                            <gpml:value>0</gpml:value>
                        </gpml:KeyValueDictionaryElement>
                    </gpml:element>
                </gpml:KeyValueDictionary>
            </gpml:shapefileAttributes>
            <gpml:spreadingAsymmetry>0</gpml:spreadingAsymmetry>
            <gpml:unclassifiedGeometry>
                <gpml:ConstantValue>
                    <gpml:value>
                        <gml:Polygon>
                            <gml:exterior>
                                <gml:LinearRing>
                                    <gml:posList gml:dimension="2">-18.527400253999929 49.524402918000085 -18.59329936599994 49.499290935000033 -18.714500395999949 49.439589869000002 -18.798000340999977 49.405997975000005 -18.832954891942506 49.280237893608501 -19.552097623177886 48.719127399271692 -19.925142118366033 48.374881772030832 -20.578749348180793 47.914597265342302 -21.205395343938203 47.743445948226473 -21.433812809970025 47.978295132873022 -21.446766096697996 48.182312072360226 -21.291099333999966 48.50569893000003 -22.076400339999964 48.362900008000025 -22.348775043342354 48.208326267235904 -22.651901405999979 48.036300836000066 -23.173601371999951 48.009898881000019 -23.548700486999962 47.776698797000051 -23.88587287509997 47.68622868821403 -24.177799400999959 47.607898951000031 -24.013861663420034 47.496452208980855 -23.796436970286479 47.28583146138088 -22.612130415515949 46.458458491262959 -22.521901976062928 46.424907118911307 -21.86943855109141 46.329780341114827 -21.491404531323315 46.442459759616327 -20.977933633903707 46.268130735537895 -20.873942943053592 46.183586650327697 -21.024690255376623 45.946505467688645 -21.07588537728979 45.679278541888799 -20.417584162766229 45.710677332707505 -20.142008956617605 45.580192728703658 -19.18512872499663 45.311554680617427 -18.25865228300998 45.156836893854916 -18.022965684902552 45.161096933046721 -17.862030746101404 45.263577385162876 -17.816207586565682 45.334893974940996 -17.522245932938851 45.934782057199612 -17.316195616239586 46.381224410048006 -16.766728105041548 46.987928120329187 -16.283699177815876 47.515942025814752 -15.944767796612197 47.720413383257025 -15.550220105465813 47.970725914079843 -15.249292236220606 48.015176734083084 -15.043056277927793 48.102585703699461 -13.840251941817362 48.452454942128057 -14.010659166881227 48.656306201875687 -14.345636883825193 48.971162418559608 -14.849315435756729 49.245896174158624 -15.184147200393031 49.300270563287597 -15.305515878972395 49.300270563287597 -15.342624004786529 49.260702493565745 -15.435883178569888 49.235469700976964 -16.424967776026989 48.822709837754886 -16.915455558540611 48.629765451178208 -17.13450090133566 48.799815358121634 -17.426977771709584 48.865546602864377 -17.736342808161105 48.927829558088092 -18.030729287833744 48.96082973901008 -18.420854258543979 49.337474092691636 -18.527400253999929 49.524402918000085 </gml:posList>
                                </gml:LinearRing>
                            </gml:exterior>
                        </gml:Polygon>
                    </gpml:value>
                    <gml:description></gml:description>
                    <gpml:valueType xmlns:gml="http://www.opengis.net/gml">gml:Polygon</gpml:valueType>
                </gpml:ConstantValue>
            </gpml:unclassifiedGeometry>
            <gml:description>Antananarivo Craton, part of Azania, magmatism preserved  through Neoprot</gml:description>
            <gml:name>Central Madagascar</gml:name>
            <gml:validTime>
                <gml:TimePeriod>
                    <gml:begin>
                        <gml:TimeInstant>
                            <gml:timePosition gml:frame="http://gplates.org/TRS/flat">1000</gml:timePosition>
                        </gml:TimeInstant>
                    </gml:begin>
                    <gml:end>
                        <gml:TimeInstant>
                            <gml:timePosition gml:frame="http://gplates.org/TRS/flat">0</gml:timePosition>
                        </gml:TimeInstant>
                    </gml:end>
                </gml:TimePeriod>
            </gml:validTime>
        </gpml:UnclassifiedFeature>
    </gml:featureMember>
    <gml:featureMember>
        <gpml:UnclassifiedFeature>
            <gpml:identity>GPlates-88605d39-dddd-42e4-b07a-bd909705a97f</gpml:identity>
            <gpml:revision>GPlates-50136b3d-1774-4570-8d92-50a50652d0d2</gpml:revision>
            <gpml:conjugatePlateId>0</gpml:conjugatePlateId>
            <gpml:geometryImportTime>
                <gml:TimeInstant>
                    <gml:timePosition gml:frame="http://gplates.org/TRS/flat">0</gml:timePosition>
                </gml:TimeInstant>
            </gpml:geometryImportTime>
            <gpml:leftPlate>0</gpml:leftPlate>
            <gpml:reconstructionPlateId>
                <gpml:ConstantValue>
                    <gpml:value>77022</gpml:value>
                    <gml:description></gml:description>
                    <gpml:valueType xmlns:gpml="http://www.gplates.org/gplates">gpml:plateId</gpml:valueType>
                </gpml:ConstantValue>
            </gpml:reconstructionPlateId>
            <gpml:rightPlate>0</gpml:rightPlate>
            <gpml:shapefileAttributes>
                <gpml:KeyValueDictionary>
                    <gpml:element>
                        <gpml:KeyValueDictionaryElement>
                            <gpml:key>NAME</gpml:key>
                            <gpml:valueType xmlns:xsi="http://www.w3.org/XMLSchema-instance">xsi:string</gpml:valueType>
                            <gpml:value>Southern Madagascar</gpml:value>
                        </gpml:KeyValueDictionaryElement>
                    </gpml:element>
                    <gpml:element>
                        <gpml:KeyValueDictionaryElement>
                            <gpml:key>PLATEID1</gpml:key>
                            <gpml:valueType xmlns:xsi="http://www.w3.org/XMLSchema-instance">xsi:integer</gpml:valueType>
                            <gpml:value>77022</gpml:value>
                        </gpml:KeyValueDictionaryElement>
                    </gpml:element>
                    <gpml:element>
                        <gpml:KeyValueDictionaryElement>
                            <gpml:key>FROMAGE</gpml:key>
                            <gpml:valueType xmlns:xsi="http://www.w3.org/XMLSchema-instance">xsi:double</gpml:valueType>
                            <gpml:value>2400</gpml:value>
                        </gpml:KeyValueDictionaryElement>
                    </gpml:element>
                    <gpml:element>
                        <gpml:KeyValueDictionaryElement>
                            <gpml:key>TOAGE</gpml:key>
                            <gpml:valueType xmlns:xsi="http://www.w3.org/XMLSchema-instance">xsi:double</gpml:valueType>
                            <gpml:value>0</gpml:value>
                        </gpml:KeyValueDictionaryElement>
                    </gpml:element>
                    <gpml:element>
                        <gpml:KeyValueDictionaryElement>
                            <gpml:key>DESCR</gpml:key>
                            <gpml:valueType xmlns:xsi="http://www.w3.org/XMLSchema-instance">xsi:string</gpml:valueType>
                            <gpml:value>Palaeoprot-Mesoprot fold belts</gpml:value>
                        </gpml:KeyValueDictionaryElement>
                    </gpml:element>
                    <gpml:element>
                        <gpml:KeyValueDictionaryElement>
                            <gpml:key>PLATEID2</gpml:key>
                            <gpml:valueType xmlns:xsi="http://www.w3.org/XMLSchema-instance">xsi:integer</gpml:valueType>
                            <gpml:value>0</gpml:value>
                        </gpml:KeyValueDictionaryElement>
                    </gpml:element>
                    <gpml:element>
                        <gpml:KeyValueDictionaryElement>
                            <gpml:key>GPGIM_TYPE</gpml:key>
                            <gpml:valueType xmlns:xsi="http://www.w3.org/XMLSchema-instance">xsi:string</gpml:valueType>
                            <gpml:value>gpml:UnclassifiedFeature</gpml:value>
                        </gpml:KeyValueDictionaryElement>
                    </gpml:element>
                    <gpml:element>
                        <gpml:KeyValueDictionaryElement>
                            <gpml:key>FEATURE_ID</gpml:key>
                            <gpml:valueType xmlns:xsi="http://www.w3.org/XMLSchema-instance">xsi:string</gpml:valueType>
                            <gpml:value>GPlates-88605d39-dddd-42e4-b07a-bd909705a97f</gpml:value>
                        </gpml:KeyValueDictionaryElement>
                    </gpml:element>
                    <gpml:element>
                        <gpml:KeyValueDictionaryElement>
                            <gpml:key>L_PLATE</gpml:key>
                            <gpml:valueType xmlns:xsi="http://www.w3.org/XMLSchema-instance">xsi:integer</gpml:valueType>
                            <gpml:value>0</gpml:value>
                        </gpml:KeyValueDictionaryElement>
                    </gpml:element>
                    <gpml:element>
                        <gpml:KeyValueDictionaryElement>
                            <gpml:key>R_PLATE</gpml:key>
                            <gpml:valueType xmlns:xsi="http://www.w3.org/XMLSchema-instance">xsi:integer</gpml:valueType>
                            <gpml:value>0</gpml:value>
                        </gpml:KeyValueDictionaryElement>
                    </gpml:element>
                    <gpml:element>
                        <gpml:KeyValueDictionaryElement>
                            <gpml:key>SPREAD_ASY</gpml:key>
                            <gpml:valueType xmlns:xsi="http://www.w3.org/XMLSchema-instance">xsi:double</gpml:valueType>
                            <gpml:value>0</gpml:value>
                        </gpml:KeyValueDictionaryElement>
                    </gpml:element>
                    <gpml:element>
                        <gpml:KeyValueDictionaryElement>
                            <gpml:key>IMPORT_AGE</gpml:key>
                            <gpml:valueType xmlns:xsi="http://www.w3.org/XMLSchema-instance">xsi:double</gpml:valueType>
                            <gpml:value>0</gpml:value>
                        </gpml:KeyValueDictionaryElement>
                    </gpml:element>
                </gpml:KeyValueDictionary>
            </gpml:shapefileAttributes>
            <gpml:spreadingAsymmetry>0</gpml:spreadingAsymmetry>
            <gpml:unclassifiedGeometry>
                <gpml:ConstantValue>
                    <gpml:value>
                        <gml:Polygon>
                            <gml:exterior>
                                <gml:LinearRing>
                                    <gml:posList gml:dimension="2">-24.177799400999959 47.607898951000031 -24.669485579999957 47.647164825000019 -25.213153861999956 47.405498912000034 -25.481352005999952 47.097499881000033 -25.631051967999952 46.263099948000047 -26.068399389999968 45.92140183500004 -26.193899443999953 45.715598777000025 -26.238410273999932 45.29219655100006 -26.145700405999946 44.899500489000062 -25.203343849894765 44.709927396820653 -24.456972873509155 44.50313763487376 -24.175424636284575 44.480102823848647 -23.791526722795577 44.62675688455171 -23.215358102310077 45.234227390934514 -22.786452449714307 45.311885668357007 -22.388295025558872 45.470812797429446 -21.36642349747261 45.489161202160851 -21.12632703120644 45.528149494223605 -21.07588537728979 45.679278541888799 -21.024690255376623 45.946505467688645 -20.873942943053592 46.183586650327697 -20.977933633903707 46.268130735537895 -21.491404531323315 46.442459759616327 -21.86943855109141 46.329780341114827 -22.521901976062928 46.424907118911307 -22.612130415515949 46.458458491262959 -23.796436970286479 47.28583146138088 -24.013861663420034 47.496452208980855 -24.177799400999959 47.607898951000031 </gml:posList>
                                </gml:LinearRing>
                            </gml:exterior>
                        </gml:Polygon>
                    </gpml:value>
                    <gml:description></gml:description>
                    <gpml:valueType xmlns:gml="http://www.opengis.net/gml">gml:Polygon</gpml:valueType>
                </gpml:ConstantValue>
            </gpml:unclassifiedGeometry>
            <gml:description>Palaeoprot-Mesoprot fold belts</gml:description>
            <gml:name>Southern Madagascar</gml:name>
            <gml:validTime>
                <gml:TimePeriod>
                    <gml:begin>
                        <gml:TimeInstant>
                            <gml:timePosition gml:frame="http://gplates.org/TRS/flat">1000</gml:timePosition>
                        </gml:TimeInstant>
                    </gml:begin>
                    <gml:end>
                        <gml:TimeInstant>
                            <gml:timePosition gml:frame="http://gplates.org/TRS/flat">0</gml:timePosition>
                        </gml:TimeInstant>
                    </gml:end>
                </gml:TimePeriod>
            </gml:validTime>
        </gpml:UnclassifiedFeature>
    </gml:featureMember>
    <gml:featureMember>
        <gpml:UnclassifiedFeature>
            <gpml:identity>GPlates-889979b2-53f9-40e7-8376-372cef449507</gpml:identity>
            <gpml:revision>GPlates-7c634709-b553-44c5-9ad3-14c2efe0b943</gpml:revision>
            <gpml:conjugatePlateId>0</gpml:conjugatePlateId>
            <gpml:geometryImportTime>
                <gml:TimeInstant>
                    <gml:timePosition gml:frame="http://gplates.org/TRS/flat">0</gml:timePosition>
                </gml:TimeInstant>
            </gpml:geometryImportTime>
            <gpml:leftPlate>0</gpml:leftPlate>
            <gpml:reconstructionPlateId>
                <gpml:ConstantValue>
                    <gpml:value>702</gpml:value>
                    <gml:description></gml:description>
                    <gpml:valueType xmlns:gpml="http://www.gplates.org/gplates">gpml:plateId</gpml:valueType>
                </gpml:ConstantValue>
            </gpml:reconstructionPlateId>
            <gpml:rightPlate>0</gpml:rightPlate>
            <gpml:shapefileAttributes>
                <gpml:KeyValueDictionary>
                    <gpml:element>
                        <gpml:KeyValueDictionaryElement>
                            <gpml:key>NAME</gpml:key>
                            <gpml:valueType xmlns:xsi="http://www.w3.org/XMLSchema-instance">xsi:string</gpml:valueType>
                            <gpml:value>Antongil</gpml:value>
                        </gpml:KeyValueDictionaryElement>
                    </gpml:element>
                    <gpml:element>
                        <gpml:KeyValueDictionaryElement>
                            <gpml:key>PLATEID1</gpml:key>
                            <gpml:valueType xmlns:xsi="http://www.w3.org/XMLSchema-instance">xsi:integer</gpml:valueType>
                            <gpml:value>702</gpml:value>
                        </gpml:KeyValueDictionaryElement>
                    </gpml:element>
                    <gpml:element>
                        <gpml:KeyValueDictionaryElement>
                            <gpml:key>FROMAGE</gpml:key>
                            <gpml:valueType xmlns:xsi="http://www.w3.org/XMLSchema-instance">xsi:double</gpml:valueType>
                            <gpml:value>3200</gpml:value>
                        </gpml:KeyValueDictionaryElement>
                    </gpml:element>
                    <gpml:element>
                        <gpml:KeyValueDictionaryElement>
                            <gpml:key>TOAGE</gpml:key>
                            <gpml:valueType xmlns:xsi="http://www.w3.org/XMLSchema-instance">xsi:double</gpml:valueType>
                            <gpml:value>0</gpml:value>
                        </gpml:KeyValueDictionaryElement>
                    </gpml:element>
                    <gpml:element>
                        <gpml:KeyValueDictionaryElement>
                            <gpml:key>PLATEID2</gpml:key>
                            <gpml:valueType xmlns:xsi="http://www.w3.org/XMLSchema-instance">xsi:integer</gpml:valueType>
                            <gpml:value>0</gpml:value>
                        </gpml:KeyValueDictionaryElement>
                    </gpml:element>
                    <gpml:element>
                        <gpml:KeyValueDictionaryElement>
                            <gpml:key>GPGIM_TYPE</gpml:key>
                            <gpml:valueType xmlns:xsi="http://www.w3.org/XMLSchema-instance">xsi:string</gpml:valueType>
                            <gpml:value>gpml:UnclassifiedFeature</gpml:value>
                        </gpml:KeyValueDictionaryElement>
                    </gpml:element>
                    <gpml:element>
                        <gpml:KeyValueDictionaryElement>
                            <gpml:key>FEATURE_ID</gpml:key>
                            <gpml:valueType xmlns:xsi="http://www.w3.org/XMLSchema-instance">xsi:string</gpml:valueType>
                            <gpml:value>GPlates-889979b2-53f9-40e7-8376-372cef449507</gpml:value>
                        </gpml:KeyValueDictionaryElement>
                    </gpml:element>
                    <gpml:element>
                        <gpml:KeyValueDictionaryElement>
                            <gpml:key>L_PLATE</gpml:key>
                            <gpml:valueType xmlns:xsi="http://www.w3.org/XMLSchema-instance">xsi:integer</gpml:valueType>
                            <gpml:value>0</gpml:value>
                        </gpml:KeyValueDictionaryElement>
                    </gpml:element>
                    <gpml:element>
                        <gpml:KeyValueDictionaryElement>
                            <gpml:key>R_PLATE</gpml:key>
                            <gpml:valueType xmlns:xsi="http://www.w3.org/XMLSchema-instance">xsi:integer</gpml:valueType>
                            <gpml:value>0</gpml:value>
                        </gpml:KeyValueDictionaryElement>
                    </gpml:element>
                    <gpml:element>
                        <gpml:KeyValueDictionaryElement>
                            <gpml:key>SPREAD_ASY</gpml:key>
                            <gpml:valueType xmlns:xsi="http://www.w3.org/XMLSchema-instance">xsi:double</gpml:valueType>
                            <gpml:value>0</gpml:value>
                        </gpml:KeyValueDictionaryElement>
                    </gpml:element>
                    <gpml:element>
                        <gpml:KeyValueDictionaryElement>
                            <gpml:key>IMPORT_AGE</gpml:key>
                            <gpml:valueType xmlns:xsi="http://www.w3.org/XMLSchema-instance">xsi:double</gpml:valueType>
                            <gpml:value>0</gpml:value>
                        </gpml:KeyValueDictionaryElement>
                    </gpml:element>
                </gpml:KeyValueDictionary>
            </gpml:shapefileAttributes>
            <gpml:spreadingAsymmetry>0</gpml:spreadingAsymmetry>
            <gpml:unclassifiedGeometry>
                <gpml:ConstantValue>
                    <gpml:value>
                        <gml:Polygon>
                            <gml:exterior>
                                <gml:LinearRing>
                                    <gml:posList gml:dimension="2">-14.876599219999946 50.286609983000041 -14.958500341999978 50.284900969000027 -15.007099173999963 50.28670092600003 -15.057899344999953 50.286201889000047 -15.107662465876635 50.296615038772281 -15.123799516999952 50.299991787000067 -15.20650040299995 50.337200016000054 -15.238800381999967 50.361290087000036 -15.273199456999976 50.389998982000058 -15.29870046299993 50.420601072000068 -15.367392314999961 50.559169569000062 -15.375290183999939 50.574397864000034 -15.405099218999965 50.607497961000028 -15.437399374999927 50.631598981000081 -15.48550040599997 50.644699127000067 -15.54516664199997 50.646866811000052 -15.573599396999951 50.64789977700007 -15.62240042099995 50.640399927000018 -15.673700511999982 50.621700014000055 -15.701861147999976 50.604596176000037 -15.777099398999951 50.558898953000032 -15.925899294999965 50.522998884000067 -15.989800318999926 50.520699009000047 -16.03619939999993 50.513198983000052 -16.056236761999969 50.508998170000041 -16.166898366999931 50.48579807200008 -16.199309297999946 50.470402260000071 -16.207099224999979 50.466701896000075 -16.296001511999975 50.435500998000066 -16.36248227699997 50.426383962000045 -16.481100210999955 50.416901033000038 -16.545003485999928 50.396427998000036 -16.669799529999977 50.350398875000046 -16.712099307999949 50.331309762000039 -16.752000320999969 50.316699969000069 -16.811085276999961 50.302530356000041 -16.818300462999957 50.300800027000015 -16.871400333999926 50.284401050000028 -16.946800384999964 50.25500893800006 -16.950132844999928 50.253461839000074 -17.029100417999928 50.216801046000057 -17.110698337999963 50.196799859000073 -17.173801363999928 50.141799907000049 -17.223510400999942 50.093299964000039 -17.326311362999945 49.890900101000057 -17.338701450999963 49.843300049000042 -17.428899360999935 49.825889931000049 -17.500547526999981 49.847829768000061 -17.530500410999935 49.857001829000069 -17.57849142799995 49.856498907000059 -17.624500249999983 49.85129893400002 -17.706199531999971 49.819900965000031 -17.710627487999943 49.817214022000009 -17.741800284999954 49.798297952000034 -17.783809399999939 49.78149794400008 -17.828298332999964 49.753299917000049 -17.937198274999957 49.688499002000057 -18.05230120799996 49.630900917000076 -18.105199239999934 49.609901128000033 -18.171100470999932 49.589401081000034 -18.212499298999944 49.58630002700005 -18.270900504999926 49.595302990000043 -18.271449581999946 49.595268304000058 -18.340600310999946 49.590899956000044 -18.397699535999948 49.572399056000052 -18.461299478999933 49.554099997000009 -18.527400253999929 49.524402918000085 -18.420854258543979 49.337474092691636 -18.030729287833744 48.96082973901008 -17.736342808161105 48.927829558088092 -17.426977771709584 48.865546602864377 -17.13450090133566 48.799815358121634 -16.915455558540611 48.629765451178208 -16.424967776026989 48.822709837754886 -15.435883178569888 49.235469700976964 -15.342624004786529 49.260702493565745 -15.305515878972395 49.300270563287597 -15.30544658974086 49.365205039982932 -15.358623173164306 49.453692448427731 -15.337706661736345 49.513934139295287 -15.295284985076265 49.559654652679157 -14.818856292895973 50.131064322758107 -14.842843725280401 50.250766736593462 -14.876599219999946 50.286609983000041 </gml:posList>
                                </gml:LinearRing>
                            </gml:exterior>
                        </gml:Polygon>
                    </gpml:value>
                    <gml:description></gml:description>
                    <gpml:valueType xmlns:gml="http://www.opengis.net/gml">gml:Polygon</gpml:valueType>
                </gpml:ConstantValue>
            </gpml:unclassifiedGeometry>
            <gml:name>Antongil</gml:name>
            <gml:validTime>
                <gml:TimePeriod>
                    <gml:begin>
                        <gml:TimeInstant>
                            <gml:timePosition gml:frame="http://gplates.org/TRS/flat">1000</gml:timePosition>
                        </gml:TimeInstant>
                    </gml:begin>
                    <gml:end>
                        <gml:TimeInstant>
                            <gml:timePosition gml:frame="http://gplates.org/TRS/flat">0</gml:timePosition>
                        </gml:TimeInstant>
                    </gml:end>
                </gml:TimePeriod>
            </gml:validTime>
        </gpml:UnclassifiedFeature>
    </gml:featureMember>
    <gml:featureMember>
        <gpml:UnclassifiedFeature>
            <gpml:identity>GPlates-98d52e82-f9f9-4d9e-9512-044c9b9513a8</gpml:identity>
            <gpml:revision>GPlates-a19b1472-7ef8-42bd-997c-283061fa17a0</gpml:revision>
            <gpml:conjugatePlateId>0</gpml:conjugatePlateId>
            <gpml:geometryImportTime>
                <gml:TimeInstant>
                    <gml:timePosition gml:frame="http://gplates.org/TRS/flat">0</gml:timePosition>
                </gml:TimeInstant>
            </gpml:geometryImportTime>
            <gpml:leftPlate>0</gpml:leftPlate>
            <gpml:reconstructionPlateId>
                <gpml:ConstantValue>
                    <gpml:value>702</gpml:value>
                    <gml:description></gml:description>
                    <gpml:valueType xmlns:gpml="http://www.gplates.org/gplates">gpml:plateId</gpml:valueType>
                </gpml:ConstantValue>
            </gpml:reconstructionPlateId>
            <gpml:rightPlate>0</gpml:rightPlate>
            <gpml:shapefileAttributes>
                <gpml:KeyValueDictionary>
                    <gpml:element>
                        <gpml:KeyValueDictionaryElement>
                            <gpml:key>NAME</gpml:key>
                            <gpml:valueType xmlns:xsi="http://www.w3.org/XMLSchema-instance">xsi:string</gpml:valueType>
                            <gpml:value>Masora Craton</gpml:value>
                        </gpml:KeyValueDictionaryElement>
                    </gpml:element>
                    <gpml:element>
                        <gpml:KeyValueDictionaryElement>
                            <gpml:key>PLATEID1</gpml:key>
                            <gpml:valueType xmlns:xsi="http://www.w3.org/XMLSchema-instance">xsi:integer</gpml:valueType>
                            <gpml:value>702</gpml:value>
                        </gpml:KeyValueDictionaryElement>
                    </gpml:element>
                    <gpml:element>
                        <gpml:KeyValueDictionaryElement>
                            <gpml:key>FROMAGE</gpml:key>
                            <gpml:valueType xmlns:xsi="http://www.w3.org/XMLSchema-instance">xsi:double</gpml:valueType>
                            <gpml:value>2900</gpml:value>
                        </gpml:KeyValueDictionaryElement>
                    </gpml:element>
                    <gpml:element>
                        <gpml:KeyValueDictionaryElement>
                            <gpml:key>TOAGE</gpml:key>
                            <gpml:valueType xmlns:xsi="http://www.w3.org/XMLSchema-instance">xsi:double</gpml:valueType>
                            <gpml:value>0</gpml:value>
                        </gpml:KeyValueDictionaryElement>
                    </gpml:element>
                    <gpml:element>
                        <gpml:KeyValueDictionaryElement>
                            <gpml:key>DESCR</gpml:key>
                            <gpml:valueType xmlns:xsi="http://www.w3.org/XMLSchema-instance">xsi:string</gpml:valueType>
                            <gpml:value>similar to Antongil Block</gpml:value>
                        </gpml:KeyValueDictionaryElement>
                    </gpml:element>
                    <gpml:element>
                        <gpml:KeyValueDictionaryElement>
                            <gpml:key>PLATEID2</gpml:key>
                            <gpml:valueType xmlns:xsi="http://www.w3.org/XMLSchema-instance">xsi:integer</gpml:valueType>
                            <gpml:value>0</gpml:value>
                        </gpml:KeyValueDictionaryElement>
                    </gpml:element>
                    <gpml:element>
                        <gpml:KeyValueDictionaryElement>
                            <gpml:key>GPGIM_TYPE</gpml:key>
                            <gpml:valueType xmlns:xsi="http://www.w3.org/XMLSchema-instance">xsi:string</gpml:valueType>
                            <gpml:value>gpml:UnclassifiedFeature</gpml:value>
                        </gpml:KeyValueDictionaryElement>
                    </gpml:element>
                    <gpml:element>
                        <gpml:KeyValueDictionaryElement>
                            <gpml:key>FEATURE_ID</gpml:key>
                            <gpml:valueType xmlns:xsi="http://www.w3.org/XMLSchema-instance">xsi:string</gpml:valueType>
                            <gpml:value>GPlates-98d52e82-f9f9-4d9e-9512-044c9b9513a8</gpml:value>
                        </gpml:KeyValueDictionaryElement>
                    </gpml:element>
                    <gpml:element>
                        <gpml:KeyValueDictionaryElement>
                            <gpml:key>L_PLATE</gpml:key>
                            <gpml:valueType xmlns:xsi="http://www.w3.org/XMLSchema-instance">xsi:integer</gpml:valueType>
                            <gpml:value>0</gpml:value>
                        </gpml:KeyValueDictionaryElement>
                    </gpml:element>
                    <gpml:element>
                        <gpml:KeyValueDictionaryElement>
                            <gpml:key>R_PLATE</gpml:key>
                            <gpml:valueType xmlns:xsi="http://www.w3.org/XMLSchema-instance">xsi:integer</gpml:valueType>
                            <gpml:value>0</gpml:value>
                        </gpml:KeyValueDictionaryElement>
                    </gpml:element>
                    <gpml:element>
                        <gpml:KeyValueDictionaryElement>
                            <gpml:key>SPREAD_ASY</gpml:key>
                            <gpml:valueType xmlns:xsi="http://www.w3.org/XMLSchema-instance">xsi:double</gpml:valueType>
                            <gpml:value>0</gpml:value>
                        </gpml:KeyValueDictionaryElement>
                    </gpml:element>
                    <gpml:element>
                        <gpml:KeyValueDictionaryElement>
                            <gpml:key>IMPORT_AGE</gpml:key>
                            <gpml:valueType xmlns:xsi="http://www.w3.org/XMLSchema-instance">xsi:double</gpml:valueType>
                            <gpml:value>0</gpml:value>
                        </gpml:KeyValueDictionaryElement>
                    </gpml:element>
                </gpml:KeyValueDictionary>
            </gpml:shapefileAttributes>
            <gpml:spreadingAsymmetry>0</gpml:spreadingAsymmetry>
            <gpml:unclassifiedGeometry>
                <gpml:ConstantValue>
                    <gpml:value>
                        <gml:Polygon>
                            <gml:exterior>
                                <gml:LinearRing>
                                    <gml:posList gml:dimension="2">-18.798000340999977 49.405997975000005 -18.859710443999973 49.373901072000059 -18.951898317999966 49.333701803000054 -18.99820133499998 49.310199945000065 -19.038288263999959 49.291791384000071 -19.132101303999949 49.24871093000008 -19.167400269999973 49.227099794000026 -19.353601227999945 49.149100904000072 -19.432100390999949 49.126800901000074 -19.475700381999957 49.11240001100002 -19.552200396999986 49.08309901800002 -19.57463209399998 49.079532955000033 -19.610700314999974 49.073799036000018 -19.710210391999965 49.063698052000063 -19.761899504999974 49.063300907000034 -19.815777527999956 49.067191039000065 -19.824199409999949 49.067799121000043 -19.850487102999978 49.065414590000024 -20.003700284999983 49.042301117000072 -20.530134234197611 48.682680290580898 -20.633600376999937 48.61199985700005 -20.731225429832307 48.611878360660093 -21.114898350999965 48.611400872000047 -21.291099333999966 48.50569893000003 -21.446766096697996 48.182312072360226 -21.433812809970025 47.978295132873022 -21.205395343938203 47.743445948226473 -20.578749348180793 47.914597265342302 -19.925142118366033 48.374881772030832 -19.552097623177886 48.719127399271692 -18.832954891942506 49.280237893608501 -18.798000340999977 49.405997975000005 </gml:posList>
                                </gml:LinearRing>
                            </gml:exterior>
                        </gml:Polygon>
                    </gpml:value>
                    <gml:description></gml:description>
                    <gpml:valueType xmlns:gml="http://www.opengis.net/gml">gml:Polygon</gpml:valueType>
                </gpml:ConstantValue>
            </gpml:unclassifiedGeometry>
            <gml:description>similar to Antongil Block</gml:description>
            <gml:name>Masora Craton</gml:name>
            <gml:validTime>
                <gml:TimePeriod>
                    <gml:begin>
                        <gml:TimeInstant>
                            <gml:timePosition gml:frame="http://gplates.org/TRS/flat">1000</gml:timePosition>
                        </gml:TimeInstant>
                    </gml:begin>
                    <gml:end>
                        <gml:TimeInstant>
                            <gml:timePosition gml:frame="http://gplates.org/TRS/flat">0</gml:timePosition>
                        </gml:TimeInstant>
                    </gml:end>
                </gml:TimePeriod>
            </gml:validTime>
        </gpml:UnclassifiedFeature>
    </gml:featureMember>
    <gml:featureMember>
        <gpml:UnclassifiedFeature>
            <gpml:identity>GPlates-8392476c-a33b-42d9-9a69-5e7a1ba665c4</gpml:identity>
            <gpml:revision>GPlates-c8d54a6c-b25b-47bc-b5d9-68f54b06e1bc</gpml:revision>
            <gpml:conjugatePlateId>0</gpml:conjugatePlateId>
            <gpml:geometryImportTime>
                <gml:TimeInstant>
                    <gml:timePosition gml:frame="http://gplates.org/TRS/flat">0</gml:timePosition>
                </gml:TimeInstant>
            </gpml:geometryImportTime>
            <gpml:leftPlate>0</gpml:leftPlate>
            <gpml:reconstructionPlateId>
                <gpml:ConstantValue>
                    <gpml:value>8013</gpml:value>
                    <gml:description></gml:description>
                    <gpml:valueType xmlns:gpml="http://www.gplates.org/gplates">gpml:plateId</gpml:valueType>
                </gpml:ConstantValue>
            </gpml:reconstructionPlateId>
            <gpml:rightPlate>0</gpml:rightPlate>
            <gpml:shapefileAttributes>
                <gpml:KeyValueDictionary>
                    <gpml:element>
                        <gpml:KeyValueDictionaryElement>
                            <gpml:key>NAME</gpml:key>
                            <gpml:valueType xmlns:xsi="http://www.w3.org/XMLSchema-instance">xsi:string</gpml:valueType>
                            <gpml:value>Rocky Cape</gpml:value>
                        </gpml:KeyValueDictionaryElement>
                    </gpml:element>
                    <gpml:element>
                        <gpml:KeyValueDictionaryElement>
                            <gpml:key>PLATEID1</gpml:key>
                            <gpml:valueType xmlns:xsi="http://www.w3.org/XMLSchema-instance">xsi:integer</gpml:valueType>
                            <gpml:value>8013</gpml:value>
                        </gpml:KeyValueDictionaryElement>
                    </gpml:element>
                    <gpml:element>
                        <gpml:KeyValueDictionaryElement>
                            <gpml:key>FROMAGE</gpml:key>
                            <gpml:valueType xmlns:xsi="http://www.w3.org/XMLSchema-instance">xsi:double</gpml:valueType>
                            <gpml:value>1400</gpml:value>
                        </gpml:KeyValueDictionaryElement>
                    </gpml:element>
                    <gpml:element>
                        <gpml:KeyValueDictionaryElement>
                            <gpml:key>TOAGE</gpml:key>
                            <gpml:valueType xmlns:xsi="http://www.w3.org/XMLSchema-instance">xsi:double</gpml:valueType>
                            <gpml:value>0</gpml:value>
                        </gpml:KeyValueDictionaryElement>
                    </gpml:element>
                    <gpml:element>
                        <gpml:KeyValueDictionaryElement>
                            <gpml:key>PLATEID2</gpml:key>
                            <gpml:valueType xmlns:xsi="http://www.w3.org/XMLSchema-instance">xsi:integer</gpml:valueType>
                            <gpml:value>0</gpml:value>
                        </gpml:KeyValueDictionaryElement>
                    </gpml:element>
                    <gpml:element>
                        <gpml:KeyValueDictionaryElement>
                            <gpml:key>GPGIM_TYPE</gpml:key>
                            <gpml:valueType xmlns:xsi="http://www.w3.org/XMLSchema-instance">xsi:string</gpml:valueType>
                            <gpml:value>gpml:UnclassifiedFeature</gpml:value>
                        </gpml:KeyValueDictionaryElement>
                    </gpml:element>
                    <gpml:element>
                        <gpml:KeyValueDictionaryElement>
                            <gpml:key>FEATURE_ID</gpml:key>
                            <gpml:valueType xmlns:xsi="http://www.w3.org/XMLSchema-instance">xsi:string</gpml:valueType>
                            <gpml:value>GPlates-8392476c-a33b-42d9-9a69-5e7a1ba665c4</gpml:value>
                        </gpml:KeyValueDictionaryElement>
                    </gpml:element>
                    <gpml:element>
                        <gpml:KeyValueDictionaryElement>
                            <gpml:key>L_PLATE</gpml:key>
                            <gpml:valueType xmlns:xsi="http://www.w3.org/XMLSchema-instance">xsi:integer</gpml:valueType>
                            <gpml:value>0</gpml:value>
                        </gpml:KeyValueDictionaryElement>
                    </gpml:element>
                    <gpml:element>
                        <gpml:KeyValueDictionaryElement>
                            <gpml:key>R_PLATE</gpml:key>
                            <gpml:valueType xmlns:xsi="http://www.w3.org/XMLSchema-instance">xsi:integer</gpml:valueType>
                            <gpml:value>0</gpml:value>
                        </gpml:KeyValueDictionaryElement>
                    </gpml:element>
                    <gpml:element>
                        <gpml:KeyValueDictionaryElement>
                            <gpml:key>SPREAD_ASY</gpml:key>
                            <gpml:valueType xmlns:xsi="http://www.w3.org/XMLSchema-instance">xsi:double</gpml:valueType>
                            <gpml:value>0</gpml:value>
                        </gpml:KeyValueDictionaryElement>
                    </gpml:element>
                    <gpml:element>
                        <gpml:KeyValueDictionaryElement>
                            <gpml:key>IMPORT_AGE</gpml:key>
                            <gpml:valueType xmlns:xsi="http://www.w3.org/XMLSchema-instance">xsi:double</gpml:valueType>
                            <gpml:value>0</gpml:value>
                        </gpml:KeyValueDictionaryElement>
                    </gpml:element>
                </gpml:KeyValueDictionary>
            </gpml:shapefileAttributes>
            <gpml:spreadingAsymmetry>0</gpml:spreadingAsymmetry>
            <gpml:unclassifiedGeometry>
                <gpml:ConstantValue>
                    <gpml:value>
                        <gml:Polygon>
                            <gml:exterior>
                                <gml:LinearRing>
                                    <gml:posList gml:dimension="2">-41.842512777777777 145.09675972222223 -41.845894999999999 145.0829338888889 -41.819580000000002 145.054405 -41.742428888888888 144.99008083333334 -41.720342777777788 144.974265 -41.701994999999997 144.92209888888891 -41.683410000000002 144.90730194444444 -41.657998888888883 144.92685888888889 -41.638170000000002 144.90519277777778 -41.619597777777777 144.89937888888889 -41.609483888888889 144.91316694444444 -41.530065 144.85425499999999 -41.513529999999996 144.852395 -41.432873888888892 144.78599 -41.432030833333336 144.77247472222223 -41.399621944444448 144.75846194444443 -41.391708888888886 144.78292083333335 -41.338738888888891 144.78450777777778 -41.304184999999997 144.74196499999999 -41.290963888888889 144.74198388888888 -41.27258888888889 144.72432888888889 -41.218555000000002 144.69830777777779 -41.178678888888889 144.70212583333333 -41.140996944444446 144.68088472222223 -41.128542777777781 144.68693999999999 -41.099507777777781 144.67410583333333 -41.079965000000001 144.68312194444445 -41.037753888888901 144.6696038888889 -41.030435833333335 144.67620888888888 -41.032200833333334 144.65785500000004 -41.006352777777778 144.62236277777777 -40.994412777777782 144.62033888888888 -40.991225 144.64297500000001 -40.951965833333333 144.64613777777777 -40.915169999999996 144.62878583333332 -40.891526944444443 144.66552194444444 -40.884086944444448 144.66546388888889 -40.885523888888891 144.69600888888888 -40.821967777777779 144.71943972222223 -40.791206944444447 144.70645888888887 -40.780033888888887 144.71930277777778 -40.748480000000008 144.71881083333332 -40.735590000000002 144.71370194444444 -40.732441944444446 144.70200777777777 -40.693341944444441 144.69204888888891 -40.668103888888886 144.70928888888889 -40.65725888888889 144.69923472222223 -40.645498888888888 144.72087083333332 -40.627077777777778 144.73918583333332 -40.648601944444444 144.74338694444444 -40.658836944444445 144.75414694444444 -40.66507 144.74668500000001 -40.682791944444439 144.74789388888891 -40.681722777777786 144.77293277777778 -40.717708888888886 144.77615194444448 -40.71831000000001 144.79323777777782 -40.697651944444445 144.80131 -40.708827777777771 144.81513583333333 -40.709036944444442 144.82921694444445 -40.71548277777778 144.85361472222223 -40.736955000000002 144.85007583333334 -40.73326194444445 144.87114583333334 -40.73683583333333 144.89523888888891 -40.752878888888887 144.93034583333332 -40.73726388888889 145.00042694444446 -40.759304999999991 145.00583694444444 -40.774119999999996 145.05050472222223 -40.797860833333331 145.09022083333332 -40.791650833333335 145.12285472222223 -40.799374999999998 145.14447277777776 -40.800570833333339 145.1739838888889 -40.780642777777778 145.15789777777778 -40.792537777777774 145.19407777777778 -40.787560000000006 145.21650388888889 -40.778291944444447 145.25098499999999 -40.79224277777778 145.2570427777778 -40.789196944444441 145.26780083333333 -40.745063888888886 145.27459277777777 -40.697731944444442 145.26098999999999 -40.747625833333323 145.32080694444446 -40.752983888888899 145.30955888888889 -40.79107777777778 145.29914194444444 -40.80668 145.30614583333335 -40.820068888888891 145.32843500000001 -40.828426944444445 145.37388972222223 -40.854377777777778 145.47996083333334 -40.84101888888889 145.51474694444445 -40.855528888888891 145.52091388888888 -40.896897777777788 145.56212777777779 -40.917748888888894 145.64102277777778 -40.934203888888888 145.74099277777779 -40.948290833333331 145.73673888888888 -40.962532777777788 145.74662277777779 -41.012430000000002 145.85217694444444 -41.022531944444445 145.91136694444444 -41.037275833333325 145.93769777777777 -41.03635388888889 145.973995 -41.053328888888885 146.02515777777776 -41.072520833333336 146.05353694444443 -41.099027777777778 146.1386138888889 -41.116058888888887 146.08567194444444 -41.117373888888892 146.08206194444443 -41.120401944444446 146.07858972222223 -41.122927777777775 146.07359 -41.125556944444455 146.06636888888889 -41.131006944444444 146.06011777777778 -41.134915833333331 146.05002388888889 -41.137886944444446 146.03539194444446 -41.138868888888886 146.02654777777778 -41.140182777777781 146.02293583333332 -41.14510388888889 146.00325388888888 -41.146485000000006 145.99816000000001 -41.147831944444448 145.99380583333334 -41.148675833333336 145.9879238888889 -41.150559999999999 145.98435694444444 -41.153184999999993 145.97712972222223 -41.156482777777775 145.96772583333333 -41.158032777777777 145.95892499999999 -41.162573888888886 145.9473888888889 -41.16721583333333 145.93362694444446 -41.168526944444437 145.93001194444443 -41.172460833333325 145.91916888888889 -41.174948888888892 145.91490277777777 -41.176360833333341 145.909065 -41.178847777777776 145.90479888888888 -41.180931944444453 145.89678194444446 -41.184728888888891 145.88890000000001 -41.187249999999999 145.88389194444446 -41.190340833333337 145.87892888888888 -41.199546944444442 145.86552083333333 -41.202603888888888 145.86129777777776 -41.213821944444454 145.84134888888892 -41.219901944444445 145.83364194444445 -41.224100833333331 145.82950694444443 -41.231388888888887 145.82040499999999 -41.236291944444446 145.81334777777778 -41.239280833333339 145.81060500000001 -41.24347888888888 145.80646777777778 -41.249357777777774 145.80320694444444 -41.257247777777778 145.79340388888889 -41.260940833333336 145.78773694444445 -41.266313888888888 145.78294583333334 -41.272523888888891 145.77226388888889 -41.277225833333333 145.76965194444443 -41.283433888888887 145.75896777777777 -41.288267777777776 145.75338777777779 -41.292630000000003 145.74553583333332 -41.301825000000001 145.73210083333333 -41.307360833333334 145.7235938888889 -41.31095194444444 145.7201488888889 -41.314038888888888 145.7151738888889 -41.317124999999997 145.71019972222223 -41.320046944444442 145.70893583333333 -41.327832777777786 145.701345 -41.331522777777778 145.69567083333334 -41.338868888888889 145.68506388888889 -41.342492777777771 145.6808738888889 -41.346115833333343 145.67668277777778 -41.357785833333331 145.65895499999999 -41.361000000000011 145.65100583333336 -41.367901944444448 145.63737777777777 -41.375665833333336 145.61710583333334 -41.377066944444444 145.61125083333334 -41.381259999999997 145.6071 -41.384794999999997 145.59171888888889 -41.386098888888888 145.58809194444444 -41.388006944444442 145.583765 -41.391120833333339 145.5780388888889 -41.392650000000003 145.56921194444445 -41.395666944444436 145.56571388888889 -41.397227777777779 145.55614277777781 -41.401200833333334 145.54377194444444 -41.403143888888891 145.52528277777779 -41.406958888888887 145.50320777777779 -41.408355833333331 145.49735000000001 -41.409118888888891 145.49293472222223 -41.409848888888888 145.48926194444445 -41.410769999999999 145.48113083333334 -41.41149999999999 145.47745888888889 -41.413563888888888 145.46941277777779 -41.414292777777774 145.46574083333334 -41.416387777777786 145.45695083333337 -41.417973888888888 145.44663277777778 -41.42013 145.43635694444444 -41.422096944444448 145.43054000000001 -41.423459999999999 145.42542194444445 -41.426631944444445 145.41820277777776 -41.429073888888894 145.41465777777779 -41.434556944444445 145.39344277777778 -41.438140833333335 145.38998000000001 -41.444989999999997 145.37706583333335 -41.448700000000002 145.37063000000001 -41.451141944444444 145.36708194444444 -41.453645833333333 145.36204694444444 -41.459225000000004 145.35201777777777 -41.462839999999993 145.34781083333334 -41.470765833333331 145.33646194444444 -41.474920833333336 145.33303777777778 -41.481931944444447 145.329825 -41.48909888888889 145.32289277777778 -41.496265000000001 145.31595972222223 -41.501593888888891 145.31187472222223 -41.51161583333333 145.30515 -41.526935000000009 145.29508000000001 -41.536261944444448 145.29128583333335 -41.544446944444438 145.28740777777779 -41.554313888888892 145.28439777777777 -41.571700833333338 145.2796988888889 -41.580934999999997 145.27813499999999 -41.586678888888891 145.2778088888889 -41.597565000000003 145.27785888888889 -41.603850000000008 145.27831888888889 -41.607817777777775 145.27935694444446 -41.612388888888887 145.27969194444444 -41.619245000000006 145.2801938888889 -41.629528888888892 145.28094694444445 -41.638129999999997 145.28083000000001 -41.643271944444443 145.28120694444445 -41.652412777777776 145.28187694444443 -41.657555000000002 145.2822538888889 -41.663267777777776 145.28267277777778 -41.667205000000003 145.28445583333334 -41.675805833333335 145.28433972222223 -41.684406944444447 145.28422277777779 -41.689548888888886 145.28460000000001 -41.695230833333326 145.285765 -41.699260833333327 145.28531277777779 -41.706749999999992 145.28436694444446 -41.711953888888878 145.28325277777779 -41.718268888888893 145.28296888888889 -41.722901944444445 145.28181277777779 -41.728645833333331 145.28148694444445 -41.742635 145.27578083333333 -41.746124999999999 145.27454083333333 -41.756115000000008 145.26854083333333 -41.763880833333339 145.26088083333335 -41.774084999999999 145.24965583333332 -41.776523888888889 145.24609388888888 -41.782482777777773 145.24054277777779 -41.787900833333332 145.23420388888889 -41.794287777777775 145.21820583333334 -41.796277777777775 145.21161583333335 -41.797603888888887 145.20722194444448 -41.803233888888883 145.19565583333332 -41.805099999999996 145.19204999999999 -41.807027777777776 145.18695083333333 -41.809525833333332 145.18189277777779 -41.809708888888892 145.177415 -41.812899999999999 145.16941277777778 -41.817323888888893 145.15925388888888 -41.824820000000003 145.12985277777778 -41.828548888888889 145.122635 -41.830534999999998 145.11604083333333 -41.833631944444434 145.11027388888888 -41.84145083333334 145.10110194444445 -41.842512777777777 145.09675972222223 </gml:posList>
                                </gml:LinearRing>
                            </gml:exterior>
                        </gml:Polygon>
                    </gpml:value>
                    <gml:description></gml:description>
                    <gpml:valueType xmlns:gml="http://www.opengis.net/gml">gml:Polygon</gpml:valueType>
                </gpml:ConstantValue>
            </gpml:unclassifiedGeometry>
            <gml:name>Rocky Cape</gml:name>
            <gml:validTime>
                <gml:TimePeriod>
                    <gml:begin>
                        <gml:TimeInstant>
                            <gml:timePosition gml:frame="http://gplates.org/TRS/flat">1000</gml:timePosition>
                        </gml:TimeInstant>
                    </gml:begin>
                    <gml:end>
                        <gml:TimeInstant>
                            <gml:timePosition gml:frame="http://gplates.org/TRS/flat">0</gml:timePosition>
                        </gml:TimeInstant>
                    </gml:end>
                </gml:TimePeriod>
            </gml:validTime>
        </gpml:UnclassifiedFeature>
    </gml:featureMember>
    <gml:featureMember>
        <gpml:UnclassifiedFeature>
            <gpml:identity>GPlates-d4138f29-4ced-488f-b728-008b113ee011</gpml:identity>
            <gpml:revision>GPlates-56e86a09-069c-4b86-a2cb-1b00d5bed95e</gpml:revision>
            <gpml:conjugatePlateId>0</gpml:conjugatePlateId>
            <gpml:geometryImportTime>
                <gml:TimeInstant>
                    <gml:timePosition gml:frame="http://gplates.org/TRS/flat">0</gml:timePosition>
                </gml:TimeInstant>
            </gpml:geometryImportTime>
            <gpml:leftPlate>0</gpml:leftPlate>
            <gpml:reconstructionPlateId>
                <gpml:ConstantValue>
                    <gpml:value>501</gpml:value>
                    <gml:description></gml:description>
                    <gpml:valueType xmlns:gpml="http://www.gplates.org/gplates">gpml:plateId</gpml:valueType>
                </gpml:ConstantValue>
            </gpml:reconstructionPlateId>
            <gpml:rightPlate>0</gpml:rightPlate>
            <gpml:shapefileAttributes>
                <gpml:KeyValueDictionary>
                    <gpml:element>
                        <gpml:KeyValueDictionaryElement>
                            <gpml:key>NAME</gpml:key>
                            <gpml:valueType xmlns:xsi="http://www.w3.org/XMLSchema-instance">xsi:string</gpml:valueType>
                            <gpml:value>Singhbhum Craton</gpml:value>
                        </gpml:KeyValueDictionaryElement>
                    </gpml:element>
                    <gpml:element>
                        <gpml:KeyValueDictionaryElement>
                            <gpml:key>PLATEID1</gpml:key>
                            <gpml:valueType xmlns:xsi="http://www.w3.org/XMLSchema-instance">xsi:integer</gpml:valueType>
                            <gpml:value>501</gpml:value>
                        </gpml:KeyValueDictionaryElement>
                    </gpml:element>
                    <gpml:element>
                        <gpml:KeyValueDictionaryElement>
                            <gpml:key>FROMAGE</gpml:key>
                            <gpml:valueType xmlns:xsi="http://www.w3.org/XMLSchema-instance">xsi:double</gpml:valueType>
                            <gpml:value>3300</gpml:value>
                        </gpml:KeyValueDictionaryElement>
                    </gpml:element>
                    <gpml:element>
                        <gpml:KeyValueDictionaryElement>
                            <gpml:key>TOAGE</gpml:key>
                            <gpml:valueType xmlns:xsi="http://www.w3.org/XMLSchema-instance">xsi:double</gpml:valueType>
                            <gpml:value>0</gpml:value>
                        </gpml:KeyValueDictionaryElement>
                    </gpml:element>
                    <gpml:element>
                        <gpml:KeyValueDictionaryElement>
                            <gpml:key>DESCR</gpml:key>
                            <gpml:valueType xmlns:xsi="http://www.w3.org/XMLSchema-instance">xsi:string</gpml:valueType>
                            <gpml:value>Stabilised at 1200 Ma?</gpml:value>
                        </gpml:KeyValueDictionaryElement>
                    </gpml:element>
                    <gpml:element>
                        <gpml:KeyValueDictionaryElement>
                            <gpml:key>PLATEID2</gpml:key>
                            <gpml:valueType xmlns:xsi="http://www.w3.org/XMLSchema-instance">xsi:integer</gpml:valueType>
                            <gpml:value>0</gpml:value>
                        </gpml:KeyValueDictionaryElement>
                    </gpml:element>
                    <gpml:element>
                        <gpml:KeyValueDictionaryElement>
                            <gpml:key>GPGIM_TYPE</gpml:key>
                            <gpml:valueType xmlns:xsi="http://www.w3.org/XMLSchema-instance">xsi:string</gpml:valueType>
                            <gpml:value>gpml:UnclassifiedFeature</gpml:value>
                        </gpml:KeyValueDictionaryElement>
                    </gpml:element>
                    <gpml:element>
                        <gpml:KeyValueDictionaryElement>
                            <gpml:key>FEATURE_ID</gpml:key>
                            <gpml:valueType xmlns:xsi="http://www.w3.org/XMLSchema-instance">xsi:string</gpml:valueType>
                            <gpml:value>GPlates-d4138f29-4ced-488f-b728-008b113ee011</gpml:value>
                        </gpml:KeyValueDictionaryElement>
                    </gpml:element>
                    <gpml:element>
                        <gpml:KeyValueDictionaryElement>
                            <gpml:key>L_PLATE</gpml:key>
                            <gpml:valueType xmlns:xsi="http://www.w3.org/XMLSchema-instance">xsi:integer</gpml:valueType>
                            <gpml:value>0</gpml:value>
                        </gpml:KeyValueDictionaryElement>
                    </gpml:element>
                    <gpml:element>
                        <gpml:KeyValueDictionaryElement>
                            <gpml:key>R_PLATE</gpml:key>
                            <gpml:valueType xmlns:xsi="http://www.w3.org/XMLSchema-instance">xsi:integer</gpml:valueType>
                            <gpml:value>0</gpml:value>
                        </gpml:KeyValueDictionaryElement>
                    </gpml:element>
                    <gpml:element>
                        <gpml:KeyValueDictionaryElement>
                            <gpml:key>SPREAD_ASY</gpml:key>
                            <gpml:valueType xmlns:xsi="http://www.w3.org/XMLSchema-instance">xsi:double</gpml:valueType>
                            <gpml:value>0</gpml:value>
                        </gpml:KeyValueDictionaryElement>
                    </gpml:element>
                    <gpml:element>
                        <gpml:KeyValueDictionaryElement>
                            <gpml:key>IMPORT_AGE</gpml:key>
                            <gpml:valueType xmlns:xsi="http://www.w3.org/XMLSchema-instance">xsi:double</gpml:valueType>
                            <gpml:value>0</gpml:value>
                        </gpml:KeyValueDictionaryElement>
                    </gpml:element>
                </gpml:KeyValueDictionary>
            </gpml:shapefileAttributes>
            <gpml:spreadingAsymmetry>0</gpml:spreadingAsymmetry>
            <gpml:unclassifiedGeometry>
                <gpml:ConstantValue>
                    <gpml:value>
                        <gml:Polygon>
                            <gml:exterior>
                                <gml:LinearRing>
                                    <gml:posList gml:dimension="2">22.597748921088627 86.298131947378749 22.756273499577567 87.342566566755892 22.466983703384027 87.760063948951611 22.017195823592647 87.88027324351836 21.770242880491736 87.792075763839463 21.365242703956891 87.806432271086308 20.743315358485525 86.596606695694348 20.649402682123437 86.173999652064936 20.576046512207565 85.728211814483956 21.553166911130724 84.911467311859212 22.597748921088627 86.298131947378749 </gml:posList>
                                </gml:LinearRing>
                            </gml:exterior>
                        </gml:Polygon>
                    </gpml:value>
                    <gml:description></gml:description>
                    <gpml:valueType xmlns:gml="http://www.opengis.net/gml">gml:Polygon</gpml:valueType>
                </gpml:ConstantValue>
            </gpml:unclassifiedGeometry>
            <gml:description>Stabilised at 1200 Ma?</gml:description>
            <gml:name>Singhbhum Craton</gml:name>
            <gml:validTime>
                <gml:TimePeriod>
                    <gml:begin>
                        <gml:TimeInstant>
                            <gml:timePosition gml:frame="http://gplates.org/TRS/flat">1000</gml:timePosition>
                        </gml:TimeInstant>
                    </gml:begin>
                    <gml:end>
                        <gml:TimeInstant>
                            <gml:timePosition gml:frame="http://gplates.org/TRS/flat">0</gml:timePosition>
                        </gml:TimeInstant>
                    </gml:end>
                </gml:TimePeriod>
            </gml:validTime>
        </gpml:UnclassifiedFeature>
    </gml:featureMember>
    <gml:featureMember>
        <gpml:UnclassifiedFeature>
            <gpml:identity>GPlates-67a0c1e6-a747-4f59-9388-6ca22465a018</gpml:identity>
            <gpml:revision>GPlates-4a50d796-d19f-4920-8817-5703fca9e212</gpml:revision>
            <gpml:conjugatePlateId>0</gpml:conjugatePlateId>
            <gpml:geometryImportTime>
                <gml:TimeInstant>
                    <gml:timePosition gml:frame="http://gplates.org/TRS/flat">0</gml:timePosition>
                </gml:TimeInstant>
            </gpml:geometryImportTime>
            <gpml:leftPlate>0</gpml:leftPlate>
            <gpml:reconstructionPlateId>
                <gpml:ConstantValue>
                    <gpml:value>501</gpml:value>
                    <gml:description></gml:description>
                    <gpml:valueType xmlns:gpml="http://www.gplates.org/gplates">gpml:plateId</gpml:valueType>
                </gpml:ConstantValue>
            </gpml:reconstructionPlateId>
            <gpml:rightPlate>0</gpml:rightPlate>
            <gpml:shapefileAttributes>
                <gpml:KeyValueDictionary>
                    <gpml:element>
                        <gpml:KeyValueDictionaryElement>
                            <gpml:key>NAME</gpml:key>
                            <gpml:valueType xmlns:xsi="http://www.w3.org/XMLSchema-instance">xsi:string</gpml:valueType>
                            <gpml:value>Bastar Craton</gpml:value>
                        </gpml:KeyValueDictionaryElement>
                    </gpml:element>
                    <gpml:element>
                        <gpml:KeyValueDictionaryElement>
                            <gpml:key>PLATEID1</gpml:key>
                            <gpml:valueType xmlns:xsi="http://www.w3.org/XMLSchema-instance">xsi:integer</gpml:valueType>
                            <gpml:value>501</gpml:value>
                        </gpml:KeyValueDictionaryElement>
                    </gpml:element>
                    <gpml:element>
                        <gpml:KeyValueDictionaryElement>
                            <gpml:key>FROMAGE</gpml:key>
                            <gpml:valueType xmlns:xsi="http://www.w3.org/XMLSchema-instance">xsi:double</gpml:valueType>
                            <gpml:value>3500</gpml:value>
                        </gpml:KeyValueDictionaryElement>
                    </gpml:element>
                    <gpml:element>
                        <gpml:KeyValueDictionaryElement>
                            <gpml:key>TOAGE</gpml:key>
                            <gpml:valueType xmlns:xsi="http://www.w3.org/XMLSchema-instance">xsi:double</gpml:valueType>
                            <gpml:value>0</gpml:value>
                        </gpml:KeyValueDictionaryElement>
                    </gpml:element>
                    <gpml:element>
                        <gpml:KeyValueDictionaryElement>
                            <gpml:key>DESCR</gpml:key>
                            <gpml:valueType xmlns:xsi="http://www.w3.org/XMLSchema-instance">xsi:string</gpml:valueType>
                            <gpml:value>Oldest rocks 3.5 Ga, stabilised by 2.6 Ga</gpml:value>
                        </gpml:KeyValueDictionaryElement>
                    </gpml:element>
                    <gpml:element>
                        <gpml:KeyValueDictionaryElement>
                            <gpml:key>PLATEID2</gpml:key>
                            <gpml:valueType xmlns:xsi="http://www.w3.org/XMLSchema-instance">xsi:integer</gpml:valueType>
                            <gpml:value>0</gpml:value>
                        </gpml:KeyValueDictionaryElement>
                    </gpml:element>
                    <gpml:element>
                        <gpml:KeyValueDictionaryElement>
                            <gpml:key>GPGIM_TYPE</gpml:key>
                            <gpml:valueType xmlns:xsi="http://www.w3.org/XMLSchema-instance">xsi:string</gpml:valueType>
                            <gpml:value>gpml:UnclassifiedFeature</gpml:value>
                        </gpml:KeyValueDictionaryElement>
                    </gpml:element>
                    <gpml:element>
                        <gpml:KeyValueDictionaryElement>
                            <gpml:key>FEATURE_ID</gpml:key>
                            <gpml:valueType xmlns:xsi="http://www.w3.org/XMLSchema-instance">xsi:string</gpml:valueType>
                            <gpml:value>GPlates-67a0c1e6-a747-4f59-9388-6ca22465a018</gpml:value>
                        </gpml:KeyValueDictionaryElement>
                    </gpml:element>
                    <gpml:element>
                        <gpml:KeyValueDictionaryElement>
                            <gpml:key>L_PLATE</gpml:key>
                            <gpml:valueType xmlns:xsi="http://www.w3.org/XMLSchema-instance">xsi:integer</gpml:valueType>
                            <gpml:value>0</gpml:value>
                        </gpml:KeyValueDictionaryElement>
                    </gpml:element>
                    <gpml:element>
                        <gpml:KeyValueDictionaryElement>
                            <gpml:key>R_PLATE</gpml:key>
                            <gpml:valueType xmlns:xsi="http://www.w3.org/XMLSchema-instance">xsi:integer</gpml:valueType>
                            <gpml:value>0</gpml:value>
                        </gpml:KeyValueDictionaryElement>
                    </gpml:element>
                    <gpml:element>
                        <gpml:KeyValueDictionaryElement>
                            <gpml:key>SPREAD_ASY</gpml:key>
                            <gpml:valueType xmlns:xsi="http://www.w3.org/XMLSchema-instance">xsi:double</gpml:valueType>
                            <gpml:value>0</gpml:value>
                        </gpml:KeyValueDictionaryElement>
                    </gpml:element>
                    <gpml:element>
                        <gpml:KeyValueDictionaryElement>
                            <gpml:key>IMPORT_AGE</gpml:key>
                            <gpml:valueType xmlns:xsi="http://www.w3.org/XMLSchema-instance">xsi:double</gpml:valueType>
                            <gpml:value>0</gpml:value>
                        </gpml:KeyValueDictionaryElement>
                    </gpml:element>
                </gpml:KeyValueDictionary>
            </gpml:shapefileAttributes>
            <gpml:spreadingAsymmetry>0</gpml:spreadingAsymmetry>
            <gpml:unclassifiedGeometry>
                <gpml:ConstantValue>
                    <gpml:value>
                        <gml:Polygon>
                            <gml:exterior>
                                <gml:LinearRing>
                                    <gml:posList gml:dimension="2">20.126622215357369 79.303269030781038 20.634358895466338 78.861928685763246 20.741583716698653 79.123118081013317 20.81950092641792 79.312916941503417 21.039790052764413 79.799577342404859 21.395198620822139 80.499120810119308 22.062566874341037 81.628956336730212 22.062566874341037 82.017280724936839 21.986536336125422 82.510143242011466 22.006424733309924 82.8686722367882 21.337533438421268 84.208472244933816 21.332697947635577 84.680088320674415 21.553166911130724 84.911467311859212 20.576046512207565 85.728211814483956 20.297230145765585 84.953134859357732 20.038970285769832 84.34270246300413 19.522450565778321 83.826182743012623 19.385033438353997 83.704034185302106 19.307752176329217 83.614387921353369 19.215503924565546 83.553341284156815 19.099843522148905 83.450532037564258 18.325063942161641 82.957490486663261 17.785066053079611 82.13575456849496 17.602886278955378 81.874630225583573 17.427177816233737 81.544298315666893 18.739206439556163 80.509253512823634 19.793751860482189 79.592610185403302 19.991763001971766 79.42049280857006 20.126622215357369 79.303269030781038 </gml:posList>
                                </gml:LinearRing>
                            </gml:exterior>
                        </gml:Polygon>
                    </gpml:value>
                    <gml:description></gml:description>
                    <gpml:valueType xmlns:gml="http://www.opengis.net/gml">gml:Polygon</gpml:valueType>
                </gpml:ConstantValue>
            </gpml:unclassifiedGeometry>
            <gml:description>Oldest rocks 3.5 Ga, stabilised by 2.6 Ga</gml:description>
            <gml:name>Bastar Craton</gml:name>
            <gml:validTime>
                <gml:TimePeriod>
                    <gml:begin>
                        <gml:TimeInstant>
                            <gml:timePosition gml:frame="http://gplates.org/TRS/flat">1000</gml:timePosition>
                        </gml:TimeInstant>
                    </gml:begin>
                    <gml:end>
                        <gml:TimeInstant>
                            <gml:timePosition gml:frame="http://gplates.org/TRS/flat">0</gml:timePosition>
                        </gml:TimeInstant>
                    </gml:end>
                </gml:TimePeriod>
            </gml:validTime>
        </gpml:UnclassifiedFeature>
    </gml:featureMember>
    <gml:featureMember>
        <gpml:UnclassifiedFeature>
            <gpml:identity>GPlates-574a927a-c711-47fc-8fc0-b2515b59b2fd</gpml:identity>
            <gpml:revision>GPlates-a7605f6e-d951-4a50-949a-941804f900e2</gpml:revision>
            <gpml:conjugatePlateId>0</gpml:conjugatePlateId>
            <gpml:geometryImportTime>
                <gml:TimeInstant>
                    <gml:timePosition gml:frame="http://gplates.org/TRS/flat">0</gml:timePosition>
                </gml:TimeInstant>
            </gpml:geometryImportTime>
            <gpml:leftPlate>0</gpml:leftPlate>
            <gpml:reconstructionPlateId>
                <gpml:ConstantValue>
                    <gpml:value>501</gpml:value>
                    <gml:description></gml:description>
                    <gpml:valueType xmlns:gpml="http://www.gplates.org/gplates">gpml:plateId</gpml:valueType>
                </gpml:ConstantValue>
            </gpml:reconstructionPlateId>
            <gpml:rightPlate>0</gpml:rightPlate>
            <gpml:shapefileAttributes>
                <gpml:KeyValueDictionary>
                    <gpml:element>
                        <gpml:KeyValueDictionaryElement>
                            <gpml:key>NAME</gpml:key>
                            <gpml:valueType xmlns:xsi="http://www.w3.org/XMLSchema-instance">xsi:string</gpml:valueType>
                            <gpml:value>Aravalli Craton</gpml:value>
                        </gpml:KeyValueDictionaryElement>
                    </gpml:element>
                    <gpml:element>
                        <gpml:KeyValueDictionaryElement>
                            <gpml:key>PLATEID1</gpml:key>
                            <gpml:valueType xmlns:xsi="http://www.w3.org/XMLSchema-instance">xsi:integer</gpml:valueType>
                            <gpml:value>501</gpml:value>
                        </gpml:KeyValueDictionaryElement>
                    </gpml:element>
                    <gpml:element>
                        <gpml:KeyValueDictionaryElement>
                            <gpml:key>FROMAGE</gpml:key>
                            <gpml:valueType xmlns:xsi="http://www.w3.org/XMLSchema-instance">xsi:double</gpml:valueType>
                            <gpml:value>3300</gpml:value>
                        </gpml:KeyValueDictionaryElement>
                    </gpml:element>
                    <gpml:element>
                        <gpml:KeyValueDictionaryElement>
                            <gpml:key>TOAGE</gpml:key>
                            <gpml:valueType xmlns:xsi="http://www.w3.org/XMLSchema-instance">xsi:double</gpml:valueType>
                            <gpml:value>0</gpml:value>
                        </gpml:KeyValueDictionaryElement>
                    </gpml:element>
                    <gpml:element>
                        <gpml:KeyValueDictionaryElement>
                            <gpml:key>DESCR</gpml:key>
                            <gpml:valueType xmlns:xsi="http://www.w3.org/XMLSchema-instance">xsi:string</gpml:valueType>
                            <gpml:value>Oldest rocks 3.3 Ga, stabilised by 2.5 Ga</gpml:value>
                        </gpml:KeyValueDictionaryElement>
                    </gpml:element>
                    <gpml:element>
                        <gpml:KeyValueDictionaryElement>
                            <gpml:key>PLATEID2</gpml:key>
                            <gpml:valueType xmlns:xsi="http://www.w3.org/XMLSchema-instance">xsi:integer</gpml:valueType>
                            <gpml:value>0</gpml:value>
                        </gpml:KeyValueDictionaryElement>
                    </gpml:element>
                    <gpml:element>
                        <gpml:KeyValueDictionaryElement>
                            <gpml:key>GPGIM_TYPE</gpml:key>
                            <gpml:valueType xmlns:xsi="http://www.w3.org/XMLSchema-instance">xsi:string</gpml:valueType>
                            <gpml:value>gpml:UnclassifiedFeature</gpml:value>
                        </gpml:KeyValueDictionaryElement>
                    </gpml:element>
                    <gpml:element>
                        <gpml:KeyValueDictionaryElement>
                            <gpml:key>FEATURE_ID</gpml:key>
                            <gpml:valueType xmlns:xsi="http://www.w3.org/XMLSchema-instance">xsi:string</gpml:valueType>
                            <gpml:value>GPlates-574a927a-c711-47fc-8fc0-b2515b59b2fd</gpml:value>
                        </gpml:KeyValueDictionaryElement>
                    </gpml:element>
                    <gpml:element>
                        <gpml:KeyValueDictionaryElement>
                            <gpml:key>L_PLATE</gpml:key>
                            <gpml:valueType xmlns:xsi="http://www.w3.org/XMLSchema-instance">xsi:integer</gpml:valueType>
                            <gpml:value>0</gpml:value>
                        </gpml:KeyValueDictionaryElement>
                    </gpml:element>
                    <gpml:element>
                        <gpml:KeyValueDictionaryElement>
                            <gpml:key>R_PLATE</gpml:key>
                            <gpml:valueType xmlns:xsi="http://www.w3.org/XMLSchema-instance">xsi:integer</gpml:valueType>
                            <gpml:value>0</gpml:value>
                        </gpml:KeyValueDictionaryElement>
                    </gpml:element>
                    <gpml:element>
                        <gpml:KeyValueDictionaryElement>
                            <gpml:key>SPREAD_ASY</gpml:key>
                            <gpml:valueType xmlns:xsi="http://www.w3.org/XMLSchema-instance">xsi:double</gpml:valueType>
                            <gpml:value>0</gpml:value>
                        </gpml:KeyValueDictionaryElement>
                    </gpml:element>
                    <gpml:element>
                        <gpml:KeyValueDictionaryElement>
                            <gpml:key>IMPORT_AGE</gpml:key>
                            <gpml:valueType xmlns:xsi="http://www.w3.org/XMLSchema-instance">xsi:double</gpml:valueType>
                            <gpml:value>0</gpml:value>
                        </gpml:KeyValueDictionaryElement>
                    </gpml:element>
                </gpml:KeyValueDictionary>
            </gpml:shapefileAttributes>
            <gpml:spreadingAsymmetry>0</gpml:spreadingAsymmetry>
            <gpml:unclassifiedGeometry>
                <gpml:ConstantValue>
                    <gpml:value>
                        <gml:Polygon>
                            <gml:exterior>
                                <gml:LinearRing>
                                    <gml:posList gml:dimension="2">22.146674840618847 74.748527643381408 21.931403441804996 74.737925448568234 21.988682317797458 74.05660325431954 21.869046074204455 73.301394261467536 22.737948927153472 73.119388392774525 23.510330434795438 72.89437619046663 24.102527619811461 72.634618991300329 24.922730943391542 73.476091270884496 25.809265914952679 74.317598388451415 28.308956607543735 76.474121175771742 29.839428216062043 78.182327584316454 29.066651634957889 78.133856990544103 28.322861068554026 78.373808836953373 27.694652718712664 78.525448899002512 27.419806143622317 78.44111119348365 27.062615320548833 78.302187805280042 26.881164170448574 77.904953403000036 26.272975844552811 77.273631902298206 25.614035452478291 76.366091231447314 25.135995490366476 75.776927503080898 24.921909663211366 75.293702642691443 24.640879854267887 74.974317191647884 24.412959874409697 74.723100740055685 23.888540969098564 74.610543282790445 23.327462223864526 74.550447395132935 22.634204536702544 74.709895196266302 22.146674840618847 74.748527643381408 </gml:posList>
                                </gml:LinearRing>
                            </gml:exterior>
                        </gml:Polygon>
                    </gpml:value>
                    <gml:description></gml:description>
                    <gpml:valueType xmlns:gml="http://www.opengis.net/gml">gml:Polygon</gpml:valueType>
                </gpml:ConstantValue>
            </gpml:unclassifiedGeometry>
            <gml:description>Oldest rocks 3.3 Ga, stabilised by 2.5 Ga</gml:description>
            <gml:name>Aravalli Craton</gml:name>
            <gml:validTime>
                <gml:TimePeriod>
                    <gml:begin>
                        <gml:TimeInstant>
                            <gml:timePosition gml:frame="http://gplates.org/TRS/flat">1000</gml:timePosition>
                        </gml:TimeInstant>
                    </gml:begin>
                    <gml:end>
                        <gml:TimeInstant>
                            <gml:timePosition gml:frame="http://gplates.org/TRS/flat">0</gml:timePosition>
                        </gml:TimeInstant>
                    </gml:end>
                </gml:TimePeriod>
            </gml:validTime>
        </gpml:UnclassifiedFeature>
    </gml:featureMember>
    <gml:featureMember>
        <gpml:UnclassifiedFeature>
            <gpml:identity>GPlates-542935c0-6509-4fda-b13f-62df3d6e9539</gpml:identity>
            <gpml:revision>GPlates-315ebfc7-b133-4847-b461-04fc110068a8</gpml:revision>
            <gpml:conjugatePlateId>0</gpml:conjugatePlateId>
            <gpml:geometryImportTime>
                <gml:TimeInstant>
                    <gml:timePosition gml:frame="http://gplates.org/TRS/flat">0</gml:timePosition>
                </gml:TimeInstant>
            </gpml:geometryImportTime>
            <gpml:leftPlate>0</gpml:leftPlate>
            <gpml:reconstructionPlateId>
                <gpml:ConstantValue>
                    <gpml:value>501</gpml:value>
                    <gml:description></gml:description>
                    <gpml:valueType xmlns:gpml="http://www.gplates.org/gplates">gpml:plateId</gpml:valueType>
                </gpml:ConstantValue>
            </gpml:reconstructionPlateId>
            <gpml:rightPlate>0</gpml:rightPlate>
            <gpml:shapefileAttributes>
                <gpml:KeyValueDictionary>
                    <gpml:element>
                        <gpml:KeyValueDictionaryElement>
                            <gpml:key>NAME</gpml:key>
                            <gpml:valueType xmlns:xsi="http://www.w3.org/XMLSchema-instance">xsi:string</gpml:valueType>
                            <gpml:value>Bundlekhand Craton</gpml:value>
                        </gpml:KeyValueDictionaryElement>
                    </gpml:element>
                    <gpml:element>
                        <gpml:KeyValueDictionaryElement>
                            <gpml:key>PLATEID1</gpml:key>
                            <gpml:valueType xmlns:xsi="http://www.w3.org/XMLSchema-instance">xsi:integer</gpml:valueType>
                            <gpml:value>501</gpml:value>
                        </gpml:KeyValueDictionaryElement>
                    </gpml:element>
                    <gpml:element>
                        <gpml:KeyValueDictionaryElement>
                            <gpml:key>FROMAGE</gpml:key>
                            <gpml:valueType xmlns:xsi="http://www.w3.org/XMLSchema-instance">xsi:double</gpml:valueType>
                            <gpml:value>1700</gpml:value>
                        </gpml:KeyValueDictionaryElement>
                    </gpml:element>
                    <gpml:element>
                        <gpml:KeyValueDictionaryElement>
                            <gpml:key>TOAGE</gpml:key>
                            <gpml:valueType xmlns:xsi="http://www.w3.org/XMLSchema-instance">xsi:double</gpml:valueType>
                            <gpml:value>0</gpml:value>
                        </gpml:KeyValueDictionaryElement>
                    </gpml:element>
                    <gpml:element>
                        <gpml:KeyValueDictionaryElement>
                            <gpml:key>DESCR</gpml:key>
                            <gpml:valueType xmlns:xsi="http://www.w3.org/XMLSchema-instance">xsi:string</gpml:valueType>
                            <gpml:value>Oldest rocks 3.2 Ga, stabilised at 2.5 Ga</gpml:value>
                        </gpml:KeyValueDictionaryElement>
                    </gpml:element>
                    <gpml:element>
                        <gpml:KeyValueDictionaryElement>
                            <gpml:key>PLATEID2</gpml:key>
                            <gpml:valueType xmlns:xsi="http://www.w3.org/XMLSchema-instance">xsi:integer</gpml:valueType>
                            <gpml:value>0</gpml:value>
                        </gpml:KeyValueDictionaryElement>
                    </gpml:element>
                    <gpml:element>
                        <gpml:KeyValueDictionaryElement>
                            <gpml:key>GPGIM_TYPE</gpml:key>
                            <gpml:valueType xmlns:xsi="http://www.w3.org/XMLSchema-instance">xsi:string</gpml:valueType>
                            <gpml:value>gpml:UnclassifiedFeature</gpml:value>
                        </gpml:KeyValueDictionaryElement>
                    </gpml:element>
                    <gpml:element>
                        <gpml:KeyValueDictionaryElement>
                            <gpml:key>FEATURE_ID</gpml:key>
                            <gpml:valueType xmlns:xsi="http://www.w3.org/XMLSchema-instance">xsi:string</gpml:valueType>
                            <gpml:value>GPlates-542935c0-6509-4fda-b13f-62df3d6e9539</gpml:value>
                        </gpml:KeyValueDictionaryElement>
                    </gpml:element>
                    <gpml:element>
                        <gpml:KeyValueDictionaryElement>
                            <gpml:key>L_PLATE</gpml:key>
                            <gpml:valueType xmlns:xsi="http://www.w3.org/XMLSchema-instance">xsi:integer</gpml:valueType>
                            <gpml:value>0</gpml:value>
                        </gpml:KeyValueDictionaryElement>
                    </gpml:element>
                    <gpml:element>
                        <gpml:KeyValueDictionaryElement>
                            <gpml:key>R_PLATE</gpml:key>
                            <gpml:valueType xmlns:xsi="http://www.w3.org/XMLSchema-instance">xsi:integer</gpml:valueType>
                            <gpml:value>0</gpml:value>
                        </gpml:KeyValueDictionaryElement>
                    </gpml:element>
                    <gpml:element>
                        <gpml:KeyValueDictionaryElement>
                            <gpml:key>SPREAD_ASY</gpml:key>
                            <gpml:valueType xmlns:xsi="http://www.w3.org/XMLSchema-instance">xsi:double</gpml:valueType>
                            <gpml:value>0</gpml:value>
                        </gpml:KeyValueDictionaryElement>
                    </gpml:element>
                    <gpml:element>
                        <gpml:KeyValueDictionaryElement>
                            <gpml:key>IMPORT_AGE</gpml:key>
                            <gpml:valueType xmlns:xsi="http://www.w3.org/XMLSchema-instance">xsi:double</gpml:valueType>
                            <gpml:value>0</gpml:value>
                        </gpml:KeyValueDictionaryElement>
                    </gpml:element>
                </gpml:KeyValueDictionary>
            </gpml:shapefileAttributes>
            <gpml:spreadingAsymmetry>0</gpml:spreadingAsymmetry>
            <gpml:unclassifiedGeometry>
                <gpml:ConstantValue>
                    <gpml:value>
                        <gml:Polygon>
                            <gml:exterior>
                                <gml:LinearRing>
                                    <gml:posList gml:dimension="2">24.5790427039659 81.448187804489834 24.660223499232796 82.09732353050687 24.457004587718082 82.576693170990865 24.562996323507587 82.967897143738028 24.415771583274331 83.306198057360234 24.289163539274888 84.619907445279779 23.877930041447545 84.337019255436658 23.733984112098412 84.091663369212029 23.401162174587451 83.890992499153356 23.576036284787353 82.047151831721962 23.297239288126185 81.260546019713672 22.889000828729486 80.51376835008557 22.361277942192277 79.388623327845863 22.331406835407154 78.392919768341727 22.261707586241872 78.084251664895433 22.100128313306364 77.50874847381678 21.853469126845166 76.421860614070724 21.808950479646668 75.097904041485009 21.931403441804996 74.737925448568234 22.146674840618847 74.748527643381408 22.634204536702544 74.709895196266302 23.327462223864526 74.550447395132935 23.888540969098564 74.610543282790445 24.412959874409697 74.723100740055685 24.640879854267887 74.974317191647884 24.921909663211366 75.293702642691443 25.135995490366476 75.776927503080898 25.614035452478291 76.366091231447314 26.272975844552811 77.273631902298206 26.881164170448574 77.904953403000036 26.83840494400005 78.167545751000034 25.945995119433054 79.734347790281049 24.5790427039659 81.448187804489834 </gml:posList>
                                </gml:LinearRing>
                            </gml:exterior>
                        </gml:Polygon>
                    </gpml:value>
                    <gml:description></gml:description>
                    <gpml:valueType xmlns:gml="http://www.opengis.net/gml">gml:Polygon</gpml:valueType>
                </gpml:ConstantValue>
            </gpml:unclassifiedGeometry>
            <gml:description>Oldest rocks 3.2 Ga, stabilised at 2.5 Ga</gml:description>
            <gml:name>Bundlekhand Craton</gml:name>
            <gml:validTime>
                <gml:TimePeriod>
                    <gml:begin>
                        <gml:TimeInstant>
                            <gml:timePosition gml:frame="http://gplates.org/TRS/flat">1000</gml:timePosition>
                        </gml:TimeInstant>
                    </gml:begin>
                    <gml:end>
                        <gml:TimeInstant>
                            <gml:timePosition gml:frame="http://gplates.org/TRS/flat">0</gml:timePosition>
                        </gml:TimeInstant>
                    </gml:end>
                </gml:TimePeriod>
            </gml:validTime>
        </gpml:UnclassifiedFeature>
    </gml:featureMember>
    <gml:featureMember>
        <gpml:UnclassifiedFeature>
            <gpml:identity>GPlates-0772a27c-2234-468a-84c1-51add9343d7f</gpml:identity>
            <gpml:revision>GPlates-bcefae23-e97b-4b20-b593-7ff550b1efee</gpml:revision>
            <gpml:conjugatePlateId>0</gpml:conjugatePlateId>
            <gpml:geometryImportTime>
                <gml:TimeInstant>
                    <gml:timePosition gml:frame="http://gplates.org/TRS/flat">0</gml:timePosition>
                </gml:TimeInstant>
            </gpml:geometryImportTime>
            <gpml:leftPlate>0</gpml:leftPlate>
            <gpml:reconstructionPlateId>
                <gpml:ConstantValue>
                    <gpml:value>501</gpml:value>
                    <gml:description></gml:description>
                    <gpml:valueType xmlns:gpml="http://www.gplates.org/gplates">gpml:plateId</gpml:valueType>
                </gpml:ConstantValue>
            </gpml:reconstructionPlateId>
            <gpml:rightPlate>0</gpml:rightPlate>
            <gpml:shapefileAttributes>
                <gpml:KeyValueDictionary>
                    <gpml:element>
                        <gpml:KeyValueDictionaryElement>
                            <gpml:key>NAME</gpml:key>
                            <gpml:valueType xmlns:xsi="http://www.w3.org/XMLSchema-instance">xsi:string</gpml:valueType>
                            <gpml:value>Saptura mobile belt</gpml:value>
                        </gpml:KeyValueDictionaryElement>
                    </gpml:element>
                    <gpml:element>
                        <gpml:KeyValueDictionaryElement>
                            <gpml:key>PLATEID1</gpml:key>
                            <gpml:valueType xmlns:xsi="http://www.w3.org/XMLSchema-instance">xsi:integer</gpml:valueType>
                            <gpml:value>501</gpml:value>
                        </gpml:KeyValueDictionaryElement>
                    </gpml:element>
                    <gpml:element>
                        <gpml:KeyValueDictionaryElement>
                            <gpml:key>FROMAGE</gpml:key>
                            <gpml:valueType xmlns:xsi="http://www.w3.org/XMLSchema-instance">xsi:double</gpml:valueType>
                            <gpml:value>1700</gpml:value>
                        </gpml:KeyValueDictionaryElement>
                    </gpml:element>
                    <gpml:element>
                        <gpml:KeyValueDictionaryElement>
                            <gpml:key>TOAGE</gpml:key>
                            <gpml:valueType xmlns:xsi="http://www.w3.org/XMLSchema-instance">xsi:double</gpml:valueType>
                            <gpml:value>0</gpml:value>
                        </gpml:KeyValueDictionaryElement>
                    </gpml:element>
                    <gpml:element>
                        <gpml:KeyValueDictionaryElement>
                            <gpml:key>DESCR</gpml:key>
                            <gpml:valueType xmlns:xsi="http://www.w3.org/XMLSchema-instance">xsi:string</gpml:valueType>
                            <gpml:value>Meer et al. 2010</gpml:value>
                        </gpml:KeyValueDictionaryElement>
                    </gpml:element>
                    <gpml:element>
                        <gpml:KeyValueDictionaryElement>
                            <gpml:key>PLATEID2</gpml:key>
                            <gpml:valueType xmlns:xsi="http://www.w3.org/XMLSchema-instance">xsi:integer</gpml:valueType>
                            <gpml:value>0</gpml:value>
                        </gpml:KeyValueDictionaryElement>
                    </gpml:element>
                    <gpml:element>
                        <gpml:KeyValueDictionaryElement>
                            <gpml:key>GPGIM_TYPE</gpml:key>
                            <gpml:valueType xmlns:xsi="http://www.w3.org/XMLSchema-instance">xsi:string</gpml:valueType>
                            <gpml:value>gpml:UnclassifiedFeature</gpml:value>
                        </gpml:KeyValueDictionaryElement>
                    </gpml:element>
                    <gpml:element>
                        <gpml:KeyValueDictionaryElement>
                            <gpml:key>FEATURE_ID</gpml:key>
                            <gpml:valueType xmlns:xsi="http://www.w3.org/XMLSchema-instance">xsi:string</gpml:valueType>
                            <gpml:value>GPlates-0772a27c-2234-468a-84c1-51add9343d7f</gpml:value>
                        </gpml:KeyValueDictionaryElement>
                    </gpml:element>
                    <gpml:element>
                        <gpml:KeyValueDictionaryElement>
                            <gpml:key>L_PLATE</gpml:key>
                            <gpml:valueType xmlns:xsi="http://www.w3.org/XMLSchema-instance">xsi:integer</gpml:valueType>
                            <gpml:value>0</gpml:value>
                        </gpml:KeyValueDictionaryElement>
                    </gpml:element>
                    <gpml:element>
                        <gpml:KeyValueDictionaryElement>
                            <gpml:key>R_PLATE</gpml:key>
                            <gpml:valueType xmlns:xsi="http://www.w3.org/XMLSchema-instance">xsi:integer</gpml:valueType>
                            <gpml:value>0</gpml:value>
                        </gpml:KeyValueDictionaryElement>
                    </gpml:element>
                    <gpml:element>
                        <gpml:KeyValueDictionaryElement>
                            <gpml:key>SPREAD_ASY</gpml:key>
                            <gpml:valueType xmlns:xsi="http://www.w3.org/XMLSchema-instance">xsi:double</gpml:valueType>
                            <gpml:value>0</gpml:value>
                        </gpml:KeyValueDictionaryElement>
                    </gpml:element>
                    <gpml:element>
                        <gpml:KeyValueDictionaryElement>
                            <gpml:key>IMPORT_AGE</gpml:key>
                            <gpml:valueType xmlns:xsi="http://www.w3.org/XMLSchema-instance">xsi:double</gpml:valueType>
                            <gpml:value>0</gpml:value>
                        </gpml:KeyValueDictionaryElement>
                    </gpml:element>
                </gpml:KeyValueDictionary>
            </gpml:shapefileAttributes>
            <gpml:spreadingAsymmetry>0</gpml:spreadingAsymmetry>
            <gpml:unclassifiedGeometry>
                <gpml:ConstantValue>
                    <gpml:value>
                        <gml:Polygon>
                            <gml:exterior>
                                <gml:LinearRing>
                                    <gml:posList gml:dimension="2">22.261707586241872 78.084251664895433 22.331406835407154 78.392919768341727 22.361277942192277 79.388623327845863 22.889000828729486 80.51376835008557 23.297239288126185 81.260546019713672 23.576036284787353 82.047151831721962 23.401162174587451 83.890992499153356 23.775743530595587 84.795585503191603 23.760415591389826 86.495677209108038 23.945592965150926 87.06608030249555 24.289180810482659 87.491293233181537 23.683943651488551 87.952419045763264 23.266568817211002 87.926099729392774 22.466983703384027 87.760063948951611 22.756273499577567 87.342566566755892 22.597748921088627 86.298131947378749 21.553166911130724 84.911467311859212 21.332697947635577 84.680088320674415 21.337533438421268 84.208472244933816 22.006424733309924 82.8686722367882 21.986536336125422 82.510143242011466 22.062566874341037 82.017280724936839 22.062566874341037 81.628956336730212 21.395198620822139 80.499120810119308 21.039790052764413 79.799577342404859 20.81950092641792 79.312916941503417 20.741583716698653 79.123118081013317 20.634358895466338 78.861928685763246 20.406077064890226 77.767299741041825 20.256670534719998 76.465328549558407 20.47010843496318 75.632920738609982 20.57682738508478 74.693793977539968 20.790265285327958 74.117511646883372 21.046390765619783 73.306447625959265 21.238484875838644 72.730165295302669 21.276957337847445 72.606705996127417 21.623395870514045 72.670614530461663 21.869046074204455 73.301394261467536 21.988682317797458 74.05660325431954 21.931403441804996 74.737925448568234 21.808950479646668 75.097904041485009 21.853469126845166 76.421860614070724 22.100128313306364 77.50874847381678 22.261707586241872 78.084251664895433 </gml:posList>
                                </gml:LinearRing>
                            </gml:exterior>
                        </gml:Polygon>
                    </gpml:value>
                    <gml:description></gml:description>
                    <gpml:valueType xmlns:gml="http://www.opengis.net/gml">gml:Polygon</gpml:valueType>
                </gpml:ConstantValue>
            </gpml:unclassifiedGeometry>
            <gml:description>Meer et al. 2010</gml:description>
            <gml:name>Saptura mobile belt</gml:name>
            <gml:validTime>
                <gml:TimePeriod>
                    <gml:begin>
                        <gml:TimeInstant>
                            <gml:timePosition gml:frame="http://gplates.org/TRS/flat">1000</gml:timePosition>
                        </gml:TimeInstant>
                    </gml:begin>
                    <gml:end>
                        <gml:TimeInstant>
                            <gml:timePosition gml:frame="http://gplates.org/TRS/flat">0</gml:timePosition>
                        </gml:TimeInstant>
                    </gml:end>
                </gml:TimePeriod>
            </gml:validTime>
        </gpml:UnclassifiedFeature>
    </gml:featureMember>
    <gml:featureMember>
        <gpml:UnclassifiedFeature>
            <gpml:identity>GPlates-59da54c1-394b-4d78-9a1b-4929c64ab754</gpml:identity>
            <gpml:revision>GPlates-c3e6e961-2c62-48f3-9b93-a9b0ce977db0</gpml:revision>
            <gpml:conjugatePlateId>0</gpml:conjugatePlateId>
            <gpml:geometryImportTime>
                <gml:TimeInstant>
                    <gml:timePosition gml:frame="http://gplates.org/TRS/flat">0</gml:timePosition>
                </gml:TimeInstant>
            </gpml:geometryImportTime>
            <gpml:leftPlate>0</gpml:leftPlate>
            <gpml:reconstructionPlateId>
                <gpml:ConstantValue>
                    <gpml:value>5011</gpml:value>
                    <gml:description></gml:description>
                    <gpml:valueType xmlns:gpml="http://www.gplates.org/gplates">gpml:plateId</gpml:valueType>
                </gpml:ConstantValue>
            </gpml:reconstructionPlateId>
            <gpml:rightPlate>0</gpml:rightPlate>
            <gpml:shapefileAttributes>
                <gpml:KeyValueDictionary>
                    <gpml:element>
                        <gpml:KeyValueDictionaryElement>
                            <gpml:key>NAME</gpml:key>
                            <gpml:valueType xmlns:xsi="http://www.w3.org/XMLSchema-instance">xsi:string</gpml:valueType>
                            <gpml:value>Marwar</gpml:value>
                        </gpml:KeyValueDictionaryElement>
                    </gpml:element>
                    <gpml:element>
                        <gpml:KeyValueDictionaryElement>
                            <gpml:key>PLATEID1</gpml:key>
                            <gpml:valueType xmlns:xsi="http://www.w3.org/XMLSchema-instance">xsi:integer</gpml:valueType>
                            <gpml:value>5011</gpml:value>
                        </gpml:KeyValueDictionaryElement>
                    </gpml:element>
                    <gpml:element>
                        <gpml:KeyValueDictionaryElement>
                            <gpml:key>FROMAGE</gpml:key>
                            <gpml:valueType xmlns:xsi="http://www.w3.org/XMLSchema-instance">xsi:double</gpml:valueType>
                            <gpml:value>1000</gpml:value>
                        </gpml:KeyValueDictionaryElement>
                    </gpml:element>
                    <gpml:element>
                        <gpml:KeyValueDictionaryElement>
                            <gpml:key>TOAGE</gpml:key>
                            <gpml:valueType xmlns:xsi="http://www.w3.org/XMLSchema-instance">xsi:double</gpml:valueType>
                            <gpml:value>-999</gpml:value>
                        </gpml:KeyValueDictionaryElement>
                    </gpml:element>
                    <gpml:element>
                        <gpml:KeyValueDictionaryElement>
                            <gpml:key>PLATEID2</gpml:key>
                            <gpml:valueType xmlns:xsi="http://www.w3.org/XMLSchema-instance">xsi:integer</gpml:valueType>
                            <gpml:value>0</gpml:value>
                        </gpml:KeyValueDictionaryElement>
                    </gpml:element>
                    <gpml:element>
                        <gpml:KeyValueDictionaryElement>
                            <gpml:key>GPGIM_TYPE</gpml:key>
                            <gpml:valueType xmlns:xsi="http://www.w3.org/XMLSchema-instance">xsi:string</gpml:valueType>
                            <gpml:value>gpml:UnclassifiedFeature</gpml:value>
                        </gpml:KeyValueDictionaryElement>
                    </gpml:element>
                    <gpml:element>
                        <gpml:KeyValueDictionaryElement>
                            <gpml:key>FEATURE_ID</gpml:key>
                            <gpml:valueType xmlns:xsi="http://www.w3.org/XMLSchema-instance">xsi:string</gpml:valueType>
                            <gpml:value>GPlates-59da54c1-394b-4d78-9a1b-4929c64ab754</gpml:value>
                        </gpml:KeyValueDictionaryElement>
                    </gpml:element>
                    <gpml:element>
                        <gpml:KeyValueDictionaryElement>
                            <gpml:key>L_PLATE</gpml:key>
                            <gpml:valueType xmlns:xsi="http://www.w3.org/XMLSchema-instance">xsi:integer</gpml:valueType>
                            <gpml:value>0</gpml:value>
                        </gpml:KeyValueDictionaryElement>
                    </gpml:element>
                    <gpml:element>
                        <gpml:KeyValueDictionaryElement>
                            <gpml:key>R_PLATE</gpml:key>
                            <gpml:valueType xmlns:xsi="http://www.w3.org/XMLSchema-instance">xsi:integer</gpml:valueType>
                            <gpml:value>0</gpml:value>
                        </gpml:KeyValueDictionaryElement>
                    </gpml:element>
                    <gpml:element>
                        <gpml:KeyValueDictionaryElement>
                            <gpml:key>SPREAD_ASY</gpml:key>
                            <gpml:valueType xmlns:xsi="http://www.w3.org/XMLSchema-instance">xsi:double</gpml:valueType>
                            <gpml:value>0</gpml:value>
                        </gpml:KeyValueDictionaryElement>
                    </gpml:element>
                    <gpml:element>
                        <gpml:KeyValueDictionaryElement>
                            <gpml:key>IMPORT_AGE</gpml:key>
                            <gpml:valueType xmlns:xsi="http://www.w3.org/XMLSchema-instance">xsi:double</gpml:valueType>
                            <gpml:value>0</gpml:value>
                        </gpml:KeyValueDictionaryElement>
                    </gpml:element>
                </gpml:KeyValueDictionary>
            </gpml:shapefileAttributes>
            <gpml:spreadingAsymmetry>0</gpml:spreadingAsymmetry>
            <gpml:unclassifiedGeometry>
                <gpml:ConstantValue>
                    <gpml:value>
                        <gml:Polygon>
                            <gml:exterior>
                                <gml:LinearRing>
                                    <gml:posList gml:dimension="2">29.839428216062043 78.182327584316454 28.308956607543735 76.474121175771742 25.809265914952679 74.317598388451415 24.922730943391542 73.476091270884496 24.102527619811461 72.634618991300329 23.214955545811847 71.474186385293507 24.414753511597315 70.84220222412597 24.859644117593216 70.938289484128561 25.630591001864698 70.432016104145532 25.958208624575043 70.109438061315714 26.139486777112413 70.042672324469848 26.498684565638843 69.982686899584095 26.723657977159341 69.659739699590332 26.977765457344809 69.51804869766471 27.401113359803706 69.56534669847332 27.912658741941542 70.235647544033242 27.859740254134188 70.623716454620563 27.718624286647884 70.782471918042646 27.70040008222924 71.117967797234172 27.824461262262602 71.717365202639385 28.071414205363627 71.964318145740407 28.441843620015163 72.228910584777225 28.759354546859338 72.987408910016072 29.341457912740321 73.39311731653919 29.782445311135003 73.834104714933872 30.611501620117014 74.751358503594815 30.929012546961186 74.645521527980094 31.352360449420097 74.751358503594815 31.722789864071622 75.315822373540016 31.26416296974115 76.074320698778877 30.364548677015993 76.638784568724077 29.976479766428671 77.309085414283999 29.941200774557093 78.085223235458642 29.839428216062043 78.182327584316454 </gml:posList>
                                </gml:LinearRing>
                            </gml:exterior>
                        </gml:Polygon>
                    </gpml:value>
                    <gml:description></gml:description>
                    <gpml:valueType xmlns:gml="http://www.opengis.net/gml">gml:Polygon</gpml:valueType>
                </gpml:ConstantValue>
            </gpml:unclassifiedGeometry>
            <gml:name>Marwar</gml:name>
            <gml:validTime>
                <gml:TimePeriod>
                    <gml:begin>
                        <gml:TimeInstant>
                            <gml:timePosition gml:frame="http://gplates.org/TRS/flat">1000</gml:timePosition>
                        </gml:TimeInstant>
                    </gml:begin>
                    <gml:end>
                        <gml:TimeInstant>
                            <gml:timePosition gml:frame="http://gplates.org/TRS/flat">http://gplates.org/times/distantFuture</gml:timePosition>
                        </gml:TimeInstant>
                    </gml:end>
                </gml:TimePeriod>
            </gml:validTime>
        </gpml:UnclassifiedFeature>
    </gml:featureMember>
    <gml:featureMember>
        <gpml:UnclassifiedFeature>
            <gpml:identity>GPlates-3d0dc1e0-5df0-4e58-b43a-c4914a2e3697</gpml:identity>
            <gpml:revision>GPlates-4a0af094-f1ff-4d57-af8e-dc87c32e31d5</gpml:revision>
            <gpml:conjugatePlateId>0</gpml:conjugatePlateId>
            <gpml:geometryImportTime>
                <gml:TimeInstant>
                    <gml:timePosition gml:frame="http://gplates.org/TRS/flat">0</gml:timePosition>
                </gml:TimeInstant>
            </gpml:geometryImportTime>
            <gpml:leftPlate>0</gpml:leftPlate>
            <gpml:reconstructionPlateId>
                <gpml:ConstantValue>
                    <gpml:value>77030</gpml:value>
                    <gml:description></gml:description>
                    <gpml:valueType xmlns:gpml="http://www.gplates.org/gplates">gpml:plateId</gpml:valueType>
                </gpml:ConstantValue>
            </gpml:reconstructionPlateId>
            <gpml:rightPlate>0</gpml:rightPlate>
            <gpml:shapefileAttributes>
                <gpml:KeyValueDictionary>
                    <gpml:element>
                        <gpml:KeyValueDictionaryElement>
                            <gpml:key>NAME</gpml:key>
                            <gpml:valueType xmlns:xsi="http://www.w3.org/XMLSchema-instance">xsi:string</gpml:valueType>
                            <gpml:value>Rehoboth Block</gpml:value>
                        </gpml:KeyValueDictionaryElement>
                    </gpml:element>
                    <gpml:element>
                        <gpml:KeyValueDictionaryElement>
                            <gpml:key>PLATEID1</gpml:key>
                            <gpml:valueType xmlns:xsi="http://www.w3.org/XMLSchema-instance">xsi:integer</gpml:valueType>
                            <gpml:value>77030</gpml:value>
                        </gpml:KeyValueDictionaryElement>
                    </gpml:element>
                    <gpml:element>
                        <gpml:KeyValueDictionaryElement>
                            <gpml:key>FROMAGE</gpml:key>
                            <gpml:valueType xmlns:xsi="http://www.w3.org/XMLSchema-instance">xsi:double</gpml:valueType>
                            <gpml:value>1500</gpml:value>
                        </gpml:KeyValueDictionaryElement>
                    </gpml:element>
                    <gpml:element>
                        <gpml:KeyValueDictionaryElement>
                            <gpml:key>TOAGE</gpml:key>
                            <gpml:valueType xmlns:xsi="http://www.w3.org/XMLSchema-instance">xsi:double</gpml:valueType>
                            <gpml:value>0</gpml:value>
                        </gpml:KeyValueDictionaryElement>
                    </gpml:element>
                    <gpml:element>
                        <gpml:KeyValueDictionaryElement>
                            <gpml:key>DESCR</gpml:key>
                            <gpml:valueType xmlns:xsi="http://www.w3.org/XMLSchema-instance">xsi:string</gpml:valueType>
                            <gpml:value>Miller 2012; McCourt et al. 2013</gpml:value>
                        </gpml:KeyValueDictionaryElement>
                    </gpml:element>
                    <gpml:element>
                        <gpml:KeyValueDictionaryElement>
                            <gpml:key>PLATEID2</gpml:key>
                            <gpml:valueType xmlns:xsi="http://www.w3.org/XMLSchema-instance">xsi:integer</gpml:valueType>
                            <gpml:value>0</gpml:value>
                        </gpml:KeyValueDictionaryElement>
                    </gpml:element>
                    <gpml:element>
                        <gpml:KeyValueDictionaryElement>
                            <gpml:key>GPGIM_TYPE</gpml:key>
                            <gpml:valueType xmlns:xsi="http://www.w3.org/XMLSchema-instance">xsi:string</gpml:valueType>
                            <gpml:value>gpml:UnclassifiedFeature</gpml:value>
                        </gpml:KeyValueDictionaryElement>
                    </gpml:element>
                    <gpml:element>
                        <gpml:KeyValueDictionaryElement>
                            <gpml:key>FEATURE_ID</gpml:key>
                            <gpml:valueType xmlns:xsi="http://www.w3.org/XMLSchema-instance">xsi:string</gpml:valueType>
                            <gpml:value>GPlates-3d0dc1e0-5df0-4e58-b43a-c4914a2e3697</gpml:value>
                        </gpml:KeyValueDictionaryElement>
                    </gpml:element>
                    <gpml:element>
                        <gpml:KeyValueDictionaryElement>
                            <gpml:key>L_PLATE</gpml:key>
                            <gpml:valueType xmlns:xsi="http://www.w3.org/XMLSchema-instance">xsi:integer</gpml:valueType>
                            <gpml:value>0</gpml:value>
                        </gpml:KeyValueDictionaryElement>
                    </gpml:element>
                    <gpml:element>
                        <gpml:KeyValueDictionaryElement>
                            <gpml:key>R_PLATE</gpml:key>
                            <gpml:valueType xmlns:xsi="http://www.w3.org/XMLSchema-instance">xsi:integer</gpml:valueType>
                            <gpml:value>0</gpml:value>
                        </gpml:KeyValueDictionaryElement>
                    </gpml:element>
                    <gpml:element>
                        <gpml:KeyValueDictionaryElement>
                            <gpml:key>SPREAD_ASY</gpml:key>
                            <gpml:valueType xmlns:xsi="http://www.w3.org/XMLSchema-instance">xsi:double</gpml:valueType>
                            <gpml:value>0</gpml:value>
                        </gpml:KeyValueDictionaryElement>
                    </gpml:element>
                    <gpml:element>
                        <gpml:KeyValueDictionaryElement>
                            <gpml:key>IMPORT_AGE</gpml:key>
                            <gpml:valueType xmlns:xsi="http://www.w3.org/XMLSchema-instance">xsi:double</gpml:valueType>
                            <gpml:value>0</gpml:value>
                        </gpml:KeyValueDictionaryElement>
                    </gpml:element>
                </gpml:KeyValueDictionary>
            </gpml:shapefileAttributes>
            <gpml:spreadingAsymmetry>0</gpml:spreadingAsymmetry>
            <gpml:unclassifiedGeometry>
                <gpml:ConstantValue>
                    <gpml:value>
                        <gml:Polygon>
                            <gml:exterior>
                                <gml:LinearRing>
                                    <gml:posList gml:dimension="2">-28.33163211799414 21.318895658812341 -28.042935432307043 20.602494005170357 -27.509000819301239 19.672659831352316 -26.944758062358002 19.016298618812332 -26.548293321948961 18.51989843193746 -26.225013832999934 18.213679380000087 -25.884167607767033 17.745542845994269 -25.617817179119267 17.40511102763038 -25.257556590937337 17.081408011925891 -24.907582910704434 16.71065927992008 -24.579752993755388 16.349251176908464 -24.367373297999904 16.283202391000088 -24.225998675999904 16.183833324881629 -24.071297594271975 16.193193904950864 -23.872295483555341 16.378614051433964 -23.876746895551513 16.97346523710009 -23.639131500439976 17.505105973877029 -23.213497564219161 17.932257240988573 -22.922785193046479 18.380566770126052 -22.562185112796076 18.730741269183046 -22.356544103421289 19.039627959170993 -22.138308016796067 19.790078999341961 -22.007840442462921 20.250452820973997 -21.917960098930156 20.67136952641518 -21.735883136916613 21.262629934154482 -21.260603193618756 22.445575819086159 -20.981692768603033 22.883152995463519 -20.816204010266386 23.203649527332043 -20.548550570446061 23.637475876846867 -20.164027373783348 24.213882505454116 -19.446034517017111 25.042396900282313 -19.944239280999909 24.73427250900005 -20.246961197089288 24.467412810631195 -20.675276891034834 24.145132904752025 -21.110567846416668 23.762380941945796 -21.231859548236326 23.539054066077576 -21.527759980360379 23.423313332209347 -21.731897834794502 23.148535815810146 -22.063107857161214 22.19854306099225 -22.194203341694418 21.848820376171251 -22.345101899904204 21.674272100209901 -22.949294282955147 21.691544231146686 -23.54044096709378 22.001192494266917 -23.811486669949019 21.999441301643639 -23.978192278808496 22.00083323799392 -24.278024581398004 22.005613394714686 -24.818988983882342 21.880816621807764 -25.988084379999918 21.766634080306325 -26.111298276935827 21.740488202232484 -26.621724226853161 21.649204166668998 -26.89432219925024 21.569270033778807 -27.135808797784435 21.568832046739409 -27.392188815835436 21.729859687625876 -27.795641399471538 21.755516502540058 -28.169148939948258 21.793422572920043 -28.301498431515739 21.876607248515473 -28.545489193761192 21.871166513880706 -28.629793141408975 21.727089971704569 -28.751056106682611 21.674283814909337 -28.550676121647683 21.508325699761333 -28.33163211799414 21.318895658812341 </gml:posList>
                                </gml:LinearRing>
                            </gml:exterior>
                        </gml:Polygon>
                    </gpml:value>
                    <gml:description></gml:description>
                    <gpml:valueType xmlns:gml="http://www.opengis.net/gml">gml:Polygon</gpml:valueType>
                </gpml:ConstantValue>
            </gpml:unclassifiedGeometry>
            <gml:description>Miller 2012; McCourt et al. 2013</gml:description>
            <gml:name>Rehoboth Block</gml:name>
            <gml:validTime>
                <gml:TimePeriod>
                    <gml:begin>
                        <gml:TimeInstant>
                            <gml:timePosition gml:frame="http://gplates.org/TRS/flat">1000</gml:timePosition>
                        </gml:TimeInstant>
                    </gml:begin>
                    <gml:end>
                        <gml:TimeInstant>
                            <gml:timePosition gml:frame="http://gplates.org/TRS/flat">0</gml:timePosition>
                        </gml:TimeInstant>
                    </gml:end>
                </gml:TimePeriod>
            </gml:validTime>
        </gpml:UnclassifiedFeature>
    </gml:featureMember>
    <gml:featureMember>
        <gpml:UnclassifiedFeature>
            <gpml:identity>GPlates-4ad5ae06-e72a-4bc4-94d2-e63a94bc7740</gpml:identity>
            <gpml:revision>GPlates-9e3ad315-8d19-4798-a452-2ebd439a5166</gpml:revision>
            <gpml:conjugatePlateId>0</gpml:conjugatePlateId>
            <gpml:geometryImportTime>
                <gml:TimeInstant>
                    <gml:timePosition gml:frame="http://gplates.org/TRS/flat">0</gml:timePosition>
                </gml:TimeInstant>
            </gpml:geometryImportTime>
            <gpml:leftPlate>0</gpml:leftPlate>
            <gpml:reconstructionPlateId>
                <gpml:ConstantValue>
                    <gpml:value>77030</gpml:value>
                    <gml:description></gml:description>
                    <gpml:valueType xmlns:gpml="http://www.gplates.org/gplates">gpml:plateId</gpml:valueType>
                </gpml:ConstantValue>
            </gpml:reconstructionPlateId>
            <gpml:rightPlate>0</gpml:rightPlate>
            <gpml:shapefileAttributes>
                <gpml:KeyValueDictionary>
                    <gpml:element>
                        <gpml:KeyValueDictionaryElement>
                            <gpml:key>NAME</gpml:key>
                            <gpml:valueType xmlns:xsi="http://www.w3.org/XMLSchema-instance">xsi:string</gpml:valueType>
                            <gpml:value>Northern Namaqua Belt</gpml:value>
                        </gpml:KeyValueDictionaryElement>
                    </gpml:element>
                    <gpml:element>
                        <gpml:KeyValueDictionaryElement>
                            <gpml:key>PLATEID1</gpml:key>
                            <gpml:valueType xmlns:xsi="http://www.w3.org/XMLSchema-instance">xsi:integer</gpml:valueType>
                            <gpml:value>77030</gpml:value>
                        </gpml:KeyValueDictionaryElement>
                    </gpml:element>
                    <gpml:element>
                        <gpml:KeyValueDictionaryElement>
                            <gpml:key>FROMAGE</gpml:key>
                            <gpml:valueType xmlns:xsi="http://www.w3.org/XMLSchema-instance">xsi:double</gpml:valueType>
                            <gpml:value>1200</gpml:value>
                        </gpml:KeyValueDictionaryElement>
                    </gpml:element>
                    <gpml:element>
                        <gpml:KeyValueDictionaryElement>
                            <gpml:key>TOAGE</gpml:key>
                            <gpml:valueType xmlns:xsi="http://www.w3.org/XMLSchema-instance">xsi:double</gpml:valueType>
                            <gpml:value>0</gpml:value>
                        </gpml:KeyValueDictionaryElement>
                    </gpml:element>
                    <gpml:element>
                        <gpml:KeyValueDictionaryElement>
                            <gpml:key>DESCR</gpml:key>
                            <gpml:valueType xmlns:xsi="http://www.w3.org/XMLSchema-instance">xsi:string</gpml:valueType>
                            <gpml:value>Areachap, Kakamas, Richtersveld, Garies Terranes</gpml:value>
                        </gpml:KeyValueDictionaryElement>
                    </gpml:element>
                    <gpml:element>
                        <gpml:KeyValueDictionaryElement>
                            <gpml:key>PLATEID2</gpml:key>
                            <gpml:valueType xmlns:xsi="http://www.w3.org/XMLSchema-instance">xsi:integer</gpml:valueType>
                            <gpml:value>0</gpml:value>
                        </gpml:KeyValueDictionaryElement>
                    </gpml:element>
                    <gpml:element>
                        <gpml:KeyValueDictionaryElement>
                            <gpml:key>GPGIM_TYPE</gpml:key>
                            <gpml:valueType xmlns:xsi="http://www.w3.org/XMLSchema-instance">xsi:string</gpml:valueType>
                            <gpml:value>gpml:UnclassifiedFeature</gpml:value>
                        </gpml:KeyValueDictionaryElement>
                    </gpml:element>
                    <gpml:element>
                        <gpml:KeyValueDictionaryElement>
                            <gpml:key>FEATURE_ID</gpml:key>
                            <gpml:valueType xmlns:xsi="http://www.w3.org/XMLSchema-instance">xsi:string</gpml:valueType>
                            <gpml:value>GPlates-4ad5ae06-e72a-4bc4-94d2-e63a94bc7740</gpml:value>
                        </gpml:KeyValueDictionaryElement>
                    </gpml:element>
                    <gpml:element>
                        <gpml:KeyValueDictionaryElement>
                            <gpml:key>L_PLATE</gpml:key>
                            <gpml:valueType xmlns:xsi="http://www.w3.org/XMLSchema-instance">xsi:integer</gpml:valueType>
                            <gpml:value>0</gpml:value>
                        </gpml:KeyValueDictionaryElement>
                    </gpml:element>
                    <gpml:element>
                        <gpml:KeyValueDictionaryElement>
                            <gpml:key>R_PLATE</gpml:key>
                            <gpml:valueType xmlns:xsi="http://www.w3.org/XMLSchema-instance">xsi:integer</gpml:valueType>
                            <gpml:value>0</gpml:value>
                        </gpml:KeyValueDictionaryElement>
                    </gpml:element>
                    <gpml:element>
                        <gpml:KeyValueDictionaryElement>
                            <gpml:key>SPREAD_ASY</gpml:key>
                            <gpml:valueType xmlns:xsi="http://www.w3.org/XMLSchema-instance">xsi:double</gpml:valueType>
                            <gpml:value>0</gpml:value>
                        </gpml:KeyValueDictionaryElement>
                    </gpml:element>
                    <gpml:element>
                        <gpml:KeyValueDictionaryElement>
                            <gpml:key>IMPORT_AGE</gpml:key>
                            <gpml:valueType xmlns:xsi="http://www.w3.org/XMLSchema-instance">xsi:double</gpml:valueType>
                            <gpml:value>0</gpml:value>
                        </gpml:KeyValueDictionaryElement>
                    </gpml:element>
                </gpml:KeyValueDictionary>
            </gpml:shapefileAttributes>
            <gpml:spreadingAsymmetry>0</gpml:spreadingAsymmetry>
            <gpml:unclassifiedGeometry>
                <gpml:ConstantValue>
                    <gpml:value>
                        <gml:Polygon>
                            <gml:exterior>
                                <gml:LinearRing>
                                    <gml:posList gml:dimension="2">-31.016448793245839 24.466062846438579 -31.569826082999953 24.12555245100009 -31.733408844999929 23.966780947000082 -31.685296267999945 23.34612870300009 -31.34850822899995 22.778400294000051 -30.795213592999911 22.504158604000054 -30.429558006999915 21.955675226000036 -30.333332852999948 21.700678568000058 -30.179372605999955 21.541907063000053 -29.938809720999927 21.392758074000085 -29.823339535999935 20.579655522000046 -29.373512441999935 20.029217039000059 -29.265158607999922 19.795617457000048 -29.302867103999919 19.720141396000088 -29.44936631499991 19.527275964000069 -29.479128635999928 19.282078383000055 -29.565835566999905 18.83072723600009 -29.791405269999927 18.71927872100008 -29.833772069999949 19.097320942000067 -29.938192168999933 19.328861160000088 -30.201512416999947 19.524081344000081 -30.401272604999917 19.01560086500006 -30.64189283199994 19.197201036000067 -30.759932942999903 19.26076109600006 -30.899763259898094 19.397273574209905 -31.045953212999908 19.610341425000058 -31.309273460999918 20.050721840000051 -31.617993751999904 20.722642474000054 -31.82683394899993 20.799822546000087 -31.799593922999922 20.087041875000068 -31.783043092733568 19.516667658310134 -31.672890500250386 19.34198074253872 -31.487781675919749 19.188905492402053 -31.388525619478202 19.153600788186239 -31.318212452944742 19.173898838110013 -31.271441152386139 19.318060327651487 -31.191197037963139 19.308471991291508 -31.002503685826046 19.115936594003141 -30.922114619651467 19.026090987698836 -30.988866343196232 18.87032543324565 -30.960963884308693 18.788698613975502 -30.654669665143814 18.346372939173754 -30.529975195066573 17.869626577745652 -30.563681756912235 17.490093709371983 -30.255084161999953 17.229745860000037 -30.234198208999942 17.224975996000069 -30.233252573999945 17.22108399300004 -29.963655876999951 17.163190451000048 -29.531564573999962 17.099575378000054 -29.450873568999953 17.113259883000079 -29.186159955874281 17.123785270553832 -28.924264441697336 17.247334240069595 -28.604120309849058 17.237789946988315 -28.503145084999915 17.152210365000087 -28.229879358999941 16.914843555000058 -27.9195394516146 16.777945890468065 -27.766182117935983 16.66112307700007 -27.496863599522484 16.445793261678649 -27.228076711889088 16.13869986821064 -27.077427177146561 15.797614909385386 -26.780948347594645 15.105853767283607 -26.642583854825141 15.159650122908001 -26.433340524999949 15.063744399000086 -26.178245787999913 14.959387461000064 -25.33028807899996 14.809028499000089 -25.28790045799991 14.835209536000038 -25.280826501999911 14.853577546000054 -25.531384901234954 15.244525071952255 -25.905896361203805 15.767498292704234 -26.256342412310314 16.338256079297068 -26.51756158777232 17.074702402287393 -26.929983310838026 18.029609084774311 -27.184013725076749 18.725953392394324 -27.3466502061219 19.272685553940136 -27.509000819301239 19.672659831352316 -28.042935432307043 20.602494005170357 -28.33163211799414 21.318895658812341 -28.550676121647683 21.508325699761333 -28.751056106682611 21.674283814909337 -28.857191895999904 21.68783184400008 -28.991616527999952 21.750629824000043 -29.185446294649516 21.847397155526725 -29.367578668590681 21.865525490841403 -29.628789038788828 22.090616235807449 -30.212443600998999 22.638711048804335 -30.442206434141362 22.971074907299275 -30.629195442053234 23.344402878034909 -30.808180354456926 23.804414587438576 -30.902787086965102 24.018830432612763 -31.016448793245839 24.466062846438579 </gml:posList>
                                </gml:LinearRing>
                            </gml:exterior>
                        </gml:Polygon>
                    </gpml:value>
                    <gml:description></gml:description>
                    <gpml:valueType xmlns:gml="http://www.opengis.net/gml">gml:Polygon</gpml:valueType>
                </gpml:ConstantValue>
            </gpml:unclassifiedGeometry>
            <gml:description>Areachap, Kakamas, Richtersveld, Garies Terranes</gml:description>
            <gml:name>Northern Namaqua Belt</gml:name>
            <gml:validTime>
                <gml:TimePeriod>
                    <gml:begin>
                        <gml:TimeInstant>
                            <gml:timePosition gml:frame="http://gplates.org/TRS/flat">1000</gml:timePosition>
                        </gml:TimeInstant>
                    </gml:begin>
                    <gml:end>
                        <gml:TimeInstant>
                            <gml:timePosition gml:frame="http://gplates.org/TRS/flat">0</gml:timePosition>
                        </gml:TimeInstant>
                    </gml:end>
                </gml:TimePeriod>
            </gml:validTime>
        </gpml:UnclassifiedFeature>
    </gml:featureMember>
    <gml:featureMember>
        <gpml:UnclassifiedFeature>
            <gpml:identity>GPlates-801719ed-2483-4356-96de-0cfa57c55e53</gpml:identity>
            <gpml:revision>GPlates-9ee84541-8288-41ea-8c81-b6c9dd13c200</gpml:revision>
            <gpml:conjugatePlateId>0</gpml:conjugatePlateId>
            <gpml:geometryImportTime>
                <gml:TimeInstant>
                    <gml:timePosition gml:frame="http://gplates.org/TRS/flat">0</gml:timePosition>
                </gml:TimeInstant>
            </gpml:geometryImportTime>
            <gpml:leftPlate>0</gpml:leftPlate>
            <gpml:reconstructionPlateId>
                <gpml:ConstantValue>
                    <gpml:value>77030</gpml:value>
                    <gml:description></gml:description>
                    <gpml:valueType xmlns:gpml="http://www.gplates.org/gplates">gpml:plateId</gpml:valueType>
                </gpml:ConstantValue>
            </gpml:reconstructionPlateId>
            <gpml:rightPlate>0</gpml:rightPlate>
            <gpml:shapefileAttributes>
                <gpml:KeyValueDictionary>
                    <gpml:element>
                        <gpml:KeyValueDictionaryElement>
                            <gpml:key>NAME</gpml:key>
                            <gpml:valueType xmlns:xsi="http://www.w3.org/XMLSchema-instance">xsi:string</gpml:valueType>
                            <gpml:value>Namaqua Belt (South)</gpml:value>
                        </gpml:KeyValueDictionaryElement>
                    </gpml:element>
                    <gpml:element>
                        <gpml:KeyValueDictionaryElement>
                            <gpml:key>PLATEID1</gpml:key>
                            <gpml:valueType xmlns:xsi="http://www.w3.org/XMLSchema-instance">xsi:integer</gpml:valueType>
                            <gpml:value>77030</gpml:value>
                        </gpml:KeyValueDictionaryElement>
                    </gpml:element>
                    <gpml:element>
                        <gpml:KeyValueDictionaryElement>
                            <gpml:key>FROMAGE</gpml:key>
                            <gpml:valueType xmlns:xsi="http://www.w3.org/XMLSchema-instance">xsi:double</gpml:valueType>
                            <gpml:value>1200</gpml:value>
                        </gpml:KeyValueDictionaryElement>
                    </gpml:element>
                    <gpml:element>
                        <gpml:KeyValueDictionaryElement>
                            <gpml:key>TOAGE</gpml:key>
                            <gpml:valueType xmlns:xsi="http://www.w3.org/XMLSchema-instance">xsi:double</gpml:valueType>
                            <gpml:value>0</gpml:value>
                        </gpml:KeyValueDictionaryElement>
                    </gpml:element>
                    <gpml:element>
                        <gpml:KeyValueDictionaryElement>
                            <gpml:key>PLATEID2</gpml:key>
                            <gpml:valueType xmlns:xsi="http://www.w3.org/XMLSchema-instance">xsi:integer</gpml:valueType>
                            <gpml:value>0</gpml:value>
                        </gpml:KeyValueDictionaryElement>
                    </gpml:element>
                    <gpml:element>
                        <gpml:KeyValueDictionaryElement>
                            <gpml:key>GPGIM_TYPE</gpml:key>
                            <gpml:valueType xmlns:xsi="http://www.w3.org/XMLSchema-instance">xsi:string</gpml:valueType>
                            <gpml:value>gpml:UnclassifiedFeature</gpml:value>
                        </gpml:KeyValueDictionaryElement>
                    </gpml:element>
                    <gpml:element>
                        <gpml:KeyValueDictionaryElement>
                            <gpml:key>FEATURE_ID</gpml:key>
                            <gpml:valueType xmlns:xsi="http://www.w3.org/XMLSchema-instance">xsi:string</gpml:valueType>
                            <gpml:value>GPlates-801719ed-2483-4356-96de-0cfa57c55e53</gpml:value>
                        </gpml:KeyValueDictionaryElement>
                    </gpml:element>
                    <gpml:element>
                        <gpml:KeyValueDictionaryElement>
                            <gpml:key>L_PLATE</gpml:key>
                            <gpml:valueType xmlns:xsi="http://www.w3.org/XMLSchema-instance">xsi:integer</gpml:valueType>
                            <gpml:value>0</gpml:value>
                        </gpml:KeyValueDictionaryElement>
                    </gpml:element>
                    <gpml:element>
                        <gpml:KeyValueDictionaryElement>
                            <gpml:key>R_PLATE</gpml:key>
                            <gpml:valueType xmlns:xsi="http://www.w3.org/XMLSchema-instance">xsi:integer</gpml:valueType>
                            <gpml:value>0</gpml:value>
                        </gpml:KeyValueDictionaryElement>
                    </gpml:element>
                    <gpml:element>
                        <gpml:KeyValueDictionaryElement>
                            <gpml:key>SPREAD_ASY</gpml:key>
                            <gpml:valueType xmlns:xsi="http://www.w3.org/XMLSchema-instance">xsi:double</gpml:valueType>
                            <gpml:value>0</gpml:value>
                        </gpml:KeyValueDictionaryElement>
                    </gpml:element>
                    <gpml:element>
                        <gpml:KeyValueDictionaryElement>
                            <gpml:key>IMPORT_AGE</gpml:key>
                            <gpml:valueType xmlns:xsi="http://www.w3.org/XMLSchema-instance">xsi:double</gpml:valueType>
                            <gpml:value>0</gpml:value>
                        </gpml:KeyValueDictionaryElement>
                    </gpml:element>
                </gpml:KeyValueDictionary>
            </gpml:shapefileAttributes>
            <gpml:spreadingAsymmetry>0</gpml:spreadingAsymmetry>
            <gpml:unclassifiedGeometry>
                <gpml:ConstantValue>
                    <gpml:value>
                        <gml:Polygon>
                            <gml:exterior>
                                <gml:LinearRing>
                                    <gml:posList gml:dimension="2">-31.82683394899993 20.799822546000087 -31.617993751999904 20.722642474000054 -31.309273460999918 20.050721840000051 -31.045953212999908 19.610341425000058 -30.927913101999934 19.247141083000091 -30.759932942999903 19.26076109600006 -30.64189283199994 19.197201036000067 -30.401272604999917 19.01560086500006 -30.201512416999947 19.524081344000081 -29.938192168999933 19.328861160000088 -29.833772069999949 19.097320942000067 -29.791405269999927 18.71927872100008 -29.565835566999905 18.83072723600009 -29.479128635999928 19.282078383000055 -29.44936631499991 19.527275964000069 -29.302867103999919 19.720141396000088 -29.265158607999922 19.795617457000048 -29.373512441999935 20.029217039000059 -29.823339535999935 20.579655522000046 -29.938809720999927 21.392758074000085 -30.179372605999955 21.541907063000053 -30.333332852999948 21.700678568000058 -30.429558006999915 21.955675226000036 -30.795213592999911 22.504158604000054 -31.34850822899995 22.778400294000051 -31.685296267999945 23.34612870300009 -31.733408844999929 23.966780947000082 -31.569826082999953 24.12555245100009 -31.593882371999939 24.630734510000082 -31.756325906999905 25.684637048000081 -31.683565215999923 26.339483269000095 -31.68256615699994 28.03264829800009 -31.707818778999922 28.506134963000079 -31.836581428999924 29.291410217000081 -31.865012611999934 29.46903671400009 -31.845299999999948 29.853600000000032 -32.062199999999962 29.797700000000077 -32.368999999999971 29.241600000000062 -32.599232851999943 29.117278660000071 -32.682899999999961 29.072100000000031 -33.114099999999951 28.518800000000056 -33.522240114999938 27.956995403000064 -33.564299999999946 27.899100000000029 -33.718204933999971 27.653656185000042 -33.57678874599992 27.502143043823953 -33.421864761054479 27.153307817635852 -33.231475819080849 27.100132137589423 -33.17681073417198 26.662559843713137 -33.056525370511345 26.186997966204075 -33.039901111319558 25.129526759827023 -32.978112627898042 24.887281768849881 -32.960797580768819 24.689257320642888 -32.979048319371621 24.441108969220259 -32.880603626915438 24.105093462451112 -32.853554061695505 23.587118008983087 -32.915227523539507 23.291439215909751 -33.055358212402275 22.779006638652302 -33.026931090319543 22.337035789781904 -32.983192347934214 22.198889625351388 -32.997800393704907 21.723457045176634 -33.102679818255645 21.292914163671039 -33.08780833984688 20.873519057271679 -33.006615018159032 20.675385442914763 -33.061674728326636 20.555119218762869 -33.095015148605491 20.31813982241745 -33.085990435813642 20.183036904878453 -32.93924986976883 19.819348653919 -32.597484071556522 19.677682151874233 -32.051891669757374 19.639645204242626 -31.783043092733568 19.516667658310134 -31.799593922999922 20.087041875000068 -31.82683394899993 20.799822546000087 </gml:posList>
                                </gml:LinearRing>
                            </gml:exterior>
                        </gml:Polygon>
                    </gpml:value>
                    <gml:description></gml:description>
                    <gpml:valueType xmlns:gml="http://www.opengis.net/gml">gml:Polygon</gpml:valueType>
                </gpml:ConstantValue>
            </gpml:unclassifiedGeometry>
            <gml:name>Namaqua Belt (South)</gml:name>
            <gml:validTime>
                <gml:TimePeriod>
                    <gml:begin>
                        <gml:TimeInstant>
                            <gml:timePosition gml:frame="http://gplates.org/TRS/flat">1000</gml:timePosition>
                        </gml:TimeInstant>
                    </gml:begin>
                    <gml:end>
                        <gml:TimeInstant>
                            <gml:timePosition gml:frame="http://gplates.org/TRS/flat">0</gml:timePosition>
                        </gml:TimeInstant>
                    </gml:end>
                </gml:TimePeriod>
            </gml:validTime>
        </gpml:UnclassifiedFeature>
    </gml:featureMember>
    <gml:featureMember>
        <gpml:UnclassifiedFeature>
            <gpml:identity>GPlates-1788f744-fe91-467b-b422-3c2fd55a13b6</gpml:identity>
            <gpml:revision>GPlates-03d80da5-70e2-4f32-8c4a-9c846b66b4c7</gpml:revision>
            <gpml:conjugatePlateId>0</gpml:conjugatePlateId>
            <gpml:geometryImportTime>
                <gml:TimeInstant>
                    <gml:timePosition gml:frame="http://gplates.org/TRS/flat">0</gml:timePosition>
                </gml:TimeInstant>
            </gpml:geometryImportTime>
            <gpml:leftPlate>0</gpml:leftPlate>
            <gpml:reconstructionPlateId>
                <gpml:ConstantValue>
                    <gpml:value>701</gpml:value>
                    <gml:description></gml:description>
                    <gpml:valueType xmlns:gpml="http://www.gplates.org/gplates">gpml:plateId</gpml:valueType>
                </gpml:ConstantValue>
            </gpml:reconstructionPlateId>
            <gpml:rightPlate>0</gpml:rightPlate>
            <gpml:shapefileAttributes>
                <gpml:KeyValueDictionary>
                    <gpml:element>
                        <gpml:KeyValueDictionaryElement>
                            <gpml:key>NAME</gpml:key>
                            <gpml:valueType xmlns:xsi="http://www.w3.org/XMLSchema-instance">xsi:string</gpml:valueType>
                            <gpml:value>Bangweulu Block</gpml:value>
                        </gpml:KeyValueDictionaryElement>
                    </gpml:element>
                    <gpml:element>
                        <gpml:KeyValueDictionaryElement>
                            <gpml:key>PLATEID1</gpml:key>
                            <gpml:valueType xmlns:xsi="http://www.w3.org/XMLSchema-instance">xsi:integer</gpml:valueType>
                            <gpml:value>701</gpml:value>
                        </gpml:KeyValueDictionaryElement>
                    </gpml:element>
                    <gpml:element>
                        <gpml:KeyValueDictionaryElement>
                            <gpml:key>FROMAGE</gpml:key>
                            <gpml:valueType xmlns:xsi="http://www.w3.org/XMLSchema-instance">xsi:double</gpml:valueType>
                            <gpml:value>2000</gpml:value>
                        </gpml:KeyValueDictionaryElement>
                    </gpml:element>
                    <gpml:element>
                        <gpml:KeyValueDictionaryElement>
                            <gpml:key>TOAGE</gpml:key>
                            <gpml:valueType xmlns:xsi="http://www.w3.org/XMLSchema-instance">xsi:double</gpml:valueType>
                            <gpml:value>0</gpml:value>
                        </gpml:KeyValueDictionaryElement>
                    </gpml:element>
                    <gpml:element>
                        <gpml:KeyValueDictionaryElement>
[truncated: 14,023,286 more chars]
